# Supplementary material for: Inhibition of the Protein Arginine Methyltransferase PRMT5 in High-Risk Multiple Myeloma as a Novel Treatment Approach
Source: Front Cell Dev Biol. 2022 Jun 8;10:879057. doi: 10.3389/fcell.2022.879057 (PMC9213887; doi:10.3389/fcell.2022.879057)
Supplement: Supplementary file 1 [file Table2.XLSX]

## Sheet: DESEq2 output JJN3
	ensembl_gene_id	hgnc_symbol	refseq_mrna	refseq_ncrna	ensembl_transcript_id	gene_biotype	baseMean	log2FoldChange	lfcSE	stat	pvalue	padj	JJN3_1_C	JJN3_1_938	JJN3_2_C	JJN3_2_938
188736	ENSG00000197417	SHPK	NM_013276		ENST00000225519	protein_coding	1289.07	7.94573	0.3888	20.4365	7.9183e-93	6.51914e-89	1.84625	2767.1	0	2387.34
173622	ENSG00000154582	TCEB1			ENST00000602840	protein_coding	3116.13	-4.81775	0.243457	-19.7889	3.70992e-87	2.03625e-83	6292.95	171.569	5824.45	175.526
6736	ENSG00000157734	SNX22			ENST00000557789	protein_coding	1708	-6.75503	0.362255	-18.6472	1.33092e-77	5.47874e-74	3734.05	6.59881	3073.62	17.7393
101692	ENSG00000232838	PET117	NM_001164811		ENST00000432901	protein_coding	901.4	-7.60619	0.408514	-18.6192	2.24689e-77	7.39947e-74	1986.57	0	1619.03	0
43478	ENSG00000170619	COMMD5			ENST00000530332	protein_coding	1047.48	-3.62964	0.276843	-13.1108	2.85431e-39	5.87488e-36	2174.89	124.278	1759.11	131.645
43872	ENSG00000134986	NREP			ENST00000514515	protein_coding	375.418	4.36961	0.333853	13.0884	3.83608e-39	7.01833e-36	21.2319	800.656	24.3616	655.422
58513	ENSG00000257093	KIAA1147	NM_001080392		ENST00000536163	protein_coding	671.767	-3.85593	0.297874	-12.9448	2.51378e-38	4.13919e-35	1144.68	61.5889	1408.91	71.891
173394	ENSG00000109270	LAMTOR3	NM_001243736		ENST00000499666	protein_coding	1037.46	3.37409	0.264224	12.7698	2.41757e-37	3.31731e-34	154.162	2072.03	155.305	1768.33
95382	ENSG00000141425	RPRD1A			ENST00000587563	protein_coding	8619.93	2.80197	0.228055	12.2864	1.07184e-34	1.26064e-31	2064.11	15111.3	1874.83	15429.5
3211	ENSG00000213742	ZNF337-AS1			ENST00000414393	antisense	501.277	4.24137	0.351852	12.0544	1.8384e-33	2.01808e-30	24.0013	1103.1	39.5876	838.417
168948	ENSG00000170638	TRABD			ENST00000380909	protein_coding	1069.97	-3.39047	0.28707	-11.8106	3.43996e-32	3.54015e-29	2097.34	174.868	1877.87	129.777
78375	ENSG00000171135	JAGN1	NM_032492		ENST00000307768	protein_coding	2497.6	-3.20288	0.272402	-11.7579	6.43079e-32	6.22879e-29	5223.97	413.525	3937.44	415.474
103677	ENSG00000163584	RPL22L1	NM_001099645		ENST00000295830	protein_coding	249.009	-4.80144	0.413931	-11.5996	4.14005e-31	3.78723e-28	542.798	9.89822	440.539	2.80095
69841	ENSG00000105732	ZNF574			ENST00000222339	protein_coding	1082.65	2.78902	0.252694	11.0372	2.52887e-28	2.08201e-25	239.09	1816.87	247.676	2026.95
193526	ENSG00000180329	CCDC43			ENST00000588687	protein_coding	2242.72	3.41445	0.3116	10.9578	6.09493e-28	4.77901e-25	369.25	4160.55	229.405	4211.69
89316	ENSG00000153165	RGPD3	NM_001144013		ENST00000409886	protein_coding	116.752	-5.00249	0.46433	-10.7736	4.58858e-27	3.43435e-24	213.242	0	253.767	0
57762	ENSG00000188157	AGRN	NM_198576		ENST00000379370	protein_coding	483.706	-3.21943	0.301003	-10.6957	1.06622e-26	7.63321e-24	841.891	65.9881	941.982	84.9621
60506	ENSG00000196700	ZNF512B	NM_020713		ENST00000369888	protein_coding	1981.05	-2.90522	0.273074	-10.639	1.9631e-26	1.34685e-23	3963.9	368.434	3155.84	436.014
46291	ENSG00000125534	PPDPF	NM_024299		ENST00000370179	protein_coding	521.008	-2.91962	0.276364	-10.5644	4.35832e-26	2.87056e-23	970.206	100.082	905.44	108.303
104153	ENSG00000160216	AGPAT3	NM_020132		ENST00000291572	protein_coding	2604.98	-2.72449	0.258308	-10.5475	5.21767e-26	3.30439e-23	4790.1	541.102	4415.54	673.161
104209	ENSG00000140319	SRP14	NM_003134		ENST00000267884	protein_coding	6051.31	2.83211	0.268924	10.5313	6.19834e-26	3.78007e-23	1489	11071.7	1106.42	10538.1
146809	ENSG00000169371	SNUPN	NM_001042588		ENST00000567134	protein_coding	295.431	-3.79047	0.368248	-10.2933	7.55806e-25	4.44468e-22	665.574	29.6946	465.916	20.5403
111388	ENSG00000044090	CUL7			ENST00000265348	protein_coding	527.195	-2.949	0.287265	-10.2658	1.00529e-24	5.70799e-22	866.815	98.9822	1038.41	104.569
142065	ENSG00000132313	MRPL35	NM_145644		ENST00000254644	protein_coding	2348.9	-2.58656	0.25384	-10.1898	2.20305e-24	1.20918e-21	4251.92	659.881	3939.47	544.318
73326	ENSG00000090971	NAT14	NM_020378		ENST00000205194	protein_coding	380.985	2.95128	0.29027	10.1674	2.77303e-24	1.47293e-21	70.1576	670.879	76.13	706.773
176406	ENSG00000136869	TLR4	NM_003266		ENST00000394487	protein_coding	3685	-2.28063	0.226596	-10.0647	7.90924e-24	4.0698e-21	6263.41	1193.28	6133.03	1150.26
134827	ENSG00000067064	IDI1	NM_004508		ENST00000381344	protein_coding	2744.75	-2.53283	0.25537	-9.91827	3.46702e-23	1.67906e-20	4308.23	764.362	5216.43	689.967
138564	ENSG00000143891	GALM	NM_138801		ENST00000272252	protein_coding	4155.07	2.33159	0.23503	9.92042	3.39317e-23	1.67906e-20	1347.76	7193.8	1196.76	6881.93
32087	ENSG00000159111	MRPL10	NM_145255		ENST00000351111	protein_coding	2680.95	3.59341	0.363445	9.88708	4.73648e-23	2.22831e-20	370.174	5087.68	176.622	5089.32
72963	ENSG00000147813	NAPRT1			ENST00000529179	protein_coding	908.375	-2.75921	0.279234	-9.88135	5.01523e-23	2.29391e-20	1804.71	193.565	1425.15	210.071
172699	ENSG00000175826	CTDNEP1			ENST00000570828	protein_coding	272.77	4.12938	0.425826	9.69734	3.09473e-22	1.37724e-19	19.3857	527.905	5.07533	538.716
172763	ENSG00000111711	GOLT1B			ENST00000535593	protein_coding	1323.51	2.28856	0.241717	9.46794	2.85422e-21	1.20507e-18	397.867	2238.1	430.388	2227.69
44447	ENSG00000196150	ZNF250			ENST00000528258	protein_coding	395.574	-2.98759	0.318234	-9.38805	6.11227e-21	2.51612e-18	626.803	76.9861	814.084	64.4218
143328	ENSG00000172465	TCEAL1			ENST00000372626	protein_coding	102.365	-4.0579	0.436336	-9.29995	1.40516e-20	5.64324e-18	218.781	3.29941	182.712	4.66825
79915	ENSG00000141699	FAM134C			ENST00000589797	protein_coding	1659.58	-2.99138	0.325085	-9.20182	3.51939e-20	1.37977e-17	2788.76	219.96	3265.47	364.123
185903	ENSG00000213341	CHUK	NM_001278		ENST00000370397	protein_coding	819.771	-2.38907	0.264951	-9.01704	1.93235e-19	7.39954e-17	1403.15	257.354	1403.84	214.739
109573	ENSG00000178685	PARP10			ENST00000526007	protein_coding	857.792	-2.46674	0.274214	-8.99567	2.34797e-19	8.78675e-17	1619.16	216.661	1346.99	248.351
193591	ENSG00000116406	EDEM3	NM_025191		ENST00000318130	protein_coding	2923.91	-3.1918	0.360748	-8.84773	8.93151e-19	3.26814e-16	4861.18	273.851	6016.3	544.318
69745	ENSG00000113460	BRIX1	NM_018321		ENST00000336767	protein_coding	2312.29	-2.01195	0.230231	-8.73882	2.3555e-18	8.25227e-16	3826.36	868.843	3696.87	857.09
67623	ENSG00000104518	GSDMD	NM_001166237		ENST00000526406	protein_coding	569.22	-2.51837	0.289577	-8.6967	3.41686e-18	1.1482e-15	1107.75	141.874	876.003	151.251
192910	ENSG00000185278	ZBTB37			ENST00000367704	protein_coding	875.467	2.51683	0.289732	8.68675	3.7294e-18	1.22817e-15	204.934	1335.16	246.661	1715.11
54281	ENSG00000196510	ANAPC7	NM_016238		ENST00000455511	protein_coding	1694.62	-2.41444	0.279656	-8.63362	5.94382e-18	1.91904e-15	3347.26	454.218	2485.9	491.1
2074	ENSG00000167220	HDHD2	NM_032124		ENST00000300605	protein_coding	2177.2	-2.08812	0.242544	-8.60924	7.35487e-18	2.32895e-15	3661.12	717.071	3508.07	822.545
30075	ENSG00000139645	ANKRD52			ENST00000548241	protein_coding	1863.56	2.04026	0.238086	8.56942	1.04009e-17	3.23133e-15	686.806	2901.28	674.004	3192.15
39395	ENSG00000227057	WDR46			ENST00000473611	protein_coding	1178.77	-2.13792	0.254921	-8.38657	5.00545e-17	1.49854e-14	2094.57	416.825	1819	384.664
54658	ENSG00000173744	AGFG1	NM_001135187		ENST00000409979	protein_coding	2191.66	1.98304	0.2373	8.35666	6.45171e-17	1.89703e-14	801.274	3707.43	855.701	3402.22
69350	ENSG00000170899	GSTA4			ENST00000486559	protein_coding	620.268	-2.16432	0.26095	-8.29402	1.09488e-16	3.16287e-14	1003.44	211.162	1064.81	201.668
193900	ENSG00000244414	CFHR1	NM_002113		ENST00000320493	protein_coding	432.731	2.42813	0.29643	8.19124	2.58538e-16	7.21541e-14	110.775	825.951	123.838	670.36
100362	ENSG00000160208	RRP1B	NM_015056		ENST00000340648	protein_coding	10885.7	-2.12194	0.259593	-8.17413	2.98016e-16	8.04448e-14	19839.8	4048.37	16256.3	3398.48
162472	ENSG00000103335	PIEZO1			ENST00000518793	protein_coding	6612.99	-1.90762	0.233335	-8.17546	2.94751e-16	8.04448e-14	10193.2	2482.25	11018.6	2758
128320	ENSG00000160796	NBEAL2	NM_015175		ENST00000450053	protein_coding	811.898	-2.22996	0.273104	-8.16523	3.20818e-16	8.5203e-14	1434.54	229.859	1300.3	282.896
126894	ENSG00000184154	LRTOMT			ENST00000538413	protein_coding	484.235	-2.36295	0.289794	-8.15389	3.52407e-16	9.21069e-14	837.275	155.072	823.219	121.374
116886	ENSG00000089335	ZNF302			ENST00000512455	protein_coding	327.772	2.42354	0.299162	8.10111	5.44609e-16	1.40118e-13	92.3126	525.705	85.2656	607.806
46790	ENSG00000159873	CCDC117	NM_173510		ENST00000249064	protein_coding	4395.59	2.22875	0.277165	8.04124	8.89318e-16	2.25285e-13	1163.14	7113.52	1606.85	7698.87
136892	ENSG00000155097	ATP6V1C1			ENST00000518857	protein_coding	4016.93	2.62199	0.330829	7.92552	2.27185e-15	5.66791e-13	1121.6	6034.61	696.336	8215.18
125515	ENSG00000132485	ZRANB2	NM_203350		ENST00000370920	protein_coding	5793.47	-1.79162	0.22946	-7.80798	5.81118e-15	1.42816e-12	9275.57	2341.48	8976.24	2580.61
193079	ENSG00000163975	MFI2			ENST00000469783	protein_coding	372.388	-2.18291	0.282579	-7.72495	1.11894e-14	2.70949e-12	602.801	118.779	646.598	121.374
89635	ENSG00000168564	CDKN2AIP	NM_017632		ENST00000504169	protein_coding	1028.17	2.16847	0.283727	7.64282	2.12518e-14	5.07148e-12	381.251	1828.97	287.264	1615.21
108867	ENSG00000115073	ACTR1B	NM_005735		ENST00000289228	protein_coding	828.784	-2.09664	0.275454	-7.61158	2.70767e-14	6.36921e-12	1370.84	248.555	1376.43	319.308
130506	ENSG00000100461	RBM23			ENST00000555209	protein_coding	1859.89	-1.83135	0.245231	-7.46785	8.15132e-14	1.86416e-11	3030.62	710.472	2878.73	819.744
57179	ENSG00000136444	RSAD1	NM_018346		ENST00000258955	protein_coding	1105.3	-1.9251	0.260334	-7.39472	1.41709e-13	3.19641e-11	1645.01	402.527	1924.57	449.085
94594	ENSG00000110801	PSMD9			ENST00000541212	protein_coding	937.938	-2.17621	0.295327	-7.36883	1.72135e-13	3.83025e-11	1813.02	274.95	1338.87	324.91
117785	ENSG00000215126	CBWD7			ENST00000467192	protein_coding	677.658	1.98519	0.269698	7.36079	1.82827e-13	3.96108e-11	270.476	1154.79	229.405	1055.96
155935	ENSG00000122481	RWDD3	NM_015485		ENST00000370202	protein_coding	180.142	-2.79673	0.379899	-7.36177	1.81488e-13	3.96108e-11	265.86	27.495	390.801	36.4123
100898	ENSG00000178904	DPY19L3			ENST00000587077	protein_coding	957.344	-1.97546	0.269824	-7.32132	2.45546e-13	5.25085e-11	1550.85	313.443	1568.28	396.801
53903	ENSG00000065029	ZNF76			ENST00000491400	protein_coding	789.25	-2.42625	0.332225	-7.30302	2.81378e-13	5.93996e-11	1666.24	177.068	1083.08	230.611
176299	ENSG00000124181	PLCG1			ENST00000244007	protein_coding	546.456	-2.08115	0.286331	-7.26834	3.63934e-13	7.49066e-11	844.66	206.763	966.344	168.057
179022	ENSG00000100299	ARSA			ENST00000610191	protein_coding	260.337	-2.46803	0.339711	-7.26509	3.72782e-13	7.57806e-11	483.718	76.9861	428.358	52.2844
48341	ENSG00000175928	LRRN1	NM_020873		ENST00000319331	protein_coding	945.337	1.95218	0.270458	7.21806	5.27359e-13	1.05896e-10	391.406	1627.71	319.746	1442.49
107631	ENSG00000156398	SFXN2			ENST00000602831	protein_coding	367.361	-2.04325	0.28394	-7.19606	6.19765e-13	1.22952e-10	622.187	135.276	588.739	123.242
118938	ENSG00000104872	PIH1D1			ENST00000595633	protein_coding	1896.86	-2.29441	0.319148	-7.18917	6.51869e-13	1.27782e-10	3935.29	480.613	2560	611.54
175689	ENSG00000174915	PTDSS2			ENST00000532614	protein_coding	239.026	-2.36129	0.329033	-7.17644	7.15476e-13	1.386e-10	418.176	74.7865	408.057	55.0853
165034	ENSG00000134575	ACP2	NM_001610		ENST00000256997	protein_coding	672.735	-1.93063	0.270477	-7.13785	9.48019e-13	1.81513e-10	1141.91	235.358	1036.38	277.294
137399	ENSG00000170476	MZB1			ENST00000503481	protein_coding	6211.94	-1.84172	0.25862	-7.12133	1.06894e-12	2.02312e-10	10504.3	2802.29	9305.12	2236.09
99831	ENSG00000108797	CNTNAP1	NM_003632		ENST00000264638	protein_coding	1217.63	-1.86695	0.263986	-7.07216	1.52545e-12	2.85433e-10	1749.32	501.51	2151.94	467.758
188095	ENSG00000187240	DYNC2H1	NM_001080463		ENST00000375735	protein_coding	727.912	-2.1064	0.298348	-7.06021	1.66249e-12	3.07579e-10	1185.29	200.164	1241.43	284.763
186541	ENSG00000089820	ARHGAP4			ENST00000393721	protein_coding	2826.44	-1.79872	0.254942	-7.05542	1.72077e-12	3.14824e-10	4805.79	1081.11	4143.5	1275.36
88604	ENSG00000132581	SDF2	NM_006923		ENST00000247020	protein_coding	1720.49	1.80477	0.257802	7.00059	2.54891e-12	4.61212e-10	780.042	2873.78	646.598	2581.54
79822	ENSG00000185453	C19orf68			ENST00000328759	protein_coding	670.685	-1.95396	0.279237	-6.9975	2.60576e-12	4.66375e-10	1215.76	248.555	966.344	252.085
84223	ENSG00000143443	C1orf56	NM_017860		ENST00000368926	protein_coding	469.439	-1.91866	0.278098	-6.89923	5.22846e-12	9.25718e-10	816.967	178.168	702.426	180.194
76492	ENSG00000177728	KIAA0195			ENST00000577380	protein_coding	1220.63	-1.83138	0.266211	-6.87943	6.00943e-12	1.04159e-09	1723.48	496.011	2168.18	494.834
168778	ENSG00000105122	RASAL3			ENST00000609274	protein_coding	1492.35	-1.63653	0.237841	-6.88079	5.95208e-12	1.04159e-09	2364.13	675.278	2226.04	703.972
128015	ENSG00000172590	MRPL52			ENST00000557543	protein_coding	902.402	-1.91357	0.27875	-6.86485	6.65619e-12	1.14167e-09	1633.93	325.541	1285.07	365.057
162369	ENSG00000164050	PLXNB1	NM_001130082		ENST00000296440	protein_coding	242.289	-2.22476	0.328262	-6.77738	1.22379e-11	2.07741e-09	359.096	70.3873	465.916	73.7583
69900	ENSG00000109586	GALNT7	NM_017423		ENST00000265000	protein_coding	3149.76	-1.5283	0.225864	-6.76647	1.31963e-11	2.21725e-09	4739.33	1539.72	4750.51	1569.46
121146	ENSG00000154930	ACSS1			ENST00000484396	protein_coding	1264.39	-1.69549	0.25242	-6.71692	1.85603e-11	3.08701e-09	1825.94	580.695	2110.32	540.583
10711	ENSG00000167700	MFSD3	NM_138431		ENST00000301327	protein_coding	918.259	-1.70673	0.256137	-6.66336	2.67639e-11	4.36332e-09	1431.77	372.833	1434.29	434.147
184491	ENSG00000177731	FLII			ENST00000581858	protein_coding	1628.26	-1.85992	0.279265	-6.66004	2.73752e-11	4.41921e-09	2529.37	544.402	2697.03	742.251
39759	ENSG00000125447	GGA3	NM_014001		ENST00000351904	protein_coding	1205.44	2.15057	0.324673	6.62379	3.50093e-11	5.54292e-09	473.564	2087.42	284.219	1976.54
149690	ENSG00000077514	POLD3			ENST00000528481	protein_coding	2588.45	-1.92877	0.291142	-6.62485	3.47611e-11	5.54292e-09	4910.11	888.64	3500.97	1054.09
19824	ENSG00000064995	TAF11	NM_005643		ENST00000361288	protein_coding	1705.7	2.61104	0.396333	6.588	4.45788e-11	6.9908e-09	475.41	3421.48	195.908	2729.99
192869	ENSG00000013306	SLC25A39	NM_016016		ENST00000225308	protein_coding	4645.47	-1.54035	0.235178	-6.54972	5.76436e-11	8.95434e-09	7433.94	2195.2	6611.13	2341.59
138283	ENSG00000140474	ULK3	NM_001099436		ENST00000440863	protein_coding	528.721	-2.03505	0.311926	-6.52414	6.8392e-11	1.05247e-08	984.053	156.172	767.391	207.27
122538	ENSG00000120738	EGR1	NM_001964		ENST00000239938	protein_coding	1639.57	-2.23587	0.343245	-6.5139	7.3225e-11	1.11641e-08	3472.8	390.43	2136.72	558.322
71378	ENSG00000242802	AP5Z1	NM_014855		ENST00000348624	protein_coding	552.581	-1.95332	0.300423	-6.5019	7.931e-11	1.19809e-08	990.514	175.968	815.099	228.744
75378	ENSG00000108479	GALK1			ENST00000225614	protein_coding	708.803	-1.6545	0.254895	-6.49092	8.53145e-11	1.27708e-08	1131.75	329.941	1060.74	312.773
160987	ENSG00000117543	DPH5			ENST00000370105	protein_coding	1004.09	1.7643	0.271934	6.488	8.69845e-11	1.29035e-08	371.097	1536.42	474.036	1634.82
168564	ENSG00000132718	SYT11	NM_152280		ENST00000368324	protein_coding	1347.77	1.87083	0.289354	6.46554	1.00935e-10	1.48392e-08	494.796	1820.17	555.242	2520.85
57209	ENSG00000166888	STAT6	NM_001178078		ENST00000300134	protein_coding	1123.25	-1.85879	0.288603	-6.44064	1.18968e-10	1.73357e-08	1693.01	371.733	1918.48	509.773
166622	ENSG00000237765	FAM200B			ENST00000510920	protein_coding	371.029	2.01269	0.313868	6.41255	1.43104e-10	2.03134e-08	137.546	524.605	120.793	701.171
128421	ENSG00000160949	TONSL			ENST00000497613	protein_coding	1862.91	-1.65946	0.258949	-6.40845	1.47011e-10	2.06896e-08	3194.94	864.444	2576.24	816.01
81105	ENSG00000203879	GDI1	NM_001493		ENST00000447750	protein_coding	543.105	-1.90433	0.297525	-6.40058	1.54787e-10	2.15993e-08	972.975	228.759	787.692	182.995
31596	ENSG00000206337	HCP5		NR_040662	ENST00000414046	sense_overlapping	37.7938	-3.23762	0.50788	-6.37477	1.83233e-10	2.53539e-08	61.8495	0	89.3259	0
100972	ENSG00000160209	PDXK			ENST00000398081	protein_coding	1750.03	2.45247	0.385399	6.36346	1.97253e-10	2.70665e-08	240.013	3135.53	560.317	3064.24
96552	ENSG00000156860	FBRS			ENST00000356166	protein_coding	7277.21	-1.41013	0.221761	-6.35878	2.0336e-10	2.76737e-08	10820	3785.52	10616.6	3886.78
95509	ENSG00000164080	RAD54L2			ENST00000602430	protein_coding	2349.72	1.5431	0.242747	6.35683	2.05959e-10	2.77977e-08	1167.75	3301.6	1115.56	3813.96
183224	ENSG00000130303	BST2	NM_004335		ENST00000252593	protein_coding	6169.21	-1.57034	0.247884	-6.33497	2.37383e-10	3.15221e-08	8642.31	2752.8	10145.6	3136.13
165553	ENSG00000134186	PRPF38B	NM_018061		ENST00000370025	protein_coding	14349.2	1.45369	0.229957	6.32156	2.58937e-10	3.41093e-08	7673.02	20376	7056.74	22290.9
86015	ENSG00000104524	PYCRL	NM_023078		ENST00000220966	protein_coding	1561.76	-1.87562	0.299248	-6.26778	3.66242e-10	4.78614e-08	3012.16	588.394	2032.16	614.341
76998	ENSG00000206053	HN1L			ENST00000569256	protein_coding	2614.87	-2.83105	0.451991	-6.26352	3.76378e-10	4.87988e-08	2029.95	364.034	7760.19	305.303
99516	ENSG00000110719	TCIRG1	NM_006019		ENST00000265686	protein_coding	544.962	-1.98067	0.317344	-6.24139	4.33695e-10	5.57908e-08	1002.52	160.571	791.752	225.009
68835	ENSG00000214063	TSPAN4	NM_003271		ENST00000397397	protein_coding	348.848	-1.73717	0.280539	-6.19227	5.93052e-10	7.51169e-08	553.876	145.174	545.091	151.251
110530	ENSG00000141959	PFKL	NM_002626		ENST00000349048	protein_coding	2456.98	-1.66918	0.269961	-6.18305	6.28738e-10	7.84303e-08	3629.73	946.929	4009.51	1241.75
169554	ENSG00000128159	TUBGCP6			ENST00000248846	protein_coding	287.41	-1.92193	0.310833	-6.18317	6.28259e-10	7.84303e-08	434.792	95.6827	502.458	116.706
6833	ENSG00000166965	RCCD1	NM_033544		ENST00000394258	protein_coding	512.918	-1.68156	0.272765	-6.16487	7.05417e-10	8.72624e-08	812.351	208.962	786.677	243.682
64217	ENSG00000044446	PHKA2	NM_000292		ENST00000379942	protein_coding	465.884	-1.68925	0.274059	-6.16381	7.1014e-10	8.72624e-08	727.423	218.861	726.788	190.464
174801	ENSG00000267532	MIR497HG		NR_038310	ENST00000443997	antisense	487.363	-1.64989	0.267922	-6.1581	7.36235e-10	8.97988e-08	771.734	228.759	737.954	211.005
101986	ENSG00000081189	MEF2C	NM_001193347		ENST00000340208	protein_coding	6537.8	-1.44782	0.235213	-6.15533	7.49222e-10	9.0711e-08	9832.22	3596.35	9600.5	3122.12
2986	ENSG00000215305	VPS16	NM_022575		ENST00000380445	protein_coding	543.478	-1.64265	0.267073	-6.15055	7.72135e-10	9.21302e-08	829.89	230.958	851.641	261.422
159984	ENSG00000167508	MVD			ENST00000565149	protein_coding	740.347	-1.683	0.274443	-6.13242	8.65502e-10	1.02528e-07	1265.61	306.845	1043.49	345.45
31925	ENSG00000102901	CENPT			ENST00000569862	protein_coding	1190.88	-2.06462	0.336813	-6.12988	8.79434e-10	1.03434e-07	2494.29	349.737	1489.1	430.412
110554	ENSG00000197858	GPAA1			ENST00000529503	protein_coding	4526.37	-1.58504	0.259034	-6.11905	9.41365e-10	1.09933e-07	7476.4	2338.18	6368.53	1922.38
142246	ENSG00000166669	ATF7IP2			ENST00000564797	protein_coding	1183.08	1.70472	0.280411	6.07937	1.20655e-09	1.3893e-07	466.179	1633.21	559.302	2073.64
184735	ENSG00000007168	PAFAH1B1			ENST00000576586	protein_coding	9673.89	-1.37563	0.226754	-6.06661	1.30642e-09	1.49385e-07	14431.2	4956.81	13894.2	5413.3
114298	ENSG00000213339	QTRT1			ENST00000589488	protein_coding	238.482	-2.20659	0.36402	-6.06172	1.34675e-09	1.52936e-07	374.789	50.5909	443.584	84.9621
49884	ENSG00000117360	PRPF3	NM_004698		ENST00000324862	protein_coding	9499.09	1.5064	0.248671	6.05782	1.37976e-09	1.5561e-07	4358.08	13158	5036.76	15443.5
118555	ENSG00000249673	NOP14-AS1			ENST00000505731	antisense	436.75	-1.88323	0.312845	-6.01971	1.74729e-09	1.9572e-07	812.351	180.367	603.965	150.318
33557	ENSG00000160401	C9orf117			ENST00000496009	protein_coding	193.243	-2.21155	0.367779	-6.01327	1.8182e-09	2.02288e-07	348.019	68.1877	315.686	41.0806
83305	ENSG00000163141	BNIPL	NM_138278		ENST00000368931	protein_coding	95.5114	2.76373	0.460781	5.99793	1.99848e-09	2.20852e-07	5.53876	164.97	18.2712	193.265
37815	ENSG00000006015	C19orf60			ENST00000598375	protein_coding	883.593	-1.45809	0.244577	-5.96169	2.49649e-09	2.74048e-07	1324.69	452.018	1310.45	447.218
161836	ENSG00000072778	ACADVL	NM_001270447		ENST00000543245	protein_coding	1010.96	-1.6496	0.27755	-5.94345	2.79092e-09	3.0434e-07	1525.93	515.807	1610.91	391.199
126189	ENSG00000159069	FBXW5			ENST00000487794	protein_coding	2495.39	-1.4437	0.244197	-5.91201	3.3796e-09	3.66109e-07	3984.21	1324.16	3437.02	1236.15
195082	ENSG00000270647	TAF15			ENST00000605844	protein_coding	5841.1	-1.48067	0.251241	-5.89343	3.78269e-09	4.07096e-07	9633.74	2791.3	7877.93	3061.44
5261	ENSG00000166797	FAM96A	NM_032231		ENST00000300030	protein_coding	2657.43	1.44201	0.244764	5.89143	3.82875e-09	4.09378e-07	1462.23	4129.76	1265.79	3771.94
2539	ENSG00000132635	PCED1A			ENST00000474714	protein_coding	291.813	-1.83294	0.314105	-5.83545	5.36444e-09	5.69877e-07	409.868	115.479	529.865	112.038
86511	ENSG00000101868	POLA1			ENST00000379068	protein_coding	2738.43	-1.33317	0.22858	-5.8324	5.46374e-09	5.76705e-07	3882.67	1482.53	4070.42	1518.11
188059	ENSG00000159753	RLTPR	NM_001013838		ENST00000334583	protein_coding	561.447	-1.9385	0.333201	-5.81782	5.96197e-09	6.25285e-07	779.119	162.771	1065.82	238.081
107605	ENSG00000149499	EML3			ENST00000439994	protein_coding	836.5	-1.5345	0.264015	-5.81217	6.16674e-09	6.42668e-07	1267.45	365.134	1270.86	442.55
74486	ENSG00000110881	ASIC1	NM_020039		ENST00000228468	protein_coding	192.432	-2.17552	0.378136	-5.75327	8.75318e-09	9.06477e-07	361.865	69.2875	298.43	40.1469
85132	ENSG00000162144	CYB561A3	NM_153611		ENST00000294072	protein_coding	4621.13	-1.38959	0.24192	-5.74403	9.24487e-09	9.51412e-07	7275.16	2322.78	6321.84	2564.73
57258	ENSG00000160410	SHKBP1	NM_138392		ENST00000291842	protein_coding	1233.88	-1.67209	0.292309	-5.72028	1.0635e-08	1.08768e-06	2210.89	593.893	1643.39	487.365
102323	ENSG00000185189	NRBP2			ENST00000533093	protein_coding	132.919	-2.34635	0.410462	-5.71635	1.08836e-08	1.10623e-06	236.32	19.7964	234.48	41.0806
24890	ENSG00000100473	COCH			ENST00000555117	protein_coding	885.039	-1.81106	0.317048	-5.71226	1.11485e-08	1.1262e-06	1501	425.623	1340.9	272.626
116425	ENSG00000178234	GALNT11			ENST00000482812	protein_coding	1480.86	-1.38692	0.242906	-5.70969	1.13179e-08	1.13634e-06	2241.35	742.366	2114.38	825.346
131955	ENSG00000188566	NDOR1	NM_001144026		ENST00000371521	protein_coding	172.644	-1.97971	0.348596	-5.67908	1.35422e-08	1.35143e-06	323.094	62.6887	249.706	55.0853
169254	ENSG00000103005	USB1			ENST00000561743	protein_coding	2042.36	-1.3501	0.238148	-5.66917	1.43488e-08	1.4233e-06	2841.38	1067.91	3118.29	1141.85
115882	ENSG00000108352	RAPGEFL1			ENST00000456989	protein_coding	122.137	2.3592	0.417859	5.64593	1.64294e-08	1.61992e-06	36.925	217.761	17.2561	216.607
140714	ENSG00000172650	AGAP5			ENST00000443782	protein_coding	28.136	2.89124	0.512685	5.63941	1.70635e-08	1.67243e-06	0	52.7905	0	59.7536
102609	ENSG00000141503	MINK1	NM_001024937		ENST00000355280	protein_coding	2666.53	-1.33641	0.238199	-5.61051	2.01734e-08	1.96554e-06	3926.98	1358.26	3832.89	1547.99
58170	ENSG00000135473	PAN2			ENST00000551359	protein_coding	134.507	-2.08172	0.371276	-5.60693	2.05951e-08	1.99481e-06	194.78	38.4931	260.872	43.8815
102848	ENSG00000188878	FBF1			ENST00000586717	protein_coding	140.113	-2.053	0.366984	-5.59426	2.21563e-08	2.13348e-06	203.088	47.2915	268.993	41.0806
59019	ENSG00000261373	VPS9D1-AS1		NR_036480	ENST00000562866	antisense	1844.67	-1.53671	0.274903	-5.59	2.27066e-08	2.1612e-06	3175.55	943.63	2434.13	825.346
104418	ENSG00000143375	CGN			ENST00000505188	protein_coding	539.804	-1.63279	0.292076	-5.59031	2.26666e-08	2.1612e-06	836.352	277.15	838.445	207.27
176091	ENSG00000116455	WDR77	NM_024102		ENST00000235090	protein_coding	733.405	-1.81435	0.325999	-5.56551	2.61383e-08	2.47352e-06	1452.08	294.747	909.5	277.294
186468	ENSG00000091127	PUS7			ENST00000481939	protein_coding	1064.76	-1.47754	0.266641	-5.5413	3.00226e-08	2.82487e-06	1535.16	472.915	1663.69	587.265
59467	ENSG00000145604	SKP2	NM_032637		ENST00000274254	protein_coding	3169.13	1.31841	0.238372	5.5309	3.18587e-08	2.96376e-06	1705.94	4901.82	1781.44	4287.32
79578	ENSG00000125458	NT5C			ENST00000582160	protein_coding	445.396	-2.02893	0.366803	-5.53139	3.17704e-08	2.96376e-06	796.658	97.8824	699.381	187.664
191670	ENSG00000158793	NIT1			ENST00000496768	protein_coding	369.481	-1.97251	0.357334	-5.52007	3.38864e-08	3.13469e-06	451.409	122.078	776.526	127.91
167066	ENSG00000105127	AKAP8	NM_005858		ENST00000269701	protein_coding	1711.33	1.30883	0.237999	5.4993	3.81311e-08	3.50763e-06	978.514	2386.57	914.575	2565.67
9523	ENSG00000248866	USP46-AS1			ENST00000503051	lincRNA	132.528	-1.92124	0.349872	-5.49127	3.99055e-08	3.65047e-06	224.32	45.0919	212.149	48.5498
140132	ENSG00000184584	TMEM173			ENST00000507297	protein_coding	322.543	-1.60473	0.293278	-5.47169	4.45756e-08	4.05515e-06	463.409	152.872	532.91	140.981
183409	ENSG00000101109	STK4	NM_006282		ENST00000372806	protein_coding	7750.38	-1.27174	0.23262	-5.46703	4.57632e-08	4.14032e-06	10394.4	4380.51	11846.8	4379.75
156637	ENSG00000170266	GLB1	NM_000404		ENST00000307363	protein_coding	891.762	1.39054	0.254573	5.46226	4.70118e-08	4.23003e-06	440.331	1268.07	497.383	1361.26
94955	ENSG00000008710	PKD1	NM_001009944		ENST00000262304	protein_coding	1723.37	-1.5341	0.281345	-5.45274	4.95993e-08	4.4386e-06	2420.44	706.073	2824.93	942.052
142907	ENSG00000140365	COMMD4	NM_017828		ENST00000267935	protein_coding	304.341	-2.18703	0.401995	-5.44045	5.31461e-08	4.73029e-06	720.962	80.2855	333.957	82.1611
37477	ENSG00000115042	FAHD2A			ENST00000445649	protein_coding	630.666	-1.54874	0.285253	-5.42938	5.65514e-08	5.00632e-06	842.814	310.144	1083.08	286.63
109813	ENSG00000242028	HYPK			ENST00000406925	protein_coding	1154.22	-2.51272	0.462927	-5.4279	5.70212e-08	5.02091e-06	3430.34	169.369	820.174	197
27654	ENSG00000006025	OSBPL7	NM_145798		ENST00000007414	protein_coding	163.2	-1.83774	0.33865	-5.42665	5.74204e-08	5.02918e-06	280.63	57.1897	248.691	66.2891
142893	ENSG00000198951	NAGA	NM_000262		ENST00000396398	protein_coding	2091.52	-1.29639	0.240629	-5.3875	7.14437e-08	6.2243e-06	3174.63	1213.08	2864.52	1113.84
88427	ENSG00000160072	ATAD3B	NM_031921		ENST00000308647	protein_coding	959.658	-1.44687	0.269284	-5.37302	7.74268e-08	6.71005e-06	1561.93	521.306	1305.38	450.019
143485	ENSG00000125967	NECAB3			ENST00000477778	protein_coding	429.813	-1.5719	0.293443	-5.35676	8.47261e-08	7.30419e-06	653.573	173.769	666.899	225.009
85967	ENSG00000096433	ITPR3			ENST00000374316	protein_coding	440.967	-1.45051	0.272365	-5.3256	1.0062e-07	8.62918e-06	663.728	210.062	655.733	234.346
20900	ENSG00000159761	C16orf86			ENST00000459925	protein_coding	138.333	-2.07388	0.390148	-5.31563	1.06289e-07	9.06816e-06	230.782	29.6946	240.571	52.2844
84308	ENSG00000198089	SFI1			ENST00000465646	protein_coding	313.902	-1.54571	0.291229	-5.30755	1.11111e-07	9.43072e-06	477.256	137.475	482.157	158.72
136116	ENSG00000137941	TTLL7			ENST00000472688	protein_coding	588.618	-1.47902	0.278839	-5.30421	1.13164e-07	9.55572e-06	792.042	298.046	980.555	283.829
17757	ENSG00000105429	MEGF8	NM_001410		ENST00000334370	protein_coding	1497.84	-1.64936	0.311419	-5.29627	1.18193e-07	9.92944e-06	2173.96	514.707	2507.22	795.469
43639	ENSG00000175061	FAM211A-AS1			ENST00000584177	processed_transcript	2513.53	-1.52529	0.288402	-5.28876	1.23148e-07	1.01542e-05	4262.07	1030.51	3386.26	1375.27
104652	ENSG00000059378	PARP12	NM_022750		ENST00000263549	protein_coding	492.495	-1.69843	0.320993	-5.29118	1.21532e-07	1.01542e-05	927.742	218.861	627.311	196.066
115719	ENSG00000164109	MAD2L1	NM_002358		ENST00000296509	protein_coding	5287.5	-1.32706	0.250934	-5.28848	1.23335e-07	1.01542e-05	7695.18	2565.84	7692.18	3196.82
161079	ENSG00000114859	CLCN2	NM_004366		ENST00000265593	protein_coding	85.6762	-2.17081	0.410378	-5.28978	1.22464e-07	1.01542e-05	152.316	27.495	145.155	17.7393
178223	ENSG00000169246	NPIPB3			ENST00000504841	protein_coding	25.9364	2.71515	0.514352	5.27877	1.30054e-07	1.06541e-05	0	43.9921	0	59.7536
38836	ENSG00000255717	SNHG1			ENST00000539921	processed_transcript	1972.27	1.21831	0.232198	5.24686	1.54715e-07	1.26116e-05	1113.29	2774.8	1179.51	2821.49
81611	ENSG00000151176	PLBD2	NM_001159727		ENST00000545182	protein_coding	1095.96	1.34814	0.257283	5.23992	1.60651e-07	1.30309e-05	535.413	1580.42	642.537	1625.48
93081	ENSG00000061676	NCKAP1			ENST00000361354	protein_coding	527.816	-1.69211	0.323644	-5.22831	1.71067e-07	1.37404e-05	706.192	188.066	960.253	256.754
102347	ENSG00000240875	LINC00886		NR_038387	ENST00000472943	lincRNA	173.963	-1.82841	0.35019	-5.2212	1.77764e-07	1.4209e-05	275.092	53.8903	290.309	76.5592
29498	ENSG00000176623	RMDN1			ENST00000517710	protein_coding	1893.15	-1.45921	0.281366	-5.18618	2.14654e-07	1.69927e-05	2805.38	789.658	2877.71	1099.84
120221	ENSG00000185000	DGAT1			ENST00000527438	protein_coding	469.782	-1.42416	0.274687	-5.18466	2.16411e-07	1.70499e-05	648.958	241.956	750.134	238.081
49663	ENSG00000174516	PELI3	NM_001098510		ENST00000349459	protein_coding	214.024	-1.64863	0.318782	-5.17165	2.32031e-07	1.81934e-05	327.71	102.282	342.078	84.0284
183386	ENSG00000133739	LRRCC1	NM_033402		ENST00000360375	protein_coding	946.866	-1.34284	0.259704	-5.17064	2.33295e-07	1.82059e-05	1263.76	518.007	1504.33	501.37
183303	ENSG00000171298	GAA			ENST00000570803	protein_coding	574.064	-1.45698	0.282448	-5.15841	2.4905e-07	1.93437e-05	761.579	291.447	961.268	281.962
133219	ENSG00000163320	CGGBP1	NM_003663		ENST00000309534	protein_coding	7557.42	-1.16148	0.225763	-5.14469	2.67963e-07	2.07149e-05	10172.9	4597.17	10992.2	4467.51
179805	ENSG00000182979	MTA1	NM_004689		ENST00000331320	protein_coding	1735.01	-1.23569	0.240336	-5.14153	2.72505e-07	2.09676e-05	2329.05	999.72	2617.86	993.403
120921	ENSG00000123737	EXOSC9	NM_005033		ENST00000243498	protein_coding	675.188	1.55778	0.303122	5.13911	2.76036e-07	2.11405e-05	256.629	1012.92	371.514	1059.69
191448	ENSG00000139178	C1RL			ENST00000539803	protein_coding	161.589	-1.74579	0.340063	-5.13374	2.84044e-07	2.16531e-05	241.859	59.3893	275.083	70.0237
15198	ENSG00000164880	INTS1	NM_001080453		ENST00000404767	protein_coding	4373.66	-1.19428	0.233013	-5.12537	2.96951e-07	2.25327e-05	6371.42	2442.66	5976.71	2703.85
70331	ENSG00000147536	GINS4			ENST00000520354	protein_coding	411.832	-1.66577	0.325063	-5.12445	2.98409e-07	2.25395e-05	768.041	163.87	526.82	188.597
68032	ENSG00000144136	SLC20A1	NM_005415		ENST00000272542	protein_coding	4227.43	-1.19477	0.233625	-5.11407	3.1529e-07	2.37058e-05	6115.71	2626.33	5821.41	2346.26
28805	ENSG00000175048	ZDHHC14	NM_153746		ENST00000414563	protein_coding	1509.41	1.71203	0.335341	5.10534	3.30205e-07	2.46025e-05	489.257	2829.79	754.195	1964.4
83790	ENSG00000038002	AGA	NM_001171988		ENST00000264595	protein_coding	987.314	-1.32004	0.259998	-5.07709	3.8325e-07	2.84261e-05	1531.47	502.609	1341.92	573.261
163091	ENSG00000100889	PCK2			ENST00000559250	protein_coding	395.225	-1.40965	0.278389	-5.06359	4.11434e-07	3.03797e-05	620.341	199.064	554.227	207.27
73651	ENSG00000100726	TELO2			ENST00000497339	protein_coding	602.932	-1.4784	0.292313	-5.05761	4.24549e-07	3.12081e-05	1038.52	306.845	781.601	284.763
175425	ENSG00000100258	LMF2	NM_033200		ENST00000474879	protein_coding	831.239	-1.48128	0.292997	-5.0556	4.29029e-07	3.13973e-05	1440.08	437.721	1070.9	376.261
44628	ENSG00000196284	SUPT3H			ENST00000475057	protein_coding	341.889	1.48076	0.293126	5.05162	4.3809e-07	3.19185e-05	166.163	564.198	168.501	468.692
32352	ENSG00000247092	SNHG10			ENST00000500370	antisense	99.8645	2.07253	0.41191	5.03151	4.86632e-07	3.51442e-05	36.0019	182.567	20.3013	160.588
6688	ENSG00000184508	HDDC3	NM_001286451		ENST00000394272	protein_coding	465.617	-1.4241	0.283449	-5.02421	5.05514e-07	3.63484e-05	762.502	243.056	626.296	230.611
62701	ENSG00000132773	TOE1	NM_025077		ENST00000372090	protein_coding	999.767	-1.53883	0.306554	-5.01978	5.1732e-07	3.70356e-05	1828.71	492.711	1232.29	445.351
172589	ENSG00000196576	PLXNB2			ENST00000479818	protein_coding	1804.36	-1.3445	0.267895	-5.01875	5.20079e-07	3.7072e-05	2488.75	850.147	2795.49	1083.03
95746	ENSG00000164898	C7orf55			ENST00000468383	protein_coding	1478.51	1.17917	0.235293	5.01148	5.40142e-07	3.83361e-05	853.892	2086.32	898.334	2075.5
82766	ENSG00000148341	SH3GLB2	NM_020145		ENST00000372564	protein_coding	507.674	1.4278	0.285238	5.00564	5.56767e-07	3.93464e-05	274.168	684.077	240.571	831.882
131096	ENSG00000104490	NCALD	NM_032041		ENST00000220931	protein_coding	4392.08	1.13915	0.22776	5.00151	5.6883e-07	4.00272e-05	2646.6	5877.34	2678.76	6365.62
191121	ENSG00000182179	UBA7	NM_003335		ENST00000333486	protein_coding	103.695	-1.86533	0.373348	-4.99623	5.84629e-07	4.07903e-05	160.624	35.1937	180.682	38.2796
67169	ENSG00000157540	DYRK1A			ENST00000608928	protein_coding	1353.75	-1.23372	0.24711	-4.99261	5.95679e-07	4.13859e-05	1796.4	774.26	2065.66	778.664
177318	ENSG00000124900	TRIM51	NM_032681		ENST00000449290	protein_coding	255.624	1.47923	0.296893	4.98238	6.28076e-07	4.34534e-05	120.006	386.03	129.929	386.531
176637	ENSG00000126522	ASL	NM_000048		ENST00000304874	protein_coding	309.711	-1.45587	0.292757	-4.97296	6.59373e-07	4.54278e-05	496.642	158.371	434.449	149.384
109880	ENSG00000153944	MSI2			ENST00000416426	protein_coding	2166.35	1.16683	0.23476	4.97032	6.68421e-07	4.58592e-05	1338.53	3136.63	1245.49	2944.73
161713	ENSG00000088682	COQ9			ENST00000566388	protein_coding	1557.91	-1.45247	0.294244	-4.93628	7.96252e-07	5.44029e-05	2774.92	763.262	1907.31	786.133
9006	ENSG00000259673	IQCH-AS1		NR_040051	ENST00000559298	lincRNA	271.601	-1.60953	0.326606	-4.92803	8.30618e-07	5.65163e-05	419.099	98.9822	427.343	140.981
81665	ENSG00000136279	DBNL	NM_001014436		ENST00000448521	protein_coding	4656.42	-1.19583	0.243437	-4.91229	9.00168e-07	6.09966e-05	7080.38	2593.33	6089.39	2862.57
62733	ENSG00000167378	IRGQ			ENST00000596409	protein_coding	473.222	-1.33293	0.27162	-4.90733	9.23226e-07	6.23026e-05	674.805	270.551	708.517	239.014
147368	ENSG00000166165	CKB	NM_001823		ENST00000348956	protein_coding	2576.2	-1.45701	0.297328	-4.90034	9.56715e-07	6.4299e-05	4556.55	1403.35	3197.46	1147.46
103772	ENSG00000124587	PEX6	NM_000287		ENST00000304611	protein_coding	2353.38	-1.31174	0.26778	-4.89856	9.65403e-07	6.46192e-05	3890.05	1273.57	2955.87	1294.04
53841	ENSG00000108465	CDK5RAP3			ENST00000579632	protein_coding	404.46	-1.8562	0.379292	-4.89386	9.88784e-07	6.59162e-05	546.491	185.866	784.647	100.834
39610	ENSG00000224877	C17orf89	NM_001086521		ENST00000431388	protein_coding	1287	1.77764	0.363349	4.89237	9.96311e-07	6.61502e-05	332.325	1859.76	651.673	2304.25
127072	ENSG00000135454	B4GALNT1			ENST00000553142	protein_coding	1060.93	-1.24434	0.2544	-4.89126	1.00193e-06	6.62561e-05	1634.86	616.989	1401.81	590.066
97149	ENSG00000131653	TRAF7			ENST00000565383	protein_coding	3738.89	-1.12593	0.230307	-4.88881	1.01446e-06	6.68165e-05	5310.75	2184.21	5084.47	2376.14
111969	ENSG00000168936	TMEM129	NM_138385		ENST00000303277	protein_coding	659.328	-1.39524	0.288138	-4.84226	1.28372e-06	8.38796e-05	1116.98	340.939	840.475	338.915
159102	ENSG00000114790	ARHGEF26	NM_001251962		ENST00000356448	protein_coding	2928.89	1.55596	0.321312	4.84253	1.28195e-06	8.38796e-05	1003.44	4613.67	1686.03	4412.43
7122	ENSG00000196922	ZNF252P		NR_023392	ENST00000426361	pseudogene	1693.07	-1.1986	0.247579	-4.84127	1.29013e-06	8.39657e-05	2539.52	1043.71	2254.46	934.583
122099	ENSG00000198837	DENND4B			ENST00000480340	protein_coding	2281.31	-1.26112	0.260733	-4.83681	1.31937e-06	8.55307e-05	3347.26	1128.4	3212.69	1436.89
63097	ENSG00000144320	KIAA1715	NM_030650		ENST00000272748	protein_coding	2191.17	-1.2567	0.260166	-4.83036	1.36288e-06	8.80047e-05	2814.61	1167.99	3479.65	1302.44
65536	ENSG00000167123	CERCAM			ENST00000420034	protein_coding	263.828	-1.66797	0.347194	-4.80413	1.55428e-06	9.95829e-05	390.482	85.7845	444.599	134.446
126604	ENSG00000100442	FKBP3			ENST00000216330	protein_coding	255.601	-2.09377	0.436302	-4.7989	1.59542e-06	0.000101822	645.265	73.6867	244.631	58.8199
101276	ENSG00000135414	GDF11	NM_005811		ENST00000257868	protein_coding	1543.33	-1.34353	0.280453	-4.79059	1.66295e-06	0.000105723	2615.22	838.049	1913.4	806.673
124718	ENSG00000169683	LRRC45	NM_144999		ENST00000306688	protein_coding	413.961	-1.55775	0.325401	-4.78717	1.69145e-06	0.000107121	741.27	213.362	535.955	165.256
135162	ENSG00000155090	KLF10	NM_005655		ENST00000285407	protein_coding	4443.33	1.08513	0.227608	4.76755	1.86484e-06	0.000116665	2866.31	6000.52	2670.64	6235.84
139252	ENSG00000116014	KISS1R			ENST00000592648	protein_coding	159.065	-1.64394	0.344863	-4.76694	1.87049e-06	0.000116665	268.63	60.4891	232.45	74.6919
81250	ENSG00000107719	PALD1	NM_014431		ENST00000263563	protein_coding	1127.16	-1.15434	0.242834	-4.75361	1.99814e-06	0.000124156	1577.62	645.584	1581.47	703.972
23814	ENSG00000170264	FAM161A			ENST00000456262	protein_coding	502.733	-1.30498	0.275018	-4.74508	2.08419e-06	0.000129016	760.656	295.847	701.411	253.019
147347	ENSG00000013288	MAN2B2	NM_015274		ENST00000285599	protein_coding	483.64	-1.35718	0.286225	-4.74166	2.11976e-06	0.000130726	674.805	227.659	750.134	281.962
190766	ENSG00000111674	ENO2			ENST00000537688	protein_coding	450.655	-1.7582	0.371394	-4.73406	2.20077e-06	0.000135216	498.488	169.369	959.238	175.526
55450	ENSG00000148985	PGAP2	NM_001256235		ENST00000528216	protein_coding	791.867	-1.25475	0.266253	-4.71263	2.44539e-06	0.000149687	1163.14	489.412	1112.51	402.403
41282	ENSG00000136877	FPGS			ENST00000479147	protein_coding	1078.98	-1.23372	0.262391	-4.70184	2.57824e-06	0.000157234	1684.71	586.194	1400.79	644.218
154268	ENSG00000068079	IFI35	NM_005533		ENST00000415816	protein_coding	555.351	-1.34184	0.286669	-4.68079	2.85771e-06	0.000173635	881.586	325.541	749.119	265.156
55618	ENSG00000105372	RPS19	NM_001022		ENST00000598742	protein_coding	19575.6	-1.1398	0.243745	-4.67619	2.92254e-06	0.000176921	29991.4	11575.4	24700.6	12034.7
56290	ENSG00000135632	SMYD5			ENST00000413491	protein_coding	53.9344	-2.04969	0.438807	-4.67105	2.99658e-06	0.000180739	96.9283	15.3972	90.341	13.0711
161916	ENSG00000108474	PIGL			ENST00000607144	protein_coding	290.08	1.53131	0.327991	4.66874	3.03052e-06	0.000182119	146.777	513.607	121.808	378.128
190482	ENSG00000131778	CHD1L			ENST00000488864	protein_coding	1255.71	-1.4078	0.301635	-4.66725	3.05265e-06	0.000182781	1726.25	755.564	2021	520.043
191659	ENSG00000162755	KLHDC9		NR_033386	ENST00000490724	protein_coding	49.2075	-2.08579	0.447892	-4.65691	3.20985e-06	0.000191498	91.3895	12.0978	81.2053	12.1374
120956	ENSG00000184445	KNTC1			ENST00000535410	protein_coding	352.984	-1.47817	0.317802	-4.65123	3.29967e-06	0.000196146	468.948	149.573	602.95	190.464
109130	ENSG00000149541	B3GAT3	NM_012200		ENST00000265471	protein_coding	2412.99	-1.11206	0.240382	-4.62624	3.72365e-06	0.000219762	3479.26	1390.15	3217.76	1564.8
15888	ENSG00000171084	FAM86JP		NR_024250	ENST00000467239	pseudogene	102.492	-1.76222	0.380987	-4.6254	3.73868e-06	0.000219861	161.547	32.9941	171.546	43.8815
55797	ENSG00000197903	HIST1H2BK			ENST00000356950	protein_coding	3899.79	1.56276	0.338102	4.62214	3.79798e-06	0.000222171	2121.34	7316.98	1392.67	4768.15
69016	ENSG00000111602	TIMELESS	NM_003920		ENST00000229201	protein_coding	1127.13	-1.48625	0.321576	-4.62176	3.80495e-06	0.000222171	2120.42	552.1	1309.44	526.578
72086	ENSG00000103056	SMPD3	NM_018667		ENST00000219334	protein_coding	255.984	1.4938	0.323776	4.61369	3.95576e-06	0.000229316	123.699	333.24	119.778	447.218
77569	ENSG00000011198	ABHD5			ENST00000456453	protein_coding	962.438	-1.2451	0.269912	-4.61299	3.96909e-06	0.000229316	1390.23	478.414	1372.37	608.739
141172	ENSG00000266967	AARSD1			ENST00000587023	protein_coding	56.1431	-2.03576	0.441655	-4.60939	4.03852e-06	0.000232512	102.467	17.5968	92.3711	12.1374
99176	ENSG00000011275	RNF216	NM_207111		ENST00000425013	protein_coding	3232.3	-1.09464	0.237636	-4.60636	4.09782e-06	0.000235103	4722.71	1922.45	4209.48	2074.57
21373	ENSG00000131100	ATP6V1E1	NM_001696		ENST00000253413	protein_coding	1759.37	-2.10804	0.458082	-4.60188	4.18703e-06	0.000239388	3328.79	664.28	2883.8	160.588
133973	ENSG00000106733	NMRK1			ENST00000376811	protein_coding	593.497	1.43264	0.312577	4.58331	4.57674e-06	0.000260763	313.863	728.069	276.098	1055.96
170491	ENSG00000138382	METTL5			ENST00000409837	protein_coding	1240.81	1.15391	0.2522	4.57538	4.75353e-06	0.000269902	802.197	1726.69	679.08	1755.26
14586	ENSG00000243279	PRAF2	NM_007213		ENST00000376390	protein_coding	1241.99	-1.12554	0.246882	-4.55902	5.13925e-06	0.0002908	1832.41	732.468	1628.17	774.929
63279	ENSG00000117305	HMGCL	NM_000191		ENST00000374490	protein_coding	717.148	-1.4269	0.314336	-4.53941	5.64105e-06	0.000318101	981.283	288.148	1173.42	425.744
124185	ENSG00000167272	POP5	NM_198202		ENST00000341039	protein_coding	665.59	-1.281	0.282302	-4.5377	5.68722e-06	0.00031961	1087.44	361.835	841.49	371.592
154525	ENSG00000125375	ATP5S			ENST00000554438	protein_coding	200.58	-1.50675	0.332187	-4.53584	5.73757e-06	0.000321343	273.245	101.182	341.062	86.8294
129225	ENSG00000160285	LSS	NM_001001438		ENST00000356396	protein_coding	580.611	1.76028	0.38822	4.53424	5.78125e-06	0.000322692	294.477	817.153	138.049	1072.76
86457	ENSG00000102908	NFAT5			ENST00000426654	protein_coding	695.501	1.51542	0.334277	4.53342	5.80371e-06	0.000322851	255.706	909.536	391.816	1224.95
96438	ENSG00000135596	MICAL1			ENST00000456101	protein_coding	259.77	-1.95609	0.431612	-4.53206	5.841e-06	0.000323832	367.404	41.7925	519.714	110.171
130081	ENSG00000169733	RFNG			ENST00000580793	protein_coding	257.571	-1.51488	0.334692	-4.52619	6.00554e-06	0.000331836	335.095	107.781	455.765	131.645
181486	ENSG00000247095	MIR210HG		NR_038262	ENST00000500447	lincRNA	42.7928	-2.2806	0.508018	-4.48921	7.14881e-06	0.000392375	48.0026	6.59881	114.703	1.8673
123107	ENSG00000115486	GGCX	NM_000821		ENST00000233838	protein_coding	623.382	-1.30188	0.290836	-4.47633	7.59379e-06	0.000414037	1017.29	367.334	799.873	309.038
52809	ENSG00000127580	WDR24	NM_032259		ENST00000293883	protein_coding	765.435	-1.12331	0.251366	-4.46884	7.86434e-06	0.000427374	1106.83	455.318	1026.23	473.36
87982	ENSG00000108641	B9D1	NM_001243475		ENST00000575403	protein_coding	183.912	-1.4914	0.333865	-4.46708	7.92963e-06	0.000429504	256.629	79.1857	305.535	94.2986
15818	ENSG00000077782	FGFR1			ENST00000397091	protein_coding	1234.81	-1.05863	0.23703	-4.46625	7.96014e-06	0.000429743	1715.17	777.56	1668.77	777.73
14700	ENSG00000117448	AKR1A1	NM_006066		ENST00000372070	protein_coding	745.242	-1.43741	0.322304	-4.45979	8.20387e-06	0.000441454	1208.37	285.948	1039.43	447.218
187221	ENSG00000105647	PIK3R2	NM_005027		ENST00000222254	protein_coding	544.504	-1.78301	0.400089	-4.45653	8.32969e-06	0.000446765	672.959	261.753	1113.53	129.777
42857	ENSG00000085231	TAF9	NM_016283		ENST00000380822	protein_coding	51.0882	2.03241	0.456382	4.45332	8.4554e-06	0.000452034	9.23126	90.1837	16.2411	88.6967
189191	ENSG00000108861	DUSP3	NM_004090		ENST00000226004	protein_coding	1104.47	-1.10753	0.24888	-4.45005	8.58504e-06	0.00045748	1453	648.883	1612.94	703.038
42211	ENSG00000145833	DDX46			ENST00000507392	protein_coding	5687.38	1.36418	0.307686	4.43368	9.26366e-06	0.00049205	2273.66	8587.25	3625.82	8262.8
99558	ENSG00000099949	LZTR1			ENST00000479606	protein_coding	887.813	-1.23184	0.278007	-4.43097	9.38083e-06	0.000496671	1429	477.314	1115.56	529.379
6807	ENSG00000167702	KIFC2	NM_145754		ENST00000301332	protein_coding	267.187	-1.58434	0.358086	-4.42447	9.66793e-06	0.000510231	408.022	85.7845	428.358	146.583
8161	ENSG00000124222	STX16			ENST00000458280	protein_coding	2282.23	-1.18217	0.267261	-4.42329	9.72086e-06	0.000511385	3050.01	1167.99	3409.61	1501.31
104962	ENSG00000152689	RASGRP3	NM_170672		ENST00000402538	protein_coding	887.039	1.25262	0.283767	4.41426	1.01358e-05	0.000531516	505.873	1092.1	486.217	1463.96
65277	ENSG00000188529	SRSF10			ENST00000344989	protein_coding	3899.67	1.0346	0.234623	4.40961	1.03558e-05	0.000541329	2551.52	5618.89	2422.96	5005.29
95435	ENSG00000166340	TPP1	NM_000391		ENST00000299427	protein_coding	1324.91	-1.26803	0.288051	-4.40212	1.072e-05	0.000555907	1753.02	623.588	2080.89	842.152
116550	ENSG00000184381	PLA2G6	NM_003560		ENST00000332509	protein_coding	55.4807	-1.92543	0.437418	-4.40179	1.0736e-05	0.000555907	85.8507	17.5968	103.537	14.9384
102505	ENSG00000105397	TYK2			ENST00000525976	protein_coding	959.822	-1.23335	0.280483	-4.39723	1.0964e-05	0.000565934	1360.69	464.116	1392.67	621.81
2265	ENSG00000212232	SNORD17	NR_003045	NR_003045	ENST00000390930	snoRNA	186.899	-1.51269	0.344378	-4.39253	1.12039e-05	0.000574717	277.861	71.4871	297.415	100.834
103774	ENSG00000259129	LINC00648		NR_039996	ENST00000555985	lincRNA	120.567	-1.61897	0.368552	-4.39278	1.11909e-05	0.000574717	169.855	46.1917	211.134	55.0853
63743	ENSG00000105404	RABAC1			ENST00000598057	protein_coding	1291.56	-1.04998	0.239141	-4.39064	1.13019e-05	0.000577942	1825.94	828.151	1707.34	804.806
111471	ENSG00000042445	RETSAT			ENST00000429806	protein_coding	692.133	-1.34611	0.306736	-4.38851	1.14131e-05	0.000581822	1164.99	315.643	878.033	409.872
144356	ENSG00000160867	FGFR4	NM_213647		ENST00000292408	protein_coding	57.0715	-1.98947	0.453699	-4.38499	1.15989e-05	0.000589469	84.9276	10.998	113.687	18.673
83637	ENSG00000108433	GOSR2			ENST00000576910	protein_coding	1384.76	-1.04523	0.238691	-4.37898	1.19235e-05	0.000602245	1930.26	908.436	1853.51	846.82
118513	ENSG00000104738	MCM4			ENST00000518221	protein_coding	20279.6	-1.05065	0.240108	-4.37574	1.21021e-05	0.000609396	29643.4	12057.1	25851.7	13565.9
141776	ENSG00000064687	ABCA7	NM_019112		ENST00000263094	protein_coding	269.041	-1.38615	0.317517	-4.36561	1.26769e-05	0.000636395	453.255	130.876	349.183	142.848
4062	ENSG00000156253	RWDD2B	NM_016940		ENST00000493196	protein_coding	1458.73	-1.4076	0.322831	-4.36017	1.29963e-05	0.000650449	2709.38	776.46	1664.71	684.365
66577	ENSG00000013563	DNASE1L1			ENST00000369807	protein_coding	360.626	-1.21567	0.279032	-4.35674	1.32012e-05	0.000658699	501.258	214.461	528.85	197.934
41850	ENSG00000177106	EPS8L2			ENST00000524763	protein_coding	197.352	-1.49618	0.343513	-4.35553	1.32746e-05	0.000660361	296.324	108.88	308.58	75.6256
98041	ENSG00000165409	TSHR			ENST00000557096	protein_coding	299.623	-1.25536	0.288441	-4.35222	1.34768e-05	0.000668403	450.486	170.469	414.147	163.389
177126	ENSG00000130489	SCO2	NM_005138		ENST00000395693	protein_coding	24.4608	2.23676	0.514236	4.34968	1.36339e-05	0.00067416	2.76938	48.3913	0	46.6825
43760	ENSG00000115282	TTC31			ENST00000489152	protein_coding	342.033	-1.41927	0.326864	-4.34209	1.41135e-05	0.000695787	602.801	155.072	426.328	183.929
105037	ENSG00000176890	TYMS	NM_001071		ENST00000323274	protein_coding	6323.83	-0.988368	0.227826	-4.33827	1.43611e-05	0.000705882	8897.09	4073.67	8129.67	4194.89
118715	ENSG00000122390	NAA60			ENST00000407558	protein_coding	1338.18	-1.8067	0.417697	-4.32538	1.52267e-05	0.000746201	3172.78	561.999	1267.82	350.118
140879	ENSG00000108039	XPNPEP1			ENST00000488118	protein_coding	904.475	-1.16478	0.269819	-4.31688	1.5825e-05	0.000773218	1277.61	470.715	1273.91	595.668
50635	ENSG00000104219	ZDHHC2	NM_016353		ENST00000262096	protein_coding	808.396	-1.25103	0.289852	-4.31611	1.58801e-05	0.000773616	1011.75	490.512	1319.59	411.739
14010	ENSG00000163626	COX18	NM_173827		ENST00000295890	protein_coding	909.415	2.06897	0.479968	4.31064	1.62786e-05	0.000789823	60.0032	1501.23	325.836	1750.59
110264	ENSG00000168209	DDIT4	NM_019058		ENST00000307365	protein_coding	9773	-2.06718	0.479598	-4.31023	1.63088e-05	0.000789823	7012.99	1142.69	27911.3	3025.02
187932	ENSG00000137692	DCUN1D5			ENST00000527260	protein_coding	3327.46	1.18591	0.275983	4.29706	1.73081e-05	0.000835763	1862.87	5450.62	2007.8	3988.55
147771	ENSG00000122299	ZC3H7A			ENST00000396516	protein_coding	1194.53	-1.0276	0.239432	-4.29181	1.7722e-05	0.000853249	1674.55	764.362	1576.4	762.791
46492	ENSG00000123600	METTL8	NM_024770		ENST00000375258	protein_coding	1247.99	-1.03051	0.240318	-4.2881	1.80211e-05	0.000865117	1765.94	790.757	1633.24	802.005
114884	ENSG00000183010	PYCR1	NM_006907		ENST00000329875	protein_coding	5281.36	-1.11732	0.261357	-4.27505	1.91092e-05	0.000914686	7873.34	2840.79	6846.63	3564.67
171910	ENSG00000145331	TRMT10A	NM_001134665		ENST00000394877	protein_coding	363.345	-1.21605	0.284526	-4.27395	1.92041e-05	0.000916563	535.413	222.16	503.473	192.332
37606	ENSG00000081052	COL4A4	NM_000092		ENST00000396625	protein_coding	185.968	-1.42946	0.33471	-4.27075	1.94816e-05	0.000927119	268.63	79.1857	293.354	102.701
173754	ENSG00000142102	ATHL1			ENST00000474221	protein_coding	63.9971	-1.78985	0.419866	-4.2629	2.01793e-05	0.000957558	101.544	24.1956	110.642	19.6066
12448	ENSG00000197448	GSTK1			ENST00000436038	protein_coding	418.792	-1.33482	0.313184	-4.2621	2.02514e-05	0.000958219	648.958	258.453	585.694	182.062
59497	ENSG00000159259	CHAF1B	NM_005441		ENST00000314103	protein_coding	970.759	-1.04378	0.245047	-4.25951	2.04877e-05	0.000966622	1360.69	633.486	1293.2	595.668
56859	ENSG00000081791	KIAA0141	NM_014773		ENST00000432126	protein_coding	676.804	-1.07214	0.251762	-4.25855	2.05761e-05	0.000968016	940.666	412.426	923.711	430.412
153388	ENSG00000196923	PDLIM7			ENST00000493815	protein_coding	423.395	-1.42919	0.336318	-4.24953	2.14217e-05	0.00100493	513.258	181.467	766.375	232.479
108104	ENSG00000167397	VKORC1			ENST00000300851	protein_coding	6798.16	0.947518	0.223252	4.24416	2.19416e-05	0.00102639	4657.17	8980.98	4420.62	9133.89
160409	ENSG00000142327	RNPEPL1			ENST00000451363	protein_coding	2643.19	-1.19141	0.280894	-4.24148	2.22049e-05	0.00103577	4043.29	1299.97	3470.51	1759
53204	ENSG00000138078	PREPL			ENST00000425263	protein_coding	3604.51	-0.95493	0.225841	-4.22833	2.35428e-05	0.00109507	4871.34	2445.96	4753.56	2347.19
142187	ENSG00000062822	POLD1			ENST00000600859	protein_coding	636.761	-1.22159	0.288981	-4.22724	2.36578e-05	0.00109732	904.664	414.625	919.651	308.104
170672	ENSG00000141030	COPS3	NM_001199125		ENST00000539941	protein_coding	1563.3	-1.78454	0.422569	-4.22308	2.40984e-05	0.0011115	3806.05	629.087	1376.43	441.616
122682	ENSG00000182325	FBXL6			ENST00000524492	protein_coding	368.564	-1.39694	0.331861	-4.20943	2.56014e-05	0.00117424	614.802	218.861	490.277	150.318
181720	ENSG00000103319	EEF2K	NM_013302		ENST00000263026	protein_coding	268.056	-1.63939	0.389539	-4.20855	2.57018e-05	0.001175	350.788	75.8863	505.503	140.047
160036	ENSG00000187630	DHRS4L2			ENST00000397071	protein_coding	121.73	-2.14646	0.510669	-4.20322	2.63141e-05	0.00119693	55.3876	15.3972	403.997	12.1374
102593	ENSG00000104812	GYS1	NM_002103		ENST00000323798	protein_coding	3446.7	-1.16805	0.277939	-4.20255	2.6393e-05	0.00119714	4078.37	1988.44	5664.07	2055.9
146345	ENSG00000144591	GMPPA	NM_013335		ENST00000313597	protein_coding	548.155	-1.32035	0.314224	-4.20194	2.64642e-05	0.00119714	902.817	244.156	709.532	336.114
131891	ENSG00000160298	C21orf58			ENST00000491666	protein_coding	591.265	-1.15272	0.275024	-4.19136	2.77293e-05	0.00124751	908.356	366.234	756.225	334.246
107983	ENSG00000108556	CHRNE	NM_000080		ENST00000293780	protein_coding	97.4256	-1.62858	0.388742	-4.18937	2.79734e-05	0.00125507	175.394	42.8923	135.004	36.4123
84700	ENSG00000158373	HIST1H2BD	NM_138720		ENST00000289316	protein_coding	1025.37	1.15139	0.275199	4.18383	2.86634e-05	0.00127905	662.805	1585.91	552.196	1300.57
124523	ENSG00000112659	CUL9	NM_015089		ENST00000252050	protein_coding	174.663	-1.38716	0.331534	-4.18405	2.86356e-05	0.00127905	276.015	95.6827	246.661	80.2938
34555	ENSG00000085998	POMGNT1	NM_017739		ENST00000371984	protein_coding	461.815	-1.2427	0.297853	-4.17218	3.01699e-05	0.00134264	756.963	268.352	574.528	247.417
154915	ENSG00000259431	THTPA	NM_001256321		ENST00000404535	protein_coding	592.31	-1.1555	0.277352	-4.16618	3.09745e-05	0.00137473	912.972	369.533	756.225	330.512
194751	ENSG00000117153	KLHL12	NM_021633		ENST00000367261	protein_coding	1617.46	-1.36701	0.328954	-4.15563	3.24388e-05	0.001432	2458.29	1043.71	2360.03	607.806
130684	ENSG00000125247	TMTC4	NM_001079669		ENST00000376234	protein_coding	748.532	-1.07503	0.259014	-4.15047	3.31793e-05	0.00145688	959.128	460.817	1106.42	467.758
108769	ENSG00000163482	STK36	NM_015690		ENST00000295709	protein_coding	141.413	-1.562	0.376414	-4.1497	3.32917e-05	0.00145793	233.551	47.2915	210.119	74.6919
134355	ENSG00000149428	HYOU1	NM_001130991		ENST00000404233	protein_coding	7799.77	-0.929587	0.224382	-4.14287	3.42983e-05	0.00149802	10688	5178.97	10007.5	5324.6
92532	ENSG00000131389	SLC6A6			ENST00000490683	protein_coding	3071.56	-0.994031	0.240023	-4.14139	3.45202e-05	0.00150373	4377.46	2097.32	3916.13	1895.31
127913	ENSG00000107331	ABCA2	NM_212533		ENST00000341511	protein_coding	917.677	-1.03485	0.250297	-4.1345	3.55731e-05	0.00154529	1303.45	607.091	1201.84	558.322
157773	ENSG00000131495	NDUFA2			ENST00000510680	protein_coding	1721.28	1.57412	0.38078	4.13392	3.56621e-05	0.00154529	764.348	3740.43	704.456	1675.9
164601	ENSG00000103876	FAH			ENST00000558022	protein_coding	331.927	-1.35459	0.329502	-4.11101	3.93928e-05	0.00170247	580.646	156.172	406.027	184.863
193276	ENSG00000116260	QSOX1			ENST00000367602	protein_coding	2185.07	-1.08621	0.26431	-4.10962	3.96315e-05	0.00170831	2829.38	1194.38	3220.81	1495.71
192623	ENSG00000136003	ISCU			ENST00000545932	protein_coding	2475.41	-1.42615	0.347218	-4.10735	4.0023e-05	0.00172067	4152.22	850.147	3345.66	1553.59
193227	ENSG00000169905	TOR1AIP2	NM_145034		ENST00000367612	protein_coding	5409.74	1.17341	0.285904	4.10419	4.05729e-05	0.00173978	2672.45	6866.06	3635.97	8464.46
109774	ENSG00000084774	CAD	NM_004341		ENST00000264705	protein_coding	3902	-0.932974	0.227565	-4.09981	4.13487e-05	0.00176844	5271.97	2706.61	5093.61	2535.79
32999	ENSG00000101194	SLC17A9	NM_022082		ENST00000370351	protein_coding	590.771	-1.17064	0.286644	-4.08394	4.42779e-05	0.00188393	943.435	357.436	729.833	332.379
121477	ENSG00000081692	JMJD4			ENST00000485807	protein_coding	1002.85	-1.40877	0.345195	-4.08108	4.4827e-05	0.00190237	1842.56	589.494	1182.55	396.801
178200	ENSG00000215041	NEURL4	NM_001005408		ENST00000315614	protein_coding	297.805	-1.27122	0.312106	-4.07305	4.64013e-05	0.00195909	474.487	179.268	391.816	145.649
110	ENSG00000228889	UBAC2-AS1		NR_036531	ENST00000426037	lincRNA	188.312	-1.40095	0.344025	-4.07223	4.65646e-05	0.00196095	270.476	108.88	296.4	77.4929
181123	ENSG00000140525	FANCI	NM_018193		ENST00000300027	protein_coding	1280.98	-1.049	0.257879	-4.0678	4.74586e-05	0.0019935	1601.62	768.761	1911.37	842.152
46126	ENSG00000149311	ATM			ENST00000527805	protein_coding	1517.6	-1.38483	0.340793	-4.06354	4.8334e-05	0.00202511	2917.08	717.071	1634.26	802.005
83320	ENSG00000130066	SAT1			ENST00000379251	protein_coding	748.757	-1.15398	0.284122	-4.06156	4.87466e-05	0.00203721	908.356	442.12	1203.87	440.682
126568	ENSG00000037241	RPL26L1			ENST00000519974	protein_coding	494.98	1.64794	0.406919	4.0498	5.12604e-05	0.00213145	203.088	1127.3	182.712	466.825
144560	ENSG00000189306	RRP7A	NM_015703		ENST00000323013	protein_coding	3709.73	-1.0021	0.247651	-4.04642	5.20072e-05	0.00215705	5058.73	2161.11	4988.04	2631.02
84693	ENSG00000108961	RANGRF	NM_016492		ENST00000226105	protein_coding	235.322	-1.24866	0.308799	-4.04362	5.26325e-05	0.0021775	368.327	128.677	312.641	131.645
179683	ENSG00000079974	RABL2B			ENST00000354869	protein_coding	110.866	-1.75134	0.43398	-4.03554	5.44771e-05	0.00224817	237.243	28.5948	130.944	46.6825
126437	ENSG00000152767	FARP1	NM_001286839		ENST00000595437	protein_coding	868.95	-1.008	0.250058	-4.03107	5.55232e-05	0.00228561	1218.53	536.703	1138.91	581.664
107348	ENSG00000149577	SIDT2	NM_001040455		ENST00000324225	protein_coding	1300.64	-1.0209	0.253396	-4.02888	5.60422e-05	0.00230123	1766.86	756.664	1774.34	904.706
136778	ENSG00000092036	HAUS4			ENST00000490506	protein_coding	664.943	-1.47715	0.36786	-4.01552	5.93147e-05	0.00242954	880.662	212.262	1166.31	400.536
41567	ENSG00000248098	BCKDHA	NM_000709		ENST00000269980	protein_coding	731.723	-1.61975	0.403874	-4.01055	6.05778e-05	0.00247342	1010.82	413.525	1330.75	171.791
132939	ENSG00000039650	PNKP			ENST00000595081	protein_coding	355.566	-1.16924	0.291572	-4.01013	6.06864e-05	0.00247342	552.029	203.463	455.765	211.005
131968	ENSG00000112739	PRPF4B			ENST00000480058	protein_coding	10349.4	0.95108	0.237693	4.00129	6.29975e-05	0.00255497	7352.7	13231.7	6395.94	14417.4
154228	ENSG00000166261	ZNF202			ENST00000336139	protein_coding	1526.11	0.963006	0.240728	4.00038	6.324e-05	0.0025585	988.668	2152.31	1025.22	1938.26
138439	ENSG00000133398	MED10	NM_032286		ENST00000255764	protein_coding	2847.1	1.00511	0.251375	3.99846	6.37564e-05	0.00256678	1927.49	4206.74	1740.84	3513.32
143295	ENSG00000214655	ZSWIM8			ENST00000604729	protein_coding	408.462	-1.23349	0.308474	-3.99868	6.36971e-05	0.00256678	571.415	190.266	607.01	265.156
142821	ENSG00000115365	LANCL1			ENST00000443314	protein_coding	2075.42	-1.05767	0.26488	-3.99301	6.52404e-05	0.00261662	2503.52	1247.18	3205.58	1345.39
149737	ENSG00000119953	SMNDC1	NM_005871		ENST00000369603	protein_coding	2412.13	0.909312	0.227741	3.99275	6.53122e-05	0.00261662	1628.39	3154.23	1649.48	3216.42
78496	ENSG00000163872	YEATS2	NM_018023		ENST00000305135	protein_coding	1765.81	-1.142	0.286386	-3.98762	6.67392e-05	0.0026673	2066.88	1007.42	2903.09	1085.83
126147	ENSG00000010318	PHF7	NM_016483		ENST00000327906	protein_coding	180.008	-1.38326	0.347018	-3.98612	6.71627e-05	0.00267126	228.012	93.4831	312.641	85.8957
167945	ENSG00000156804	FBXO32	NM_058229		ENST00000517956	protein_coding	114.326	1.42032	0.356297	3.98633	6.71036e-05	0.00267126	52.6182	175.968	57.8588	170.858
127389	ENSG00000176170	SPHK1			ENST00000591651	protein_coding	173.984	-1.47929	0.371511	-3.98183	6.83877e-05	0.0027069	313.863	93.4831	222.3	66.2891
182363	ENSG00000130254	SAFB2	NM_014649		ENST00000252542	protein_coding	3498.05	1.11939	0.281453	3.97719	6.97332e-05	0.00274695	2464.75	4913.91	1740.84	4872.72
99907	ENSG00000131368	MRPS25			ENST00000496484	protein_coding	1198.47	-1.79123	0.450915	-3.97244	7.11413e-05	0.00279395	3166.32	426.723	874.988	325.844
124517	ENSG00000244187	TMEM141	NM_032928		ENST00000290079	protein_coding	846.035	-1.01999	0.256794	-3.97202	7.12656e-05	0.00279395	1236.99	544.402	1066.84	535.915
129078	ENSG00000075303	SLC25A40	NM_018843		ENST00000341119	protein_coding	1190.28	-1.02318	0.25845	-3.95891	7.52937e-05	0.00294486	1481.62	723.67	1763.17	792.668
90369	ENSG00000164976	KIAA1161	NM_020702		ENST00000297625	protein_coding	696.528	-1.06913	0.270152	-3.9575	7.57389e-05	0.00295087	1040.36	457.518	882.093	406.137
165940	ENSG00000139926	FRMD6			ENST00000556137	protein_coding	1314.69	1.04309	0.263586	3.95729	7.58058e-05	0.00295087	825.275	1595.81	830.325	2007.35
13418	ENSG00000160957	RECQL4			ENST00000532237	protein_coding	2446.4	-1.18326	0.299445	-3.95151	7.76584e-05	0.00301133	4068.22	1240.58	2898.02	1578.8
108324	ENSG00000136108	CKAP2			ENST00000468284	protein_coding	10350.4	0.883189	0.223518	3.95131	7.77247e-05	0.00301133	6908.68	13806.9	7347.05	13339
94914	ENSG00000101361	NOP56	NM_006392		ENST00000329276	protein_coding	10115.4	-0.914642	0.231549	-3.95011	7.81163e-05	0.0030194	14223.5	6941.95	12539.1	6756.82
172043	ENSG00000164961	KIAA0196			ENST00000519042	protein_coding	1148.08	-1.30294	0.330096	-3.94715	7.9086e-05	0.00304972	2058.57	522.406	1318.57	692.768
133703	ENSG00000136731	UGGT1			ENST00000430075	protein_coding	3446.93	-0.960178	0.243329	-3.94601	7.94648e-05	0.00305717	4282.38	2171.01	4953.53	2380.81
83357	ENSG00000102780	DGKH	NM_178009		ENST00000337343	protein_coding	1862.67	-1.25116	0.317315	-3.94295	8.04844e-05	0.00308333	2088.11	944.73	3315.21	1102.64
152010	ENSG00000131188	PRR7			ENST00000507881	protein_coding	565.235	-1.07057	0.271536	-3.94264	8.05889e-05	0.00308333	847.43	356.336	713.592	343.583
183621	ENSG00000168772	CXXC4	NM_025212		ENST00000394767	protein_coding	2899.11	0.914175	0.231889	3.94229	8.07066e-05	0.00308333	1870.25	3836.11	2056.53	3833.56
22955	ENSG00000172922	RNASEH2C			ENST00000534482	protein_coding	1670.76	-1.03534	0.262923	-3.93782	8.22241e-05	0.0031268	2523.83	1118.5	2046.37	994.337
156791	ENSG00000115762	PLEKHB2			ENST00000409158	protein_coding	4730.5	-1.02239	0.260044	-3.9316	8.43815e-05	0.00320144	6179.41	3381.89	6715.68	2645.03
49529	ENSG00000186281	GPAT2			ENST00000486463	protein_coding	1291.57	-0.990162	0.251968	-3.92971	8.50474e-05	0.00321929	1885.02	819.352	1604.82	857.09
30831	ENSG00000172500	FIBP			ENST00000534032	protein_coding	1167.44	-1.08934	0.277405	-3.92691	8.60455e-05	0.00324216	1766.86	633.486	1474.89	794.536
186446	ENSG00000119718	EIF2B2	NM_014239		ENST00000266126	protein_coding	736.668	-1.16943	0.297792	-3.92701	8.60076e-05	0.00324216	1017.29	502.609	1072.93	353.853
178238	ENSG00000056558	TRAF1	NM_005658		ENST00000373887	protein_coding	366.331	-1.935	0.492901	-3.92574	8.64651e-05	0.00325053	216.935	51.6907	1091.2	105.502
129107	ENSG00000003509	NDUFAF7			ENST00000455230	protein_coding	210.337	-1.22907	0.313127	-3.92515	8.6676e-05	0.00325104	300.016	126.477	306.55	108.303
11664	ENSG00000181649	PHLDA2	NM_003311		ENST00000314222	protein_coding	213.598	-1.2139	0.309392	-3.92349	8.72741e-05	0.00325863	290.785	123.178	322.791	117.64
55704	ENSG00000103253	HAGHL			ENST00000549114	protein_coding	157.802	-1.28774	0.328189	-3.92379	8.71677e-05	0.00325863	238.167	84.6847	224.33	84.0284
166401	ENSG00000119326	CTNNAL1	NM_001286974		ENST00000374595	protein_coding	648.369	-1.08905	0.277678	-3.92198	8.78227e-05	0.00327169	798.504	386.03	1001.87	407.071
85323	ENSG00000130827	PLXNA3	NM_017514		ENST00000369682	protein_coding	276.592	-1.46357	0.373284	-3.9208	8.82562e-05	0.00328042	352.634	95.6827	498.398	159.654
100355	ENSG00000151665	PIGF	NM_002643		ENST00000281382	protein_coding	120.001	-1.69413	0.432837	-3.914	9.07779e-05	0.00336655	268.63	40.6927	125.868	44.8152
86210	ENSG00000143434	SEMA6C	NM_001178061		ENST00000368913	protein_coding	38.9446	-1.90968	0.48812	-3.91231	9.14174e-05	0.00338265	81.2351	12.0978	56.8437	5.6019
25576	ENSG00000137038	TMEM261	NM_033428		ENST00000358227	protein_coding	1069.09	-1.0119	0.258728	-3.91105	9.18963e-05	0.00339275	1501.93	623.588	1404.85	745.986
177132	ENSG00000150244	TRIM48	NM_024114		ENST00000417545	protein_coding	167.95	1.42539	0.364783	3.90751	9.32535e-05	0.00343515	82.1582	307.944	78.1601	203.536
150155	ENSG00000143537	ADAM15			ENST00000473905	protein_coding	2266.15	-1.10933	0.284179	-3.90364	9.47557e-05	0.0034827	3544.8	1538.62	2783.31	1197.87
60726	ENSG00000100314	CABP7	NM_182527		ENST00000216144	protein_coding	55.9081	-1.87278	0.479833	-3.90299	9.50121e-05	0.00348413	136.623	13.1976	58.8739	14.9384
153076	ENSG00000169241	SLC50A1			ENST00000484157	protein_coding	707.93	-1.87236	0.47979	-3.90247	9.5218e-05	0.00348413	448.639	233.158	2022.01	127.91
91831	ENSG00000175054	ATR			ENST00000504521	protein_coding	1560.17	-0.98407	0.252241	-3.9013	9.56767e-05	0.00349315	2095.5	921.634	2114.38	1109.18
129377	ENSG00000177239	MAN1B1	NM_016219		ENST00000371589	protein_coding	1947.98	-0.939202	0.24105	-3.8963	9.76752e-05	0.00355823	2584.75	1213.08	2606.69	1387.4
185732	ENSG00000116830	TTF2	NM_003594		ENST00000369466	protein_coding	3235.22	-0.971183	0.249331	-3.89516	9.81342e-05	0.00356706	4755.02	2044.53	3943.53	2197.81
181603	ENSG00000120053	GOT1	NM_002079		ENST00000370508	protein_coding	1069.71	-1.02709	0.263786	-3.89366	9.87437e-05	0.00358131	1566.55	733.568	1354.1	624.611
128790	ENSG00000107281	NPDC1			ENST00000371600	protein_coding	991.867	-1.0794	0.277308	-3.89241	9.92542e-05	0.00359191	1497.31	545.502	1250.56	674.095
173803	ENSG00000100239	PPP6R2	NM_014678		ENST00000359139	protein_coding	731.468	-0.992984	0.255489	-3.88661	0.000101653	0.00366264	1003.44	446.519	975.479	500.436
92544	ENSG00000138028	CGREF1			ENST00000440612	protein_coding	1069.79	-0.931001	0.240117	-3.87729	0.000105629	0.00379755	1431.77	731.368	1412.97	703.038
131471	ENSG00000146530	VWDE	NM_001135924		ENST00000275358	protein_coding	72.0542	-1.9053	0.492492	-3.86868	0.000109425	0.00391693	96.0051	25.2954	160.381	6.53555
190591	ENSG00000164068	RNF123	NM_022064		ENST00000327697	protein_coding	242.635	-1.20556	0.311596	-3.86899	0.000109286	0.00391693	347.095	122.078	349.183	152.185
101651	ENSG00000112137	PHACTR1			ENST00000379350	protein_coding	442.733	1.11292	0.287822	3.8667	0.000110319	0.00394036	244.628	568.597	288.279	669.427
172297	ENSG00000185386	MAPK11	NM_002751		ENST00000330651	protein_coding	140.321	-1.43504	0.37123	-3.86565	0.000110795	0.00394881	210.473	80.2855	218.239	52.2844
23927	ENSG00000169059	VCX3A	NM_016379		ENST00000381089	protein_coding	38.5183	-1.79973	0.465734	-3.8643	0.00011141	0.00396215	63.6957	12.0978	68.0095	10.2701
53420	ENSG00000171960	PPIH	NM_006347		ENST00000304979	protein_coding	350.84	1.69452	0.438782	3.86187	0.000112523	0.00399311	92.3126	321.142	154.29	835.616
41139	ENSG00000007541	PIGQ			ENST00000293874	protein_coding	419.389	-1.16958	0.303115	-3.85854	0.000114067	0.00403921	676.652	258.453	514.639	227.81
43044	ENSG00000110047	EHD1	NM_006795		ENST00000320631	protein_coding	4268.78	1.21941	0.31619	3.85658	0.000114983	0.0040629	2957.7	6558.12	1822.05	5737.28
19516	ENSG00000123552	USP45			ENST00000500704	protein_coding	479.073	-1.02182	0.265097	-3.85452	0.000115957	0.00408853	638.803	314.543	667.914	295.033
34597	ENSG00000153922	CHD1			ENST00000514344	protein_coding	2291.67	0.919588	0.23879	3.85102	0.000117625	0.00413847	1561.93	3231.22	1528.69	2844.83
18608	ENSG00000184678	HIST2H2BE	NM_003528		ENST00000369155	protein_coding	454.237	1.14999	0.299051	3.84548	0.000120317	0.0042242	285.246	724.769	247.676	559.256
144526	ENSG00000161677	JOSD2	NM_138334		ENST00000601423	protein_coding	383.242	-1.33775	0.347965	-3.84451	0.000120793	0.00423188	650.804	152.872	490.277	239.014
146074	ENSG00000157240	FZD1	NM_003505		ENST00000287934	protein_coding	223.922	-1.16399	0.302894	-3.84288	0.0001216	0.00425111	326.787	128.677	308.58	131.645
56627	ENSG00000134108	ARL8B	NM_018184		ENST00000256496	protein_coding	2979.47	0.917104	0.238801	3.84045	0.000122808	0.00428423	2044.72	4219.94	1978.37	3674.84
6762	ENSG00000254093	PINX1	NM_017884		ENST00000314787	protein_coding	1775.05	-0.955314	0.249263	-3.83255	0.000126822	0.00441491	2564.44	1217.48	2189.5	1128.78
169148	ENSG00000187741	FANCA	NM_000135		ENST00000389301	protein_coding	257.503	-1.20924	0.315652	-3.83093	0.00012766	0.00443471	337.864	159.471	401.966	130.711
87751	ENSG00000182324	KCNJ14	NM_013348		ENST00000342291	protein_coding	81.4372	1.53767	0.401471	3.8301	0.000128093	0.00444039	30.4632	141.874	38.5725	114.839
174185	ENSG00000156171	DRAM2			ENST00000286692	protein_coding	2869.27	0.877864	0.229463	3.82573	0.000130387	0.00451042	1943.18	3642.54	2013.89	3877.45
56078	ENSG00000187583	PLEKHN1	NM_032129		ENST00000379410	protein_coding	36.132	-1.85103	0.483956	-3.8248	0.000130878	0.0045179	72.927	6.59881	53.7985	11.2038
100334	ENSG00000215301	DDX3X	NM_001193417		ENST00000399959	protein_coding	6823.44	1.44719	0.379098	3.81746	0.000134831	0.00464461	2778.61	6569.12	3554.76	14391.3
81202	ENSG00000107404	DVL1	NM_004421		ENST00000378891	protein_coding	2179.16	-0.976742	0.255987	-3.81559	0.000135856	0.00467017	3134.94	1298.87	2737.64	1545.19
40227	ENSG00000157637	SLC38A10	NM_001037984		ENST00000374759	protein_coding	3946.4	-0.908193	0.238186	-3.81296	0.00013731	0.00471032	5575.68	2603.23	4857.09	2749.6
171728	ENSG00000148225	WDR31			ENST00000341761	protein_coding	305.372	-1.34347	0.35243	-3.81202	0.000137838	0.00471859	386.79	123.178	524.79	186.73
41481	ENSG00000186665	C17orf58			ENST00000449250	protein_coding	1440.13	-0.9763	0.256161	-3.81127	0.000138254	0.004723	2062.26	1012.92	1817.98	867.36
167921	ENSG00000115687	PASK	NM_001252119		ENST00000234040	protein_coding	538.341	-0.998907	0.262604	-3.80386	0.000142461	0.00485665	732.962	364.034	726.788	329.578
54671	ENSG00000160172	FAM86C2P			ENST00000531806	pseudogene	314.066	-1.07417	0.2825	-3.80236	0.000143324	0.00487597	430.177	197.964	439.524	188.597
128653	ENSG00000095139	ARCN1	NM_001142281		ENST00000392859	protein_coding	15604	-0.953405	0.250895	-3.80001	0.00014469	0.00491231	21754.4	11420.3	20027.3	9214.19
37310	ENSG00000164211	STARD4	NM_139164		ENST00000296632	protein_coding	1452.13	-1.09426	0.288103	-3.79814	0.000145785	0.0049393	1679.17	856.746	2365.11	907.507
19013	ENSG00000139278	GLIPR1	NM_006851		ENST00000266659	protein_coding	1000.31	0.987569	0.26129	3.77959	0.000157086	0.00528953	712.653	1360.45	583.663	1344.46
79259	ENSG00000171097	CCBL1		NR_109829	ENST00000462722	protein_coding	114.052	-1.38777	0.367152	-3.77983	0.000156935	0.00528953	183.702	49.4911	161.396	61.6209
69328	ENSG00000185504	C17orf70			ENST00000443656	protein_coding	2557.76	-1.0402	0.275338	-3.7779	0.000158155	0.00531465	4023.91	1687.1	2994.45	1525.58
127720	ENSG00000168116	KIAA1586	NM_020931		ENST00000370733	protein_coding	1848.87	0.887919	0.235151	3.77595	0.0001594	0.00534557	1288.68	2526.24	1245.49	2335.06
138449	ENSG00000198858	R3HDM4	NM_138774		ENST00000361574	protein_coding	2870.16	-0.912973	0.241883	-3.77445	0.000160362	0.00536692	3888.21	1792.68	3712.1	2087.64
108684	ENSG00000007038	PRSS21	NM_144957		ENST00000450020	protein_coding	1219.92	-0.967159	0.256407	-3.77197	0.000161965	0.00540956	1772.4	838.049	1507.37	761.858
78807	ENSG00000103024	NME3	NM_002513		ENST00000219302	protein_coding	491.437	-1.51354	0.40137	-3.77094	0.000162631	0.00542081	863.123	127.577	679.08	295.967
43909	ENSG00000164743	C8orf48	NM_001007090		ENST00000297324	protein_coding	55.0213	1.64178	0.435857	3.76678	0.000165368	0.00549496	23.0782	83.5849	17.2561	96.1659
183281	ENSG00000012822	CALCOCO1			ENST00000546443	protein_coding	358.362	-1.12198	0.297881	-3.76654	0.000165523	0.00549496	463.409	193.565	543.061	233.412
93377	ENSG00000116001	TIA1	NM_022173		ENST00000433529	protein_coding	1934.32	-0.871075	0.231303	-3.76595	0.000165918	0.00549701	2580.14	1356.06	2481.84	1319.25
86585	ENSG00000104522	TSTA3			ENST00000524719	protein_coding	1472.44	-0.884851	0.235256	-3.76123	0.000169083	0.00559059	1884.1	1006.32	1984.46	1014.88
135602	ENSG00000143515	ATP8B2	NM_001005855		ENST00000368487	protein_coding	6011.26	-0.845558	0.224918	-3.75941	0.000170315	0.00560881	7545.63	4229.84	8072.83	4196.75
164349	ENSG00000165912	PACSIN3	NM_016223		ENST00000298838	protein_coding	224.399	-1.19188	0.317481	-3.75418	0.000173913	0.00571193	347.095	137.475	295.384	117.64
165303	ENSG00000092853	CLSPN			ENST00000251195	protein_coding	1928.6	-0.972239	0.258998	-3.75385	0.00017414	0.00571193	2889.38	1279.07	2304.2	1241.75
41349	ENSG00000234616	JRK			ENST00000507178	processed_transcript	4721.49	-0.883631	0.235946	-3.74506	0.000180352	0.00589223	6185.87	3013.46	6216.27	3470.37
133227	ENSG00000168268	NT5DC2			ENST00000463947	protein_coding	2777.77	-1.00295	0.268285	-3.73838	0.000185207	0.00603886	4295.31	1735.49	3251.26	1829.02
60142	ENSG00000179111	HES7	NM_032580		ENST00000541682	protein_coding	63.9211	-1.60622	0.431071	-3.72612	0.000194453	0.0063278	101.544	18.6966	105.567	29.8768
48022	ENSG00000174669	SLC29A2			ENST00000311161	protein_coding	953.155	-0.994216	0.267303	-3.71944	0.000199664	0.00646305	1434.54	620.288	1149.06	608.739
82840	ENSG00000079112	CDH17	NM_004063		ENST00000027335	protein_coding	92.6603	-1.40486	0.377724	-3.71929	0.000199787	0.00646305	141.238	40.6927	141.094	47.6161
186766	ENSG00000123095	BHLHE41	NM_030762		ENST00000242728	protein_coding	916.756	0.970485	0.260888	3.71993	0.00019928	0.00646305	552.029	1296.67	646.598	1171.73
194810	ENSG00000168517	HEXIM2	NM_144608		ENST00000307275	protein_coding	400.997	1.08205	0.29116	3.71636	0.000202116	0.00652556	238.167	496.011	251.737	618.076
183046	ENSG00000166828	SCNN1G	NM_001039		ENST00000300061	protein_coding	85.6789	1.46697	0.394959	3.71423	0.000203823	0.00656782	44.3101	128.677	32.4821	137.246
18238	ENSG00000151849	CENPJ	NM_018451		ENST00000381884	protein_coding	1272	-0.888809	0.239479	-3.71142	0.000206097	0.00662812	1649.63	901.837	1697.19	839.351
101856	ENSG00000162600	OMA1			ENST00000467509	protein_coding	1374.77	-0.905632	0.244207	-3.70846	0.000208527	0.00668843	1742.86	887.54	1892.08	976.597
142537	ENSG00000076706	MCAM	NM_006500		ENST00000264036	protein_coding	974.396	-1.42026	0.383011	-3.70814	0.000208785	0.00668843	1883.18	588.394	1098.3	327.711
112731	ENSG00000155961	RAB39B	NM_171998		ENST00000369454	protein_coding	1006.21	1.01345	0.273387	3.70702	0.000209714	0.00670515	724.654	1364.85	557.272	1378.07
150751	ENSG00000240409	MTATP8P1			ENST00000467115	pseudogene	193.457	1.29386	0.349452	3.70255	0.000213447	0.00681127	104.313	337.639	98.4615	233.412
146572	ENSG00000049239	H6PD	NM_004285		ENST00000377403	protein_coding	1454.98	-1.18031	0.319204	-3.69768	0.000217575	0.00692957	1647.78	729.169	2510.26	932.716
69078	ENSG00000006118	TMEM132A			ENST00000537065	protein_coding	200.717	-1.25962	0.341024	-3.69364	0.000221066	0.00702718	337.864	115.479	248.691	100.834
130196	ENSG00000109736	MFSD10			ENST00000514800	protein_coding	1090.48	-1.16679	0.316324	-3.6886	0.000225491	0.00714656	1804.71	526.805	1300.3	730.114
178906	ENSG00000155363	MOV10			ENST00000486416	protein_coding	2162.57	-0.890106	0.241327	-3.68838	0.00022569	0.00714656	2791.53	1376.95	2902.08	1579.73
133064	ENSG00000138061	CYP1B1			ENST00000491456	protein_coding	632.168	1.0261	0.278709	3.68161	0.000231765	0.0073108	407.099	764.362	391.816	965.393
173326	ENSG00000127528	KLF2	NM_016270		ENST00000248071	protein_coding	1237.41	1.17293	0.318579	3.68174	0.000231644	0.0073108	819.736	2081.92	599.905	1448.09
33500	ENSG00000246273	SBF2-AS1		NR_036485	ENST00000498905	antisense	298.498	-1.16563	0.316848	-3.67882	0.000234312	0.00736293	363.712	163.87	486.217	180.194
164749	ENSG00000106701	FSD1L			ENST00000495708	protein_coding	185.931	-1.22382	0.33329	-3.67195	0.000240702	0.00754934	291.708	92.3833	246.661	112.972
143805	ENSG00000120915	EPHX2	NM_001979		ENST00000521400	protein_coding	49.8589	-1.69947	0.46325	-3.66859	0.000243892	0.00763484	93.2357	20.8962	74.0999	11.2038
30335	ENSG00000108784	NAGLU	NM_000263		ENST00000225927	protein_coding	981.065	-1.00755	0.274796	-3.66654	0.000245852	0.00768158	1430.85	556.5	1240.41	696.502
1267	ENSG00000261236	BOP1			ENST00000569669	protein_coding	11439.2	-0.849594	0.232029	-3.66159	0.000250652	0.00781674	15671.9	7664.52	14103.3	8316.95
151360	ENSG00000115266	APC2			ENST00000587869	protein_coding	286.715	-1.17237	0.320328	-3.65989	0.00025232	0.00785387	468.948	155.072	349.183	173.659
52080	ENSG00000258366	RTEL1	NM_032957		ENST00000370018	protein_coding	206.249	-1.2559	0.343218	-3.65918	0.000253026	0.007861	340.634	125.377	261.887	97.0995
21112	ENSG00000260565	ERVK13-1			ENST00000564340	processed_transcript	175.906	-1.17777	0.322203	-3.65538	0.000256805	0.00796338	252.937	106.681	249.706	94.2986
140627	ENSG00000135336	ORC3	NM_181837		ENST00000392844	protein_coding	682.925	1.42071	0.388747	3.65459	0.000257589	0.00797266	433.869	1203.18	203.013	891.635
100594	ENSG00000152443	ZNF776	NM_173632		ENST00000317178	protein_coding	1546.26	0.947484	0.259353	3.65326	0.000258937	0.00799629	1067.13	2277.69	978.524	1861.7
134578	ENSG00000141401	IMPA2			ENST00000588752	protein_coding	799.339	-1.02095	0.279494	-3.65287	0.000259323	0.00799629	1061.6	438.821	1123.68	573.261
168193	ENSG00000204252	HLA-DOA	NM_002119		ENST00000229829	protein_coding	27.1557	1.80859	0.495311	3.65142	0.000260797	0.00802671	6.46188	54.9901	6.0904	41.0806
72738	ENSG00000178971	CTC1			ENST00000449476	protein_coding	1579.5	-0.927209	0.254338	-3.64558	0.000266791	0.00819586	1961.64	1132.8	2242.28	981.265
125552	ENSG00000104689	TNFRSF10A	NM_003844		ENST00000221132	protein_coding	580.49	-1.09103	0.299418	-3.64384	0.0002686	0.00823607	891.74	398.128	726.788	305.303
59994	ENSG00000123739	PLA2G12A	NM_030821		ENST00000243501	protein_coding	4406.49	-0.846695	0.232608	-3.64001	0.000272628	0.00833226	5424.29	3158.63	6037.62	3005.42
169964	ENSG00000146205	ANO7	NM_001001666		ENST00000402530	protein_coding	81.6293	-1.53413	0.421476	-3.63989	0.000272749	0.00833226	127.391	42.8923	131.959	24.2749
142741	ENSG00000172586	CHCHD1			ENST00000372837	protein_coding	581.266	0.941897	0.259225	3.63351	0.000279594	0.00850978	399.714	755.564	371.514	798.27
104731	ENSG00000144354	CDCA7	NM_145810		ENST00000347703	protein_coding	2102.97	-0.894392	0.24641	-3.62969	0.000283765	0.00860492	2991.85	1475.93	2553.91	1390.2
152813	ENSG00000001631	KRIT1			ENST00000486261	protein_coding	814.935	-0.937405	0.258257	-3.62974	0.000283711	0.00860492	1093.9	499.31	1082.06	584.464
6048	ENSG00000182841	RRP7B			ENST00000357802	pseudogene	433.906	-1.47398	0.406303	-3.62778	0.000285865	0.00865269	811.428	118.779	543.061	262.355
135266	ENSG00000060656	PTPRU	NM_005704		ENST00000345512	protein_coding	28.9683	-1.81685	0.502504	-3.6156	0.000299654	0.00903682	68.3113	5.49901	35.5273	6.53555
44133	ENSG00000171101	SIGLEC17P		NR_047530	ENST00000598286	pseudogene	80.7223	1.5781	0.436587	3.61463	0.000300782	0.00904007	29.54	169.369	32.4821	91.4976
126510	ENSG00000005448	WDR54			ENST00000461531	protein_coding	274.339	-1.70383	0.471379	-3.61456	0.00030086	0.00904007	660.035	126.477	266.963	43.8815
30381	ENSG00000228544	CCDC183-AS1		NR_024580	ENST00000414656	antisense	46.4326	-1.63362	0.452728	-3.6084	0.000308089	0.00922363	84.0045	18.6966	69.0245	14.0047
23203	ENSG00000092758	COL9A3			ENST00000477612	protein_coding	313.589	-1.11336	0.30862	-3.60753	0.000309127	0.0092379	434.792	213.362	445.614	160.588
156256	ENSG00000141524	TMC6			ENST00000590602	protein_coding	1416.52	-1.35935	0.377508	-3.60085	0.000317176	0.00946126	1436.38	565.298	2838.13	826.28
130746	ENSG00000125968	ID1	NM_002165		ENST00000376112	protein_coding	393.669	-1.20673	0.335175	-3.60029	0.00031786	0.00946452	694.191	223.26	441.554	215.673
76069	ENSG00000204394	VARS			ENST00000470953	protein_coding	8705.64	-0.795747	0.221359	-3.59483	0.0003246	0.00964634	11142.1	6371.15	11178.9	6130.34
97480	ENSG00000162430	SEPN1	NM_020451		ENST00000361547	protein_coding	178.261	-1.22049	0.339553	-3.5944	0.000325138	0.00964634	286.169	89.0839	230.42	107.37
10345	ENSG00000251013	GAPDHP62			ENST00000515313	pseudogene	126.204	-1.38194	0.38461	-3.59311	0.000326759	0.00967702	227.089	68.1877	156.32	53.218
108422	ENSG00000103507	BCKDK			ENST00000394951	protein_coding	3943.58	-0.859372	0.239225	-3.59231	0.00032776	0.00968922	5398.44	2572.44	4900.74	2902.72
112586	ENSG00000065518	NDUFB4	NM_004547		ENST00000184266	protein_coding	4040.79	-0.97624	0.272087	-3.58796	0.000333269	0.00983442	5408.6	3027.75	5504.71	2222.09
14855	ENSG00000204228	HSD17B8	NM_014234		ENST00000374662	protein_coding	152.224	-1.74874	0.487683	-3.58582	0.000336018	0.00989779	428.331	42.8923	98.4615	39.2133
93799	ENSG00000104365	IKBKB	NM_001556		ENST00000520810	protein_coding	411.525	-1.08904	0.304133	-3.58081	0.000342529	0.0100536	572.338	288.148	575.543	210.071
141741	ENSG00000100162	CENPM	NM_024053		ENST00000215980	protein_coding	561.626	1.75705	0.490643	3.58111	0.000342131	0.0100536	40.6176	1105.3	253.767	846.82
35711	ENSG00000175467	SART1	NM_005146		ENST00000312397	protein_coding	3776.46	0.817376	0.228462	3.57773	0.000346588	0.0101547	2593.06	4988.7	2768.09	4756.01
181816	ENSG00000160117	ANKLE1			ENST00000404261	protein_coding	391.002	-1.43637	0.401601	-3.5766	0.000348097	0.0101807	786.504	225.459	422.268	129.777
117989	ENSG00000182473	EXOC7			ENST00000591724	protein_coding	2870.01	-0.969206	0.27183	-3.56548	0.000363191	0.0106034	4051.6	1604.61	3686.72	2137.12
130722	ENSG00000180098	TRNAU1AP	NM_017846		ENST00000373830	protein_coding	487.848	-1.06924	0.300562	-3.55747	0.000374439	0.0109124	671.113	250.755	683.14	346.384
148404	ENSG00000075415	SLC25A3			ENST00000401722	protein_coding	8102.77	-1.11825	0.314744	-3.55288	0.000381035	0.011085	9511.89	3918.59	13298.4	5682.19
171225	ENSG00000169609	C15orf40			ENST00000514272	protein_coding	349.007	-1.02897	0.289679	-3.55211	0.000382149	0.0110978	508.643	234.258	448.66	204.469
97768	ENSG00000167971	CASKIN1	NM_020764		ENST00000343516	protein_coding	37.5209	-1.70535	0.480827	-3.5467	0.000390085	0.0113083	56.3107	7.69861	72.0697	14.0047
77896	ENSG00000167992	VWCE			ENST00000301770	protein_coding	210.491	-1.16395	0.328453	-3.54373	0.000394509	0.0113891	276.015	106.681	324.821	134.446
118752	ENSG00000101940	WDR13			ENST00000470124	protein_coding	571.807	-0.972029	0.274272	-3.54404	0.000394048	0.0113891	698.807	381.631	844.536	362.256
50489	ENSG00000166889	PATL1	NM_152716		ENST00000300146	protein_coding	4316.19	0.800034	0.225974	3.54039	0.000399542	0.0114814	3110.94	5370.33	3069.56	5713.93
152719	ENSG00000112182	BACH2	NM_021813		ENST00000257749	protein_coding	4369.01	0.912126	0.257606	3.54078	0.000398952	0.0114814	2593.06	5610.09	3292.88	5980.02
8666	ENSG00000234289	H2BFS			ENST00000464664	pseudogene	135.555	1.48323	0.420389	3.52824	0.000418333	0.0120005	74.7732	260.653	40.6027	166.19
165314	ENSG00000113812	ACTR8	NM_022899		ENST00000335754	protein_coding	961.082	-1.07597	0.30508	-3.52683	0.000420562	0.0120434	1514.85	497.11	1159.21	673.161
123032	ENSG00000171714	ANO5	NM_001142649		ENST00000324559	protein_coding	364.793	-1.1216	0.318114	-3.52578	0.00042223	0.0120702	424.638	211.162	603.965	219.408
49571	ENSG00000244026	FAM86DP			ENST00000497543	pseudogene	708.69	-0.994126	0.282092	-3.52411	0.000424904	0.01212	1082.83	476.214	842.505	433.213
66804	ENSG00000169740	ZNF32	NM_006973		ENST00000374433	protein_coding	606.683	-1.11539	0.316534	-3.52378	0.000425442	0.01212	1010.82	393.729	696.336	325.844
129716	ENSG00000176978	DPP7	NM_013379		ENST00000371579	protein_coding	992.417	-0.999795	0.284177	-3.51821	0.000434473	0.0123197	1400.38	730.268	1300.3	538.716
170510	ENSG00000116337	AMPD2			ENST00000531734	protein_coding	3075.77	-0.817966	0.232504	-3.51807	0.000434699	0.0123197	4059.91	2079.72	3881.62	2281.84
147195	ENSG00000089289	IGBP1			ENST00000342206	protein_coding	3652.22	0.908135	0.258308	3.51571	0.000438578	0.0124083	2304.12	4336.52	2624.96	5343.28
137527	ENSG00000148019	CEP78			ENST00000424347	protein_coding	1618.08	-1.2189	0.347064	-3.51203	0.000444699	0.0125599	1821.33	701.673	2874.67	1074.63
177851	ENSG00000239388	ASB14	NM_001142733		ENST00000487349	protein_coding	75.1445	1.41033	0.402202	3.50652	0.00045401	0.012779	38.7713	109.98	30.452	121.374
20180	ENSG00000139579	NABP2			ENST00000447747	protein_coding	2438.28	0.874394	0.249903	3.49894	0.000467114	0.0131187	1838.87	3230.12	1513.46	3170.67
77204	ENSG00000112146	FBXO9			ENST00000459845	protein_coding	2544.72	-0.879273	0.25132	-3.49862	0.000467671	0.0131187	3625.12	1645.3	3064.49	1843.96
5226	ENSG00000273311	DGCR11		NR_024157	ENST00000609958	sense_intronic	103.059	-1.34083	0.383662	-3.49482	0.00047439	0.0132845	175.394	56.0899	135.004	45.7488
118432	ENSG00000140688	C16orf58			ENST00000570164	protein_coding	2682.92	-0.847256	0.243177	-3.48412	0.000493764	0.0138036	3518.03	1718.99	3470.51	2024.15
125402	ENSG00000054148	PHPT1			ENST00000371661	protein_coding	2198.06	0.850476	0.244165	3.4832	0.00049546	0.0138275	1652.4	2893.58	1408.91	2837.36
60390	ENSG00000143486	EIF2D			ENST00000472709	protein_coding	663.119	-1.37061	0.393693	-3.48141	0.000498783	0.0138967	915.741	442.12	1101.35	193.265
158577	ENSG00000230487	PSMG3-AS1		NR_027329	ENST00000437621	lincRNA	48.5723	-1.57328	0.451992	-3.48078	0.000499961	0.013906	82.1582	21.996	76.13	14.0047
139950	ENSG00000237984	PTENP1		NR_023917	ENST00000532280	pseudogene	1111.43	0.873634	0.251227	3.47747	0.000506163	0.0140311	726.5	1375.85	801.903	1541.46
156164	ENSG00000122591	FAM126A	NM_032581		ENST00000432176	protein_coding	1435.94	0.815496	0.234688	3.4748	0.000511234	0.0141479	1034.82	1875.16	1002.89	1830.89
152368	ENSG00000113758	DBN1	NM_004395		ENST00000309007	protein_coding	3615.54	-0.796841	0.230113	-3.46282	0.000534538	0.0147432	4776.25	2683.52	4504.87	2497.51
37358	ENSG00000159147	DONSON			ENST00000439593	protein_coding	1338.29	-1.05149	0.303884	-3.46017	0.000539827	0.0148394	2148.11	719.27	1553.05	932.716
84264	ENSG00000124201	ZNFX1			ENST00000371754	protein_coding	2993.29	1.10322	0.318797	3.46057	0.000539034	0.0148394	2207.19	3869.1	1361.2	4535.67
178215	ENSG00000109323	MANBA			ENST00000514430	protein_coding	1038.13	-0.873637	0.252567	-3.45904	0.000542114	0.0148774	1281.3	680.777	1444.44	745.986
58811	ENSG00000174080	CTSF	NM_003793		ENST00000310325	protein_coding	379.427	-1.08196	0.313634	-3.44974	0.000561117	0.0152716	473.564	197.964	585.694	260.488
132159	ENSG00000124406	ATP8A1			ENST00000514372	protein_coding	830.028	-1.21642	0.352558	-3.45028	0.000560006	0.0152716	991.438	340.939	1420.08	567.659
149393	ENSG00000106397	PLOD3			ENST00000454310	protein_coding	1671.35	-1.00371	0.290917	-3.45016	0.000560264	0.0152716	2259.81	868.843	2299.13	1257.63
107783	ENSG00000011478	QPCTL	NM_017659		ENST00000012049	protein_coding	794.167	-1.0401	0.301677	-3.44774	0.000565308	0.0153603	1016.36	408.026	1173.42	578.863
125607	ENSG00000101003	GINS1	NM_021067		ENST00000262460	protein_coding	2977.99	-0.899021	0.260902	-3.44581	0.00056934	0.0154444	3464.49	1944.45	4413.51	2089.51
73539	ENSG00000165644	COMTD1	NM_144589		ENST00000372538	protein_coding	208.287	-1.09532	0.318208	-3.44213	0.00057715	0.0156305	264.014	124.278	319.746	125.109
117873	ENSG00000164088	PPM1M			ENST00000457454	protein_coding	179.338	-1.16472	0.338815	-3.43762	0.000586852	0.0158672	278.784	90.1837	234.48	113.905
58542	ENSG00000144134	RABL2A	NM_013412		ENST00000393167	protein_coding	39.0169	-1.59511	0.464558	-3.4336	0.000595614	0.0160777	70.1576	12.0978	58.8739	14.9384
28292	ENSG00000111913	FAM65B			ENST00000562221	protein_coding	277.82	1.09032	0.317937	3.42937	0.00060498	0.0162241	144.931	419.024	188.802	358.521
33245	ENSG00000198198	SZT2			ENST00000372450	protein_coding	1255.56	-0.884325	0.257793	-3.43037	0.000602749	0.0162241	1621.93	773.161	1686.03	941.119
71760	ENSG00000131584	ACAP3	NM_030649		ENST00000354700	protein_coding	1385.65	-0.83625	0.24383	-3.42965	0.000604368	0.0162241	1721.63	928.233	1877.87	1014.88
77680	ENSG00000149923	PPP4C			ENST00000563732	protein_coding	2038.38	0.80645	0.235115	3.43002	0.000603528	0.0162241	1388.38	2673.62	1516.51	2575
140221	ENSG00000101639	CEP192			ENST00000589596	protein_coding	863.355	-0.900533	0.262659	-3.42853	0.000606868	0.0162483	1044.06	561.999	1241.43	605.938
22602	ENSG00000148356	LRSAM1	NM_001190723		ENST00000373324	protein_coding	330.887	-0.962774	0.280958	-3.42675	0.000610844	0.0163017	460.64	211.162	431.403	220.341
169433	ENSG00000168255	POLR2J3			ENST00000464525	protein_coding	386.936	0.943925	0.27545	3.42684	0.000610642	0.0163017	245.552	500.41	264.932	536.848
122692	ENSG00000019549	SNAI2			ENST00000396822	protein_coding	1952.52	-0.882575	0.257628	-3.42578	0.000613043	0.0163079	2291.2	1305.46	2850.31	1363.13
146828	ENSG00000187122	SLIT1	NM_003061		ENST00000266058	protein_coding	1559.5	-0.971013	0.283444	-3.42577	0.000613058	0.0163079	1843.48	902.937	2371.2	1120.38
45726	ENSG00000161513	FDXR			ENST00000583881	protein_coding	208.3	-1.11552	0.325729	-3.42468	0.000615524	0.0163471	329.556	125.377	257.827	120.441
86076	ENSG00000139624	CERS5			ENST00000551697	protein_coding	272.387	1.12563	0.329668	3.41445	0.00063912	0.0169192	182.779	343.138	136.019	427.611
129796	ENSG00000163009	C2orf48	NM_182626		ENST00000381786	protein_coding	68.1827	1.57239	0.461392	3.40794	0.000654555	0.0173	16.6163	83.5849	32.4821	140.047
105365	ENSG00000110911	SLC11A2			ENST00000551215	protein_coding	315.179	-0.990709	0.29105	-3.40392	0.000664273	0.0175287	413.561	186.966	443.584	216.607
192712	ENSG00000183160	TMEM119	NM_181724		ENST00000392806	protein_coding	3727.39	0.827231	0.243097	3.40289	0.000666771	0.0175665	2751.84	4480.59	2499.09	5178.02
2146	ENSG00000088882	CPXM1	NM_001184699		ENST00000380605	protein_coding	15.8531	-1.71011	0.502923	-3.40034	0.00067303	0.0177031	46.1563	0	17.2561	0
174139	ENSG00000225697	SLC26A6	NM_134263		ENST00000420764	protein_coding	469.447	-0.984224	0.289608	-3.39847	0.000677631	0.0177673	684.037	333.24	589.754	270.758
179329	ENSG00000180354	MTURN	NM_152793		ENST00000324453	protein_coding	1312.74	-0.873319	0.256944	-3.39887	0.000676646	0.0177673	1698.55	812.753	1749.98	989.668
168399	ENSG00000231784	DBIL5P		NR_024120	ENST00000536214	pseudogene	16.4092	1.74656	0.514415	3.39524	0.000685694	0.0179501	2.76938	31.8942	2.03013	28.9431
150088	ENSG00000104907	TRMT1	NM_001142554		ENST00000221504	protein_coding	686.203	-0.917479	0.270899	-3.38679	0.000707149	0.0184782	897.279	507.009	928.786	411.739
107677	ENSG00000100038	TOP3B	NM_001282113		ENST00000357179	protein_coding	35.753	1.65513	0.489101	3.38402	0.000714337	0.0186112	6.46188	68.1877	14.2109	54.1517
31790	ENSG00000012211	PRICKLE3	NM_006150		ENST00000376317	protein_coding	464.847	-0.915082	0.27073	-3.38005	0.000724717	0.0187629	579.723	310.144	656.748	312.773
93176	ENSG00000169964	TMEM42	NM_144638		ENST00000302392	protein_coding	237.175	-1.06196	0.314149	-3.38041	0.000723766	0.0187629	293.554	144.074	365.424	145.649
36680	ENSG00000237424	FOXD2-AS1		NR_026878	ENST00000445551	antisense	864.797	-0.955076	0.2826	-3.3796	0.000725914	0.0187644	1036.67	511.408	1291.17	619.943
159279	ENSG00000099840	IZUMO4			ENST00000481489	protein_coding	52.9216	-1.53551	0.454608	-3.37765	0.000731087	0.0188399	68.3113	16.497	103.537	23.3412
190551	ENSG00000119906	FAM178A	NM_018121		ENST00000238961	protein_coding	1502.09	-0.793618	0.234993	-3.3772	0.000732267	0.0188399	1940.41	1048.11	1914.42	1105.44
191276	ENSG00000164076	CAMKV			ENST00000475665	protein_coding	54.9742	-1.63985	0.485559	-3.37724	0.00073216	0.0188399	89.5432	7.69861	97.4464	25.2085
179984	ENSG00000100949	RABGGTA			ENST00000561055	protein_coding	186.387	-1.14782	0.340064	-3.3753	0.000737363	0.0189414	301.862	114.379	229.405	99.9005
179258	ENSG00000177374	HIC1			ENST00000574370	protein_coding	519.33	1.6884	0.50035	3.37444	0.000739669	0.018971	119.083	1600.21	145.155	212.872
137811	ENSG00000100418	DESI1	NM_015704		ENST00000263256	protein_coding	6178.02	-0.795832	0.236022	-3.37185	0.000746638	0.01912	8502.92	4490.49	7362.28	4356.41
49547	ENSG00000177225	PDDC1			ENST00000465313	protein_coding	962.421	-0.908269	0.269496	-3.37024	0.000751018	0.0192023	1300.68	570.797	1254.62	723.578
187727	ENSG00000181418	DDN	NM_015086		ENST00000421952	protein_coding	2604.35	-0.874334	0.259541	-3.36877	0.000755043	0.0192454	3754.35	1656.3	3090.88	1915.85
165146	ENSG00000141040	ZNF287			ENST00000395824	protein_coding	12.7348	1.69344	0.502861	3.36762	0.000758194	0.0192959	0	21.996	0	28.9431
144938	ENSG00000101417	PXMP4	NM_007238		ENST00000409299	protein_coding	799.044	-0.877134	0.260885	-3.36215	0.000773376	0.0196519	1090.21	504.809	1012.02	589.133
95057	ENSG00000112742	TTK			ENST00000509894	protein_coding	1507.21	0.810934	0.241428	3.35891	0.000782506	0.0198532	1092.06	1838.87	1048.56	2049.36
107790	ENSG00000176105	YES1			ENST00000577961	protein_coding	2046.65	1.5331	0.456515	3.35827	0.000784319	0.0198686	528.951	5126.18	1017.1	1514.38
169119	ENSG00000087301	TXNDC16	NM_020784		ENST00000281741	protein_coding	464.812	-1.01782	0.303119	-3.35784	0.000785549	0.0198692	557.568	262.853	717.652	321.175
163251	ENSG00000104814	MAP4K1			ENST00000593196	protein_coding	104.704	-1.26323	0.376427	-3.35584	0.000791234	0.0199823	141.238	48.3913	168.501	60.6872
159617	ENSG00000163040	CCDC74A			ENST00000465939	protein_coding	164.924	-1.12197	0.334397	-3.35521	0.000793034	0.0199971	256.629	96.7825	210.119	96.1659
64066	ENSG00000173898	SPTBN2			ENST00000533211	protein_coding	4005.22	-0.771469	0.230065	-3.35327	0.000798627	0.0200766	4977.5	2783.6	5235.71	3024.09
176567	ENSG00000115694	STK25	NM_001282308		ENST00000316586	protein_coding	1351.91	-0.795303	0.237308	-3.35135	0.000804177	0.0201853	1700.4	992.021	1771.29	943.919
105701	ENSG00000161202	DVL3	NM_004423		ENST00000313143	protein_coding	3094.07	-0.855626	0.255364	-3.35061	0.000806324	0.0202084	3758.97	1951.05	4330.28	2335.99
70195	ENSG00000105245	NUMBL	NM_004756		ENST00000252891	protein_coding	250.862	-1.00033	0.298946	-3.34621	0.000819242	0.0204872	361.865	157.272	322.791	161.521
188501	ENSG00000170962	PDGFD			ENST00000393158	protein_coding	217.256	1.20896	0.361317	3.34598	0.000819938	0.0204872	146.777	338.739	90.341	293.166
99731	ENSG00000012061	ERCC1	NM_001983		ENST00000300853	protein_coding	915.515	-0.882561	0.263898	-3.34432	0.000824843	0.0205786	1261.91	567.498	1151.09	681.564
118477	ENSG00000148835	TAF5	NM_006951		ENST00000369839	protein_coding	1726.49	0.778915	0.233019	3.34271	0.000829644	0.020667	1217.6	2175.41	1275.94	2237.02
60443	ENSG00000127586	CHTF18			ENST00000464728	protein_coding	151.392	-1.12298	0.335995	-3.34224	0.000831043	0.0206706	230.782	89.0839	197.938	87.763
18956	ENSG00000111271	ACAD10			ENST00000511915	protein_coding	301.74	-1.13876	0.340827	-3.34117	0.000834252	0.0207191	520.643	167.17	338.017	181.128
181057	ENSG00000116793	PHTF1			ENST00000474926	protein_coding	2049.69	-0.77406	0.23172	-3.34049	0.000836295	0.0207386	2616.14	1530.92	2614.81	1436.89
170447	ENSG00000105829	BET1			ENST00000357520	protein_coding	692.357	0.879002	0.264461	3.32374	0.000888177	0.021959	507.719	869.943	438.509	953.256
135593	ENSG00000118894	FAM86A	NM_201598		ENST00000458008	protein_coding	649.808	-1.54847	0.465983	-3.32301	0.000890516	0.0219839	414.484	207.863	1715.46	261.422
143674	ENSG00000179583	CIITA	NM_000246		ENST00000324288	protein_coding	1521.05	0.819944	0.247686	3.31041	0.000931592	0.0229291	1007.13	2063.23	1140.94	1872.9
179236	ENSG00000149150	SLC43A1	NM_003627		ENST00000278426	protein_coding	1559.68	-0.836437	0.252767	-3.30912	0.000935913	0.0230011	2109.34	998.62	1946.9	1183.87
124318	ENSG00000091651	ORC6			ENST00000563599	protein_coding	749.353	1.47132	0.444714	3.30846	0.000938096	0.0230204	474.487	1089.9	138.049	1294.97
65149	ENSG00000203880	PCMTD2	NM_001104925		ENST00000369758	protein_coding	639.592	-0.871805	0.263698	-3.30607	0.000946147	0.0231834	803.12	411.326	878.033	465.891
63032	ENSG00000175854	SWI5			ENST00000495313	protein_coding	141.831	1.12579	0.340695	3.3044	0.000951785	0.0232717	76.6195	210.062	88.3108	192.332
78611	ENSG00000120688	WBP4	NM_007187		ENST00000379487	protein_coding	570.039	-0.922919	0.279319	-3.30417	0.000952577	0.0232717	708.961	414.625	812.053	344.517
126892	ENSG00000169188	APEX2	NM_014481		ENST00000374987	protein_coding	1779.84	-0.787707	0.238466	-3.30322	0.000955821	0.0233164	2401.05	1260.37	2161.08	1296.84
164057	ENSG00000056736	IL17RB	NM_018725		ENST00000288167	protein_coding	1047.27	-0.90061	0.272785	-3.30154	0.00096157	0.0234219	1550.85	744.566	1225.19	668.493
95923	ENSG00000168781	PPIP5K1			ENST00000381885	protein_coding	251.874	-1.02457	0.310463	-3.30015	0.000966344	0.0234688	336.941	139.675	356.288	174.592
74648	ENSG00000120686	UFM1			ENST00000494372	protein_coding	629.504	1.5517	0.470405	3.29865	0.000971495	0.0235591	221.55	379.432	224.33	1692.71
36858	ENSG00000101199	ARFGAP1	NM_018209		ENST00000370283	protein_coding	1590.7	-0.894537	0.271358	-3.29652	0.000978921	0.0236999	2377.05	1128.4	1832.2	1025.15
80296	ENSG00000143409	FAM63A	NM_001163260		ENST00000312210	protein_coding	838.941	-0.898192	0.272497	-3.29615	0.00098018	0.0236999	1164.06	503.709	1058.71	629.28
40444	ENSG00000176834	VSIG10	NM_019086		ENST00000359236	protein_coding	198.095	-1.02965	0.312458	-3.29534	0.000983034	0.0237341	276.015	116.579	270.008	129.777
127436	ENSG00000171848	RRM2	NM_001165931		ENST00000360566	protein_coding	19753.3	-1.4479	0.439595	-3.2937	0.000988773	0.0238377	30153.9	12959	32227.4	3672.98
173987	ENSG00000182272	B4GALNT4			ENST00000530717	protein_coding	92.4878	-1.31002	0.397854	-3.29271	0.000992254	0.0238866	161.547	50.5909	116.733	41.0806
48753	ENSG00000196704	AMZ2	NM_016627		ENST00000359904	protein_coding	3790.74	0.777359	0.236132	3.29206	0.000994574	0.0239075	2789.69	4528.98	2685.87	5158.41
58495	ENSG00000136295	TTYH3	NM_025250		ENST00000258796	protein_coding	1341.21	-0.890408	0.270865	-3.28727	0.00101163	0.024253	2001.34	883.141	1543.92	936.45
169312	ENSG00000156931	VPS8			ENST00000436792	protein_coding	546.568	-0.943226	0.287056	-3.28586	0.00101672	0.0243333	746.809	406.927	720.697	311.839
110665	ENSG00000138378	STAT4	NM_001243835		ENST00000358470	protein_coding	203.657	-1.16127	0.353495	-3.2851	0.00101945	0.0243631	243.705	100.082	341.062	129.777
109964	ENSG00000165102	HGSNAT	NM_152419		ENST00000379644	protein_coding	2227.04	-0.754168	0.229823	-3.28151	0.00103252	0.0246102	2877.38	1600.21	2775.19	1655.36
157566	ENSG00000133275	CSNK1G2	NM_001319		ENST00000255641	protein_coding	5779.11	-0.796967	0.242901	-3.28104	0.00103427	0.0246102	7831.8	3827.31	7025.28	4432.03
185913	ENSG00000270136	MINOS1-NBL1	NM_001204089		ENST00000602662	protein_coding	148.483	-1.14428	0.348753	-3.28106	0.00103417	0.0246102	237.243	80.2855	186.772	89.6303
170929	ENSG00000137411	VARS2			ENST00000477288	protein_coding	76.0197	-1.28593	0.392088	-3.27968	0.00103923	0.0246571	114.468	39.5929	112.672	37.346
131867	ENSG00000008277	ADAM22	NM_021723		ENST00000398204	protein_coding	1062.83	-0.820507	0.250268	-3.27851	0.00104357	0.0246889	1355.15	698.374	1396.73	801.071
168276	ENSG00000075399	VPS9D1			ENST00000561976	protein_coding	222.984	-0.993182	0.3029	-3.27891	0.0010421	0.0246889	305.555	136.375	302.49	147.517
8548	ENSG00000096968	JAK2			ENST00000476574	protein_coding	99.8272	-1.27527	0.389462	-3.27444	0.00105873	0.0249401	122.776	50.5909	174.592	51.3507
167542	ENSG00000185324	CDK10			ENST00000331006	protein_coding	228.708	-1.16186	0.354804	-3.27465	0.00105793	0.0249401	389.559	146.274	266.963	112.038
178925	ENSG00000146409	SLC18B1	NM_052831		ENST00000275227	protein_coding	428.665	-0.89823	0.274404	-3.27338	0.0010627	0.0249977	571.415	309.044	564.377	269.825
44661	ENSG00000110046	ATG2A			ENST00000418259	protein_coding	1073.97	-0.799326	0.244334	-3.27144	0.00107001	0.0251337	1446.54	770.961	1316.54	761.858
166894	ENSG00000140854	KATNB1	NM_005886		ENST00000379661	protein_coding	606.646	-0.961824	0.294129	-3.27008	0.00107518	0.0251834	699.73	413.525	938.937	374.393
170246	ENSG00000092098	RNF31			ENST00000560875	protein_coding	580.051	-0.914253	0.279555	-3.27039	0.00107401	0.0251834	860.354	388.23	684.155	387.464
185048	ENSG00000187522	HSPA14	NM_016299		ENST00000378372	protein_coding	940.021	0.921847	0.282002	3.26894	0.00107951	0.0252489	637.88	1436.34	613.1	1072.76
156758	ENSG00000110013	SIAE			ENST00000263593	protein_coding	302.588	-1.31461	0.402311	-3.26765	0.00108445	0.0253286	366.481	97.8824	547.121	198.867
80938	ENSG00000121104	FAM117A	NM_030802		ENST00000240364	protein_coding	2630.99	0.773775	0.237072	3.26388	0.00109896	0.0256311	1971.8	3185.03	1834.23	3532.93
14201	ENSG00000164010	ERMAP			ENST00000487556	protein_coding	139.221	-1.19531	0.366382	-3.26247	0.00110446	0.0257229	204.011	91.2835	199.968	61.6209
131398	ENSG00000156504	FAM122B	NM_001166599		ENST00000370790	protein_coding	2599.39	-0.865031	0.265338	-3.26011	0.0011137	0.0259013	3570.65	2013.74	3250.24	1562.93
136221	ENSG00000249115	HAUS5			ENST00000587439	protein_coding	311.742	-1.49107	0.457473	-3.25935	0.00111666	0.0259336	326.787	63.7885	678.065	178.327
65332	ENSG00000004399	PLXND1	NM_015103		ENST00000324093	protein_coding	2553.58	-1.11891	0.343466	-3.2577	0.0011232	0.0260487	2961.39	1124	4277.49	1851.43
82915	ENSG00000198546	ZNF511	NM_145806		ENST00000361518	protein_coding	654.641	-0.947361	0.290898	-3.25667	0.00112726	0.0261062	1011.75	436.621	749.119	421.076
11104	ENSG00000240053	LY6G5B	NM_021221		ENST00000375864	protein_coding	153.514	1.10204	0.338636	3.25436	0.00113648	0.0262827	98.7745	227.659	82.2204	205.403
179900	ENSG00000180902	D2HGDH	NM_152783		ENST00000321264	protein_coding	359.154	-0.960535	0.295256	-3.25323	0.001141	0.0263503	469.871	206.763	500.428	259.555
132169	ENSG00000104960	PTOV1			ENST00000594151	protein_coding	1362.76	-1.20599	0.371179	-3.24909	0.00115775	0.0266997	1741.02	488.312	2231.12	990.602
42103	ENSG00000215193	PEX26	NM_017929		ENST00000329627	protein_coding	912.844	-0.858919	0.264398	-3.24859	0.00115981	0.0267096	1277.61	678.578	1113.53	581.664
135692	ENSG00000203993	C9orf37	NM_032937		ENST00000371417	protein_coding	387.535	-0.89009	0.274156	-3.24665	0.0011677	0.0268164	534.49	263.952	490.277	261.422
100636	ENSG00000161847	RAVER1	NM_133452		ENST00000293677	protein_coding	5977.87	0.764543	0.235893	3.24106	0.00119085	0.0272719	4055.29	7844.89	4631.75	7379.56
126014	ENSG00000204619	PPP1R11			ENST00000376773	protein_coding	781.161	-1.10435	0.340818	-3.24029	0.00119409	0.0273082	1401.31	461.917	803.933	457.488
167044	ENSG00000101082	SLA2	NM_175077		ENST00000262866	protein_coding	14.0307	-1.65594	0.511529	-3.23724	0.00120691	0.027525	37.8482	1.0998	16.2411	0.933649
112880	ENSG00000115085	ZAP70	NM_001079		ENST00000264972	protein_coding	1323.58	-1.00984	0.312369	-3.23283	0.00122572	0.0278768	1502.85	711.572	2127.58	952.322
85621	ENSG00000113583	C5orf15	NM_020199		ENST00000231512	protein_coding	3025.53	-0.729518	0.225787	-3.23099	0.00123361	0.0280174	3840.2	2261.19	3785.18	2215.55
54617	ENSG00000109819	PPARGC1A			ENST00000509702	protein_coding	469.551	1.19039	0.368684	3.22875	0.00124331	0.0281988	181.856	588.394	333.957	773.995
47034	ENSG00000144040	SFXN5			ENST00000474528	protein_coding	302.659	-0.97383	0.302309	-3.2213	0.00127609	0.0289025	440.331	212.262	380.65	177.393
11777	ENSG00000226752	PSMD5-AS1			ENST00000589026	antisense	235.729	-1.00289	0.311553	-3.21902	0.00128631	0.0290265	326.787	133.076	318.731	164.322
45237	ENSG00000161996	WDR90			ENST00000552943	protein_coding	209.854	-1.1854	0.36821	-3.21935	0.00128481	0.0290265	269.553	87.9841	339.032	142.848
157383	ENSG00000127980	PEX1			ENST00000438045	protein_coding	372.019	-0.982595	0.305258	-3.2189	0.00128685	0.0290265	552.029	266.152	459.825	210.071
130372	ENSG00000165458	INPPL1			ENST00000540973	protein_coding	1236.34	-0.765735	0.238228	-3.21429	0.00130766	0.0293751	1591.47	873.243	1559.14	921.512
146636	ENSG00000112305	SMAP1	NM_001281439		ENST00000370452	protein_coding	1443.41	0.837128	0.260428	3.21444	0.00130701	0.0293751	959.128	1692.59	1056.68	2065.23
102548	ENSG00000204977	TRIM13			ENST00000442421	protein_coding	578.528	1.62097	0.504768	3.21132	0.00132128	0.0296406	168.009	206.763	129.929	1809.41
106425	ENSG00000114779	ABHD14B			ENST00000483233	protein_coding	2134.6	-1.27521	0.397268	-3.20994	0.00132761	0.0297059	1827.79	1037.11	4547.5	1125.98
132607	ENSG00000151150	ANK3	NM_020987		ENST00000280772	protein_coding	1211.69	0.849883	0.264769	3.2099	0.0013278	0.0297059	784.657	1433.04	895.289	1733.79
180035	ENSG00000152556	PFKM			ENST00000550345	protein_coding	2009.02	-0.743279	0.23202	-3.20351	0.00135766	0.0302755	2526.6	1428.64	2558.98	1521.85
65604	ENSG00000166508	MCM7			ENST00000489841	protein_coding	11270.3	-0.708178	0.221168	-3.20199	0.0013648	0.0302935	14282.6	8590.55	13946	8261.86
170113	ENSG00000004975	DVL2	NM_004422		ENST00000005340	protein_coding	502.943	-0.849336	0.265203	-3.20259	0.00136199	0.0302935	672.036	332.14	642.537	365.057
83650	ENSG00000102879	CORO1A			ENST00000563778	protein_coding	12579.7	-0.866824	0.270903	-3.19976	0.00137544	0.0304469	17750.8	7439.06	15302.1	9826.66
161596	ENSG00000168259	DNAJC7	NM_003315		ENST00000457167	protein_coding	5037.64	0.773154	0.241633	3.1997	0.00137571	0.0304469	3473.72	5962.02	3809.55	6905.27
97762	ENSG00000145214	DGKQ	NM_001347		ENST00000273814	protein_coding	79.3634	-1.38833	0.434078	-3.19834	0.0013822	0.0305353	147.7	26.3952	99.4766	43.8815
146082	ENSG00000108443	RPS6KB1			ENST00000472940	protein_coding	4392.71	-0.822291	0.257119	-3.19809	0.00138342	0.0305353	5846.16	3459.98	5541.25	2723.46
159499	ENSG00000172775	FAM192A	NM_024946		ENST00000309137	protein_coding	3139.35	-0.757671	0.236969	-3.19734	0.00138702	0.0305738	4227.92	2218.3	3753.72	2357.46
187250	ENSG00000176387	HSD11B2			ENST00000567684	protein_coding	169.335	-1.04919	0.328332	-3.19552	0.00139578	0.0307257	219.704	108.88	250.722	98.0332
19986	ENSG00000236859	NIFK-AS1			ENST00000414554	antisense	254.332	-0.935674	0.292872	-3.19482	0.00139919	0.0307597	343.403	164.97	339.032	169.924
60634	ENSG00000124357	NAGK			ENST00000531799	protein_coding	248.111	-1.04905	0.328519	-3.19327	0.00140672	0.0308841	397.867	159.471	291.324	143.782
139744	ENSG00000237437	ASS1P12			ENST00000452496	pseudogene	44.7274	1.42456	0.446281	3.19207	0.00141258	0.0309714	20.3088	70.3873	17.2561	70.9573
186513	ENSG00000105639	JAK3			ENST00000527031	protein_coding	1454.1	-1.12081	0.351746	-3.18641	0.00144052	0.0315421	1501	710.472	2632.07	972.863
86665	ENSG00000148803	FUOM			ENST00000447176	protein_coding	305.957	-0.950877	0.298471	-3.18582	0.00144344	0.0315639	452.332	193.565	372.53	205.403
99352	ENSG00000156697	UTP14A	NM_006649		ENST00000394422	protein_coding	3923.05	1.05924	0.332816	3.18266	0.00145927	0.0318678	3030.62	5118.48	1724.6	5818.5
91318	ENSG00000103197	TSC2	NM_000548		ENST00000219476	protein_coding	1101.18	-0.821433	0.258236	-3.18094	0.00146799	0.0320157	1381.92	704.973	1472.86	844.953
164147	ENSG00000197497	ZNF665			ENST00000596564	protein_coding	59.8111	-1.48907	0.468228	-3.18022	0.00147163	0.0320527	87.697	31.8942	106.582	13.0711
82865	ENSG00000105726	ATP13A1			ENST00000467160	protein_coding	3786.31	-0.891041	0.280403	-3.17771	0.00148443	0.0322461	5125.2	2127.02	4899.73	2993.28
43104	ENSG00000254389	RHPN1-AS1		NR_026785	ENST00000518049	antisense	477.939	-0.86364	0.271903	-3.17628	0.00149175	0.0323626	616.648	304.645	638.477	351.986
9435	ENSG00000183444	OR7E38P			ENST00000442908	pseudogene	424.516	-0.880918	0.27745	-3.17506	0.00149807	0.0324374	602.801	288.148	517.684	289.431
80003	ENSG00000078967	UBE2D4			ENST00000450743	protein_coding	394.874	1.61075	0.507347	3.17485	0.00149914	0.0324374	103.39	1248.27	93.3862	134.446
89378	ENSG00000198522	GPN1			ENST00000481754	protein_coding	937.412	-1.59714	0.503155	-3.17425	0.00150222	0.0324613	2003.18	83.5849	1653.54	9.33649
12135	ENSG00000213185	FAM24B	NM_152644		ENST00000368898	protein_coding	11.6062	-1.58368	0.498981	-3.17384	0.00150439	0.0324656	23.0782	0	23.3465	0
158367	ENSG00000177628	GBA	NM_000157		ENST00000368373	protein_coding	1169.03	-0.884993	0.278975	-3.1723	0.00151236	0.0325949	1358.84	861.145	1730.69	725.446
142057	ENSG00000132004	FBXW9			ENST00000587296	protein_coding	517.043	-0.900858	0.284539	-3.16603	0.00154537	0.0332629	650.804	309.044	722.728	385.597
90143	ENSG00000197563	PIGN	NM_176787		ENST00000357637	protein_coding	2395	-0.748383	0.2366	-3.16308	0.00156112	0.0335579	2917.08	1676.1	3156.86	1829.95
35662	ENSG00000100122	CRYBB1	NM_001887		ENST00000215939	protein_coding	4025.06	-1.01617	0.321529	-3.16042	0.00157544	0.0338216	4159.61	2669.22	6917.68	2353.73
167652	ENSG00000100427	MLC1	NM_139202		ENST00000395876	protein_coding	1839.97	-1.26855	0.401817	-3.15702	0.00159391	0.0341291	3653.73	1218.58	1843.36	644.218
139903	ENSG00000178802	MPI			ENST00000569931	protein_coding	2855.43	-0.735529	0.233087	-3.1556	0.00160168	0.034251	3671.27	2001.64	3542.58	2206.21
42141	ENSG00000257167	TMPO-AS1		NR_027157	ENST00000548760	antisense	970.085	-0.841936	0.266858	-3.155	0.00160498	0.0342771	1322.84	744.566	1207.93	605.005
92016	ENSG00000244165	P2RY11	NM_002566		ENST00000321826	protein_coding	220.071	1.05513	0.334746	3.15203	0.00162142	0.0345832	152.316	277.15	114.703	336.114
174257	ENSG00000145358	DDIT4L	NM_145244		ENST00000273990	protein_coding	490.103	1.21029	0.38402	3.15164	0.00162357	0.0345843	322.171	922.734	201.998	513.507
173544	ENSG00000187054	TMPRSS11A			ENST00000508048	protein_coding	83.9086	-1.3145	0.417302	-3.15	0.00163269	0.0347338	108.006	31.8942	147.185	48.5498
99011	ENSG00000156973	PDE6D	NM_002601		ENST00000287600	protein_coding	742.237	0.913596	0.290141	3.1488	0.00163942	0.0348319	565.876	1053.61	423.283	926.18
54293	ENSG00000186564	FOXD2	NM_004474		ENST00000334793	protein_coding	229.946	-1.10064	0.349715	-3.14725	0.00164812	0.0349716	258.475	127.577	391.816	141.915
18460	ENSG00000171115	GIMAP8	NM_175571		ENST00000307271	protein_coding	91.6437	1.31855	0.419045	3.14656	0.00165202	0.0350091	36.0019	108.88	51.7684	169.924
108548	ENSG00000177380	PPFIA3	NM_003660		ENST00000334186	protein_coding	398.681	-0.912255	0.289984	-3.14588	0.0016559	0.0350464	476.333	256.254	586.709	275.427
101756	ENSG00000149474	CSRP2BP			ENST00000464792	protein_coding	2394.18	0.739811	0.23546	3.14198	0.00167808	0.0354415	1850.87	3087.14	1668.77	2969.94
174038	ENSG00000197982	C1orf122			ENST00000373043	protein_coding	1120.19	-0.963101	0.30654	-3.14184	0.00167888	0.0354415	1204.68	721.47	1829.15	725.446
13698	ENSG00000211459	MT-RNR1			ENST00000389680	Mt_rRNA	86790.5	0.699702	0.222744	3.14129	0.00168207	0.0354636	66746.6	111958	63500.6	104957
41603	ENSG00000175115	PACS1			ENST00000527224	protein_coding	2645.53	-0.830898	0.264717	-3.13881	0.00169635	0.0357189	3313.1	1613.41	3567.96	2087.64
55794	ENSG00000117318	ID3	NM_002167		ENST00000374561	protein_coding	534.557	-0.932932	0.297509	-3.13581	0.00171378	0.0360397	816.044	377.232	618.176	326.777
4584	ENSG00000187792	ZNF70	NM_021916		ENST00000341976	protein_coding	301.605	-0.893269	0.284993	-3.13436	0.00172232	0.0361731	399.714	195.765	399.936	211.005
130797	ENSG00000140632	GLYR1			ENST00000589389	protein_coding	1693.95	-0.818385	0.261168	-3.13356	0.001727	0.0362252	2445.36	1169.09	1943.85	1217.48
146968	ENSG00000147274	RBMX			ENST00000561733	protein_coding	12155.3	1.20171	0.384103	3.12861	0.00175637	0.0367943	7093.3	24820.3	5981.79	10725.8
99087	ENSG00000156873	PHKG2	NM_000294		ENST00000563588	protein_coding	212.31	-1.37858	0.441076	-3.12549	0.00177512	0.0370457	392.329	50.5909	270.008	136.313
186694	ENSG00000175832	ETV4	NM_001079675		ENST00000319349	protein_coding	1025.1	-0.830934	0.265852	-3.12555	0.00177472	0.0370457	1404.07	645.584	1262.74	788
42802	ENSG00000142949	PTPRF			ENST00000496043	protein_coding	2840.05	-0.860911	0.275494	-3.12497	0.00177822	0.0370635	3439.57	1683.8	4016.62	2220.22
24098	ENSG00000106560	GIMAP2			ENST00000487388	protein_coding	1163.59	0.763678	0.244531	3.12303	0.00179002	0.0372622	879.739	1429.74	809.008	1535.85
131352	ENSG00000184709	LRRC26	NM_001013653		ENST00000371542	protein_coding	523.518	-1.10322	0.353636	-3.11966	0.00181062	0.0376436	803.12	391.529	679.08	220.341
158684	ENSG00000099337	KCNK6	NM_004823		ENST00000263372	protein_coding	76.9819	-1.27653	0.409336	-3.11853	0.00181755	0.03774	112.621	30.7944	118.763	45.7488
52052	ENSG00000171365	CLCN5	NM_001127899		ENST00000376088	protein_coding	1377.37	-0.767907	0.246307	-3.11768	0.00182281	0.0378014	1649.63	963.426	1865.69	1030.75
186229	ENSG00000168743	NPNT			ENST00000504304	protein_coding	139.738	-1.05758	0.339417	-3.11589	0.00183394	0.0379844	200.318	79.1857	189.818	89.6303
77332	ENSG00000146802	TMEM168	NM_001287497		ENST00000312814	protein_coding	1484.29	-0.770552	0.247328	-3.11551	0.0018363	0.0379855	2001.34	1129.5	1789.56	1016.74
85586	ENSG00000161558	TMEM143	NM_018273		ENST00000293261	protein_coding	480.334	-0.929075	0.298302	-3.11455	0.00184227	0.0380613	551.106	304.645	736.939	328.645
112818	ENSG00000160226	C21orf2	NM_004928		ENST00000339818	protein_coding	401.439	-0.883532	0.283849	-3.11269	0.00185391	0.0382059	563.107	252.954	498.398	291.299
67562	ENSG00000254901	MEF2BNB			ENST00000488252	protein_coding	304.768	-0.878439	0.282484	-3.1097	0.0018728	0.0385134	401.56	210.062	402.982	204.469
190062	ENSG00000164062	APEH	NM_001640		ENST00000296456	protein_coding	1784.61	-0.98577	0.31701	-3.10958	0.00187351	0.0385134	2551.52	1401.15	2318.41	867.36
43268	ENSG00000186625	KATNA1			ENST00000335647	protein_coding	389.928	0.884545	0.284551	3.10857	0.00187997	0.0385499	281.553	548.801	246.661	482.697
183675	ENSG00000135722	FBXL8			ENST00000258200	protein_coding	110.197	1.20533	0.387847	3.10775	0.00188519	0.038609	48.9257	140.775	69.0245	182.062
92779	ENSG00000221995	TIAF1	NM_004740		ENST00000359450	protein_coding	1345.01	-0.800213	0.257529	-3.10727	0.00188823	0.0386231	1633.93	876.542	1833.21	1036.35
16664	ENSG00000128731	HERC2	NM_004667		ENST00000261609	protein_coding	374.286	-1.05089	0.338256	-3.10679	0.00189132	0.0386384	492.949	174.868	550.166	279.161
192534	ENSG00000143178	TBX19	NM_005149		ENST00000367821	protein_coding	75.1814	1.38862	0.447143	3.10555	0.00189929	0.0387529	20.3088	114.379	44.6629	121.374
147871	ENSG00000148948	LRRC4C			ENST00000278198	protein_coding	14.0805	1.59803	0.514741	3.10453	0.00190583	0.0388384	2.76938	26.3952	1.01507	26.1422
160691	ENSG00000119927	GPAM			ENST00000348367	protein_coding	653.651	0.787065	0.253626	3.10326	0.00191404	0.0389575	462.486	811.654	474.036	866.427
155208	ENSG00000135245	HILPDA			ENST00000435296	protein_coding	503.248	-0.952412	0.306983	-3.10249	0.00191901	0.0390105	568.646	346.438	790.737	307.171
87935	ENSG00000188186	LAMTOR4	NM_001008395		ENST00000341942	protein_coding	510.228	-1.2525	0.404003	-3.10023	0.00193373	0.0392612	447.716	267.252	1072.93	253.019
23485	ENSG00000254470	AP5B1	NM_138368		ENST00000532090	protein_coding	2716.01	-0.745766	0.240756	-3.0976	0.00195093	0.0395616	3682.35	2044.53	3203.55	1933.59
53363	ENSG00000139597	N4BP2L1	NM_001079691		ENST00000380139	protein_coding	1043.58	0.815115	0.263404	3.09454	0.00197119	0.0399233	671.113	1269.17	800.888	1433.15
111430	ENSG00000151116	UEVLD	NM_001040697		ENST00000396197	protein_coding	337.633	-0.889671	0.28805	-3.0886	0.00201104	0.0406803	412.637	223.26	482.157	232.479
131487	ENSG00000169727	GPS1			ENST00000583983	protein_coding	3690.11	-0.891402	0.288684	-3.08781	0.00201639	0.0407386	5774.15	2363.47	4009.51	2613.28
173134	ENSG00000163947	ARHGEF3	NM_019555		ENST00000296315	protein_coding	3204.41	1.45029	0.469906	3.08633	0.00202642	0.0408909	442.177	6153.39	2028.1	4193.95
138854	ENSG00000215218	UBE2QL1	NM_001145161		ENST00000399816	protein_coding	8633.81	0.687281	0.222817	3.08451	0.0020389	0.0410925	6679.74	10911.1	6350.26	10594.1
122150	ENSG00000158483	FAM86C1	NM_152563		ENST00000346333	protein_coding	962.742	-0.753557	0.24444	-3.08279	0.00205067	0.0412791	1267.45	709.372	1179.51	694.635
124622	ENSG00000107242	PIP5K1B	NM_003558		ENST00000265382	protein_coding	877.614	0.783902	0.25442	3.08113	0.00206217	0.04146	670.19	1091	588.739	1160.53
37055	ENSG00000137766	UNC13C	NM_001080534		ENST00000260323	protein_coding	13620.7	0.687874	0.223388	3.07927	0.00207506	0.0415669	9895.91	17065.6	10653.1	16868.2
75069	ENSG00000131470	PSMC3IP	NM_001256016		ENST00000393795	protein_coding	162.553	-1.08843	0.353453	-3.07943	0.00207399	0.0415669	266.783	100.082	191.848	91.4976
112945	ENSG00000186716	BCR			ENST00000479188	protein_coding	9018.29	-0.704703	0.229024	-3.07698	0.00209111	0.0417866	11162.4	6376.65	11421.5	7112.54
39510	ENSG00000087365	SF3B2			ENST00000529577	protein_coding	14442.5	0.800665	0.260858	3.06935	0.00214524	0.0428163	11378.5	17099.7	9144.74	20147.2
50799	ENSG00000132589	FLOT2			ENST00000394906	protein_coding	5079.02	-0.728812	0.237606	-3.06732	0.00215991	0.0429707	6892.98	3753.62	5920.89	3748.6
128423	ENSG00000135776	ABCB10	NM_012089		ENST00000344517	protein_coding	3139.29	-0.734929	0.23961	-3.06719	0.0021608	0.0429707	3746.05	2196.3	4189.18	2425.62
158137	ENSG00000102081	FMR1			ENST00000370477	protein_coding	489.464	1.01617	0.331296	3.06727	0.00216025	0.0429707	245.552	765.462	362.379	584.464
74815	ENSG00000119333	WDR34	NM_052844		ENST00000372715	protein_coding	1960.27	-0.878331	0.286545	-3.06524	0.00217493	0.0431995	3036.16	1368.15	2141.79	1294.97
178559	ENSG00000107521	HPS1			ENST00000361490	protein_coding	777.328	-0.849717	0.277406	-3.06308	0.00219072	0.0434607	1140.06	514.707	895.289	559.256
164211	ENSG00000100897	DCAF11			ENST00000559017	protein_coding	706.116	1.1431	0.373385	3.06145	0.00220265	0.0435713	505.873	788.558	288.279	1241.75
165425	ENSG00000163374	YY1AP1			ENST00000442834	protein_coding	2746.77	-1.1039	0.360606	-3.06124	0.00220423	0.0435713	5213.82	1667.3	2581.32	1524.65
108295	ENSG00000108528	SLC25A11	NM_001165417		ENST00000225665	protein_coding	3388.61	-0.710081	0.23214	-3.05885	0.00222188	0.0437625	4457.78	2575.74	4043.01	2477.91
166596	ENSG00000088256	GNA11	NM_002067		ENST00000078429	protein_coding	333.81	-1.46841	0.479991	-3.05925	0.00221893	0.0437625	896.356	137.475	195.908	105.502
132986	ENSG00000015153	YAF2	NM_001190979		ENST00000442791	protein_coding	2268.28	0.697551	0.228244	3.05616	0.00224194	0.0440522	1682.86	2846.29	1721.55	2822.42
139182	ENSG00000269028	MTRNR2L12			ENST00000600213	protein_coding	519.364	0.87498	0.286463	3.05442	0.00225494	0.0442548	396.021	656.582	310.61	714.242
33469	ENSG00000253651	SOD1P3			ENST00000518682	pseudogene	115.639	1.26317	0.414008	3.05107	0.00228025	0.0446983	74.7732	196.865	40.6027	150.318
47178	ENSG00000166845	C18orf54			ENST00000578138	protein_coding	1868.32	-1.32261	0.433549	-3.05066	0.0022834	0.0447069	2071.5	1280.17	3661.35	460.289
163803	ENSG00000142687	KIAA0319L	NM_024874		ENST00000325722	protein_coding	1511.2	-0.755534	0.248058	-3.04579	0.00232069	0.045383	2062.26	1065.71	1782.46	1134.38
36311	ENSG00000268061	NAPA-AS1			ENST00000593284	antisense	172.67	-1.04562	0.343653	-3.04266	0.00234497	0.0457509	242.782	87.9841	238.541	121.374
119182	ENSG00000077063	CTTNBP2	NM_033427		ENST00000160373	protein_coding	140.474	-1.09166	0.358851	-3.04211	0.00234926	0.0457787	168.009	81.3853	229.405	83.0948
83607	ENSG00000132356	PRKAA1	NM_006251		ENST00000397128	protein_coding	5274.39	-0.686746	0.225934	-3.03958	0.00236908	0.0461103	6405.57	3872.4	6733.95	4085.65
155106	ENSG00000055147	FAM114A2	NM_018691		ENST00000351797	protein_coding	1267.57	-0.717175	0.236053	-3.0382	0.00237999	0.0462678	1579.47	950.229	1607.87	932.716
118468	ENSG00000124570	SERPINB6			ENST00000380520	protein_coding	78.2173	-1.41499	0.466506	-3.03316	0.00242008	0.0469364	149.546	45.0919	100.492	17.7393
134380	ENSG00000115525	ST3GAL5	NM_001042437		ENST00000393808	protein_coding	836.535	0.754688	0.248855	3.03264	0.00242423	0.0469448	620.341	1020.62	597.874	1107.31
153534	ENSG00000204304	PBX2	NM_002586		ENST00000375050	protein_coding	379.37	-0.854715	0.281861	-3.0324	0.00242621	0.0469448	535.413	261.753	459.825	260.488
119015	ENSG00000251669	FAM86EP			ENST00000313946	pseudogene	263.242	-0.921814	0.304057	-3.03172	0.00243166	0.046995	378.482	162.771	326.852	184.863
112069	ENSG00000131652	THOC6			ENST00000576143	protein_coding	333.791	-0.900137	0.297034	-3.03041	0.00244218	0.047143	396.021	219.96	492.307	226.877
75328	ENSG00000151651	ADAM8	NM_001109		ENST00000445355	protein_coding	1297.06	-0.84772	0.279916	-3.02848	0.00245789	0.0473906	1552.7	781.959	1843.36	1010.21
93861	ENSG00000213930	GALT			ENST00000605275	protein_coding	114.227	-1.43385	0.47391	-3.02557	0.00248165	0.0477842	245.552	23.0958	123.838	64.4218
53085	ENSG00000241015	TPM3P9		NR_003148	ENST00000424846	pseudogene	568.76	-0.817771	0.270366	-3.02468	0.00248893	0.0478212	801.274	399.228	674.004	400.536
56498	ENSG00000174165	ZDHHC24			ENST00000534073	protein_coding	905.585	-0.77513	0.256598	-3.0208	0.0025211	0.0483265	1211.14	608.19	1107.44	695.569
152565	ENSG00000163832	ELP6	NM_001031703		ENST00000296149	protein_coding	740.986	-0.904667	0.299576	-3.01983	0.0025292	0.0484254	1128.06	547.701	846.566	441.616
76188	ENSG00000196535	MYO18A			ENST00000529578	protein_coding	2665.71	-0.776616	0.257288	-3.01848	0.0025405	0.0485853	3150.63	1749.78	3677.59	2084.84
56025	ENSG00000185917	SETD4			ENST00000399215	protein_coding	350.961	0.926714	0.307172	3.01692	0.00255354	0.048778	246.475	532.304	215.194	409.872
116649	ENSG00000229124	VIM-AS1		NR_108061	ENST00000437232	antisense	139.316	-1.03729	0.344035	-3.01508	0.00256907	0.0489611	176.317	85.7845	211.134	84.0284
181349	ENSG00000119682	AREL1			ENST00000554070	protein_coding	1202.54	-0.759817	0.252103	-3.01391	0.00257902	0.0490938	1653.32	889.74	1410.94	856.156
60472	ENSG00000179222	MAGED1	NM_001005332		ENST00000375772	protein_coding	3963.75	-0.890284	0.295458	-3.01324	0.00258477	0.0491465	4480.85	2297.49	6037.62	3039.03
8619	ENSG00000027001	MIPEP			ENST00000464194	protein_coding	579.748	-0.821102	0.272539	-3.01278	0.00258863	0.04915	701.576	434.422	803.933	379.062
175616	ENSG00000005421	PON1	NM_000446		ENST00000222381	protein_coding	60.8966	-1.272	0.422238	-3.01251	0.00259093	0.04915	80.312	30.7944	103.537	28.9431
161390	ENSG00000136982	DSCC1	NM_024094		ENST00000313655	protein_coding	2837.41	-0.691056	0.229648	-3.00919	0.00261943	0.0496335	3655.58	2099.52	3423.82	2170.73

## Sheet: DESEq2 output OPM2
	ensembl_gene_id	hgnc_symbol	refseq_mrna	refseq_ncrna	ensembl_transcript_id	gene_biotype	baseMean	log2FoldChange	lfcSE	stat	pvalue	padj	OPM2_1_C	OPM2_1_938	OPM2_2_C	OPM2_2_938
148886	ENSG00000183688	FAM101B	NM_182705		ENST00000329099	protein_coding	7693.9	-10.5289	0.378935	-27.7854	6.51592e-170	9.61554e-166	16436	0	14339.6	0
114513	ENSG00000197063	MAFG	NM_002359		ENST00000357736	protein_coding	3419.02	-7.44497	0.271236	-27.4483	7.27579e-166	5.36844e-162	7112.67	25.185	6511.11	27.1346
130749	ENSG00000112245	PTP4A1			ENST00000470661	protein_coding	6075.92	7.71262	0.34756	22.1908	4.21542e-109	2.07357e-105	37.6867	11844.3	15.7273	12406
126118	ENSG00000254685	FPGT	NM_003838		ENST00000370898	protein_coding	1256.74	4.4392	0.240595	18.4509	5.12711e-76	1.51322e-72	89.1611	2272.95	98.9896	2565.85
108636	ENSG00000066230	SLC9A3	NM_004174		ENST00000264938	protein_coding	739.708	-7.44463	0.404892	-18.3867	1.67893e-75	4.12933e-72	1572.73	2.09875	1384	0
137861	ENSG00000197713	RPE	NM_199229		ENST00000359429	protein_coding	573.596	6.52922	0.356709	18.3041	7.67797e-75	1.61863e-71	5.51512	1085.05	5.55082	1198.27
152363	ENSG00000248592	TMEM110-MUSTN1			ENST00000495552	protein_coding	681.805	-7.57687	0.420945	-17.9997	1.95988e-72	3.61524e-69	1442.2	0	1285.01	0
144558	ENSG00000181215	C4orf50			ENST00000531445	protein_coding	304.638	-6.32518	0.425456	-14.8668	5.41325e-50	8.87592e-47	598.391	0	617.991	2.17077
141487	ENSG00000048140	TSPAN17	NM_012171		ENST00000310032	protein_coding	711.791	-4.3674	0.29538	-14.7857	1.81186e-49	2.67376e-46	1558.94	53.5181	1186.95	47.757
5429	ENSG00000102100	SLC35A2	NM_005660		ENST00000247138	protein_coding	925.832	-3.29778	0.225454	-14.6273	1.88158e-48	2.52422e-45	1660.97	151.11	1732.78	158.466
188398	ENSG00000152944	MED21			ENST00000546323	protein_coding	1736.68	2.96156	0.206584	14.3358	1.30648e-46	1.60664e-43	384.22	3089.36	351.552	3121.57
42906	ENSG00000251022	THAP9-AS1		NR_034076	ENST00000504520	antisense	1120.44	3.56713	0.256063	13.9307	4.12398e-44	4.68135e-41	133.282	2237.27	168.375	1942.84
127353	ENSG00000115657	ABCB6	NM_005689		ENST00000265316	protein_coding	1463.79	-3.38133	0.245271	-13.7861	3.09039e-43	3.2575e-40	2994.71	234.011	2407.2	219.248
58913	ENSG00000011009	LYPLA2	NM_007260		ENST00000374514	protein_coding	693.556	4.17336	0.304822	13.6911	1.14707e-42	1.12848e-39	45.9593	1482.77	65.6847	1179.81
144815	ENSG00000152969	JAKMIP1	NM_001099433		ENST00000409021	protein_coding	219.45	6.10385	0.461316	13.2314	5.78171e-40	4.74003e-37	0	514.194	0	363.604
144730	ENSG00000111358	GTF2H3			ENST00000542279	protein_coding	1759.09	-2.84339	0.218679	-13.0026	1.18287e-38	9.18715e-36	2915.66	411.355	3324.01	385.312
184017	ENSG00000204070	SYS1	NM_001197129		ENST00000372727	protein_coding	1103.81	2.83245	0.22345	12.676	8.03257e-37	5.6446e-34	268.403	1966.53	233.134	1947.18
189136	ENSG00000127774	EMC6	NM_031298		ENST00000248378	protein_coding	741.356	-3.6937	0.293349	-12.5915	2.3528e-36	1.57819e-33	1584.68	96.5425	1208.23	75.977
132329	ENSG00000123485	HJURP			ENST00000433484	protein_coding	2715.23	2.56141	0.204293	12.5379	4.62914e-36	2.97009e-33	781.309	4558.49	703.103	4818.03
6422	ENSG00000184402	SS18L1			ENST00000450482	protein_coding	364.751	-3.54986	0.285343	-12.4407	1.57168e-35	9.66389e-33	679.279	43.0244	684.601	52.0985
155135	ENSG00000120948	TARDBP			ENST00000473118	protein_coding	8139.56	-2.81654	0.23152	-12.1654	4.74907e-34	2.80328e-31	15213.5	1650.67	13631.9	2062.23
170622	ENSG00000129103	SUMF2			ENST00000395436	protein_coding	2204.51	-3.03204	0.25039	-12.1093	9.43515e-34	5.35517e-31	4120.71	490.058	3839.31	367.946
156765	ENSG00000073060	SCARB1	NM_001082959		ENST00000339570	protein_coding	1840.77	-3.19458	0.267744	-11.9315	8.11154e-33	4.43341e-30	3582.07	366.232	3151.01	263.749
120403	ENSG00000198040	ZNF84			ENST00000543758	protein_coding	642.702	2.94968	0.248332	11.878	1.54032e-32	8.11801e-30	136.04	1241.41	128.594	1064.76
141776	ENSG00000064687	ABCA7	NM_019112		ENST00000263094	protein_coding	450.343	-3.08359	0.26628	-11.5802	5.19032e-31	2.55312e-28	790.501	90.2463	844.649	75.977
177952	ENSG00000254413	CHKB-CPT1B			ENST00000492556	protein_coding	131.159	-5.44128	0.47149	-11.5406	8.23436e-31	3.91982e-28	272.999	0	251.637	0
37234	ENSG00000184545	DUSP8	NM_004420		ENST00000397374	protein_coding	258.268	-3.59138	0.315407	-11.3865	4.88282e-30	2.25174e-27	453.159	32.5306	518.076	29.3054
9083	ENSG00000151552	QDPR			ENST00000513615	protein_coding	1530.96	-3.55368	0.313655	-11.3299	9.33298e-30	4.07208e-27	2843.96	140.616	2899.38	239.87
101276	ENSG00000135414	GDF11	NM_005811		ENST00000257868	protein_coding	1118.27	-2.42471	0.214019	-11.3294	9.38203e-30	4.07208e-27	1957.87	341.047	1853.97	320.189
38836	ENSG00000255717	SNHG1			ENST00000539921	processed_transcript	8917.11	2.4412	0.220527	11.0698	1.75715e-28	7.40864e-26	2508.46	13737.4	2690.3	16732.3
164114	ENSG00000167193	CRK	NM_005206		ENST00000398970	protein_coding	2076.36	-2.20186	0.201006	-10.9542	6.34218e-28	2.5295e-25	3536.11	685.242	3353.62	730.464
120604	ENSG00000213221	DNLZ			ENST00000371739	protein_coding	145.446	4.02045	0.37422	10.7435	6.35531e-27	2.46804e-24	10.1111	269.689	11.1016	290.883
182696	ENSG00000132688	NES	NM_006617		ENST00000368223	protein_coding	1416.1	-2.76918	0.257933	-10.736	6.89408e-27	2.60862e-24	2456.07	374.627	2558	275.688
112717	ENSG00000196821	C6orf106	NM_024294		ENST00000374023	protein_coding	5156.36	2.09436	0.198806	10.5347	5.97764e-26	2.2053e-23	1983.61	8561.85	1767.01	8312.97
187221	ENSG00000105647	PIK3R2	NM_005027		ENST00000222254	protein_coding	2325.47	-2.86844	0.273566	-10.4853	1.0089e-25	3.6313e-23	4399.23	404.01	3917.95	580.681
173754	ENSG00000142102	ATHL1			ENST00000474221	protein_coding	213.893	-3.6191	0.345805	-10.4657	1.24137e-25	4.36165e-23	395.25	28.3331	413.536	18.4516
57209	ENSG00000166888	STAT6	NM_001178078		ENST00000300134	protein_coding	1543.19	-2.16111	0.206714	-10.4546	1.39649e-25	4.79256e-23	2505.7	560.366	2592.23	514.473
136338	ENSG00000110429	FBXO3			ENST00000526785	protein_coding	1619.62	2.04758	0.198675	10.3062	6.60601e-25	2.21556e-22	594.714	2649.67	616.141	2617.95
184491	ENSG00000177731	FLII			ENST00000581858	protein_coding	1597.73	-2.38909	0.232141	-10.2916	7.69195e-25	2.52245e-22	2970.81	457.528	2465.49	497.107
194373	ENSG00000237651	C2orf74	NM_001143959		ENST00000432605	protein_coding	124.824	-5.03165	0.491861	-10.2298	1.45796e-24	4.5777e-22	185.676	0	313.621	0
85132	ENSG00000162144	CYB561A3	NM_153611		ENST00000294072	protein_coding	2898.07	-3.25218	0.318176	-10.2213	1.59159e-24	4.89313e-22	5614.39	561.416	5091.95	324.53
54281	ENSG00000196510	ANAPC7	NM_016238		ENST00000455511	protein_coding	1793.15	-2.61753	0.256287	-10.2133	1.72916e-24	5.2076e-22	3237.38	523.638	3025.19	386.397
153813	ENSG00000127540	UQCR11	NM_006830		ENST00000591899	protein_coding	1626.83	4.57835	0.456555	10.028	1.14762e-23	3.38708e-21	76.2925	3160.72	18.5027	3251.82
108867	ENSG00000115073	ACTR1B	NM_005735		ENST00000289228	protein_coding	1626.72	-2.28929	0.228853	-10.0033	1.47386e-23	4.26466e-21	2855.91	564.564	2615.36	471.057
182726	ENSG00000182919	C11orf54	NM_014039		ENST00000528288	protein_coding	477.122	3.6778	0.367784	9.99989	1.52566e-23	4.32966e-21	33.0907	1051.47	61.9841	761.941
141632	ENSG00000049245	VAMP3	NM_004781		ENST00000054666	protein_coding	2787.54	2.88336	0.291257	9.89971	4.17476e-23	1.16239e-20	698.582	5044.35	445.916	4961.3
128657	ENSG00000170142	UBE2E1	NM_003341		ENST00000306627	protein_coding	9645.76	-1.99209	0.201809	-9.87118	5.55095e-23	1.51695e-20	16085.8	3486.03	15059.4	3951.89
116828	ENSG00000171475	WIPF2			ENST00000583268	protein_coding	3632.54	2.18298	0.222585	9.80744	1.04591e-22	2.75616e-20	1348.45	6335.08	1127.74	5718.9
109483	ENSG00000163818	LZTFL1	NM_020347		ENST00000296135	protein_coding	485.828	-2.55103	0.263107	-9.69578	3.14215e-22	8.13485e-20	821.753	141.666	865.927	113.965
41139	ENSG00000007541	PIGQ			ENST00000293874	protein_coding	1332.82	-2.97109	0.306528	-9.69272	3.23783e-22	8.17521e-20	2422.06	313.763	2404.43	191.028
80726	ENSG00000138443	ABI2	NM_001282925		ENST00000295851	protein_coding	3049.96	3.51241	0.362412	9.69176	3.26853e-22	8.17521e-20	229.797	6299.4	472.744	5197.91
1217	ENSG00000247556	OIP5-AS1			ENST00000558457	processed_transcript	6359.8	2.10054	0.217476	9.6587	4.51538e-22	1.11056e-19	2062.66	10620.7	2504.34	10251.5
78807	ENSG00000103024	NME3	NM_002513		ENST00000219302	protein_coding	1208.11	-2.12273	0.219851	-9.6553	4.66781e-22	1.12923e-19	2113.21	417.651	1864.15	437.41
59467	ENSG00000145604	SKP2	NM_032637		ENST00000274254	protein_coding	2514.32	-1.83035	0.190906	-9.58771	9.00614e-22	2.14361e-19	3981.92	1072.46	3939.23	1063.68
152610	ENSG00000162139	NEU3	NM_006656		ENST00000294064	protein_coding	1498.62	-1.91474	0.200836	-9.53386	1.51542e-21	3.54968e-19	2436.76	610.736	2348.92	598.047
165168	ENSG00000167522	ANKRD11	NM_001256182		ENST00000378330	protein_coding	7364.59	-1.96464	0.206488	-9.51457	1.8246e-21	4.20712e-19	11686.5	2655.97	12013.8	3102.03
111388	ENSG00000044090	CUL7			ENST00000265348	protein_coding	390.649	-2.47288	0.261157	-9.46897	2.82628e-21	6.41652e-19	707.774	112.283	638.344	104.197
181707	ENSG00000187838	TMEM256-PLSCR3	NM_001201576		ENST00000324822	protein_coding	128.715	-4.74571	0.505329	-9.39133	5.92499e-21	1.32477e-18	353.887	0	160.974	0
2074	ENSG00000167220	HDHD2	NM_032124		ENST00000300605	protein_coding	1014.77	-2.15395	0.231423	-9.30743	1.30966e-20	2.88457e-18	1763	375.676	1595.86	324.53
38053	ENSG00000175334	BANF1	NM_003860		ENST00000312175	protein_coding	8087.89	2.2026	0.236709	9.30509	1.33882e-20	2.90543e-18	3054.46	13788.8	2348	13160.3
179022	ENSG00000100299	ARSA			ENST00000610191	protein_coding	104.53	-4.03311	0.435411	-9.26277	1.992e-20	4.26027e-18	215.09	7.34563	192.428	3.25616
168391	ENSG00000128626	MRPS12	NM_033362		ENST00000308018	protein_coding	2031.41	-2.497	0.27052	-9.2304	2.69633e-20	5.68425e-18	3714.43	455.429	3311.06	644.719
175200	ENSG00000066654	THUMPD1	NM_017736		ENST00000381337	protein_coding	2934.55	1.84417	0.200234	9.21008	3.25867e-20	6.77299e-18	1221.6	4879.6	1243.38	4393.64
31925	ENSG00000102901	CENPT			ENST00000569862	protein_coding	857.873	-2.24895	0.246214	-9.13411	6.59447e-20	1.33308e-17	1581	287.529	1297.04	265.919
106137	ENSG00000143376	SNX27			ENST00000368841	protein_coding	2062.12	-2.01557	0.22326	-9.0279	1.74992e-19	3.44313e-17	3275.98	848.945	3420.23	703.33
167542	ENSG00000185324	CDK10			ENST00000331006	protein_coding	892.024	-2.21545	0.247622	-8.94692	3.65543e-19	7.00562e-17	1654.54	292.776	1326.65	294.139
192910	ENSG00000185278	ZBTB37			ENST00000367704	protein_coding	748.422	-2.28303	0.255438	-8.9377	3.97371e-19	7.51795e-17	1234.47	264.443	1289.64	205.138
131029	ENSG00000162419	GMEB1	NM_024482		ENST00000373816	protein_coding	1298.88	-1.92284	0.216717	-8.87259	7.14667e-19	1.33498e-16	2191.34	537.28	1968.69	498.192
133518	ENSG00000143882	ATP6V1C2	NM_001039362		ENST00000272238	protein_coding	6089.56	2.29047	0.258467	8.86174	7.87755e-19	1.45311e-16	2123.32	9056.11	1672.65	11506.2
192289	ENSG00000198855	FICD	NM_007076		ENST00000552695	protein_coding	422.08	-2.18564	0.246895	-8.85251	8.55699e-19	1.55896e-16	700.42	136.419	704.954	146.527
165034	ENSG00000134575	ACP2	NM_001610		ENST00000256997	protein_coding	713.636	-2.20773	0.251034	-8.79455	1.43628e-18	2.58477e-16	1316.28	232.961	1067.61	237.699
104418	ENSG00000143375	CGN			ENST00000505188	protein_coding	307.045	-2.36178	0.268739	-8.78838	1.51727e-18	2.69763e-16	504.634	90.2463	542.13	91.1724
126604	ENSG00000100442	FKBP3			ENST00000216330	protein_coding	394.173	-3.11024	0.356461	-8.72532	2.65439e-18	4.66319e-16	914.591	65.0613	538.429	58.6108
103047	ENSG00000128335	APOL2	NM_030882		ENST00000358502	protein_coding	2371.46	3.39156	0.389629	8.70459	3.18726e-18	5.53345e-16	162.696	4576.33	392.258	4354.57
21105	ENSG00000108405	P2RX1			ENST00000572418	protein_coding	294.143	-2.52209	0.290045	-8.69552	3.45246e-18	5.92419e-16	463.27	78.7032	559.707	74.8916
95435	ENSG00000166340	TPP1	NM_000391		ENST00000299427	protein_coding	4446.24	-1.68362	0.194391	-8.661	4.67648e-18	7.93228e-16	6987.66	2133.38	6702.61	1961.29
33272	ENSG00000139370	SLC15A4	NM_145648		ENST00000266771	protein_coding	1607.34	-1.8192	0.212552	-8.55881	1.14039e-17	1.89087e-15	2440.44	718.822	2626.46	643.634
111534	ENSG00000104635	SLC39A14	NM_015359		ENST00000359741	protein_coding	9564.04	2.16327	0.252854	8.5554	1.17465e-17	1.92604e-15	2911.06	13908.4	3563.62	17873
35125	ENSG00000088888	MAVS	NM_020746		ENST00000428216	protein_coding	7258.55	-1.54833	0.182245	-8.49591	1.96389e-17	3.18475e-15	10887.8	3598.31	10924	3624.1
131087	ENSG00000088325	TPX2	NM_012112		ENST00000300403	protein_coding	6392.96	-1.71934	0.2028	-8.47802	2.29066e-17	3.67427e-15	10506.3	2775.6	9310.57	2979.38
178262	ENSG00000100288	CHKB	NM_005198		ENST00000406938	protein_coding	72.4661	4.3309	0.51295	8.44312	3.08977e-17	4.90276e-15	0	187.838	0	102.026
171270	ENSG00000171202	TMEM126A			ENST00000525353	protein_coding	727.541	1.81006	0.216941	8.34354	7.20967e-17	1.11993e-14	308.847	1134.37	309.921	1157.02
121146	ENSG00000154930	ACSS1			ENST00000484396	protein_coding	1256.11	-2.08937	0.251448	-8.30935	9.62256e-17	1.47917e-14	2155.49	503.7	1978.87	386.397
29632	ENSG00000066322	ELOVL1	NM_001256402		ENST00000372458	protein_coding	1408.75	2.92776	0.353103	8.29152	1.11814e-16	1.70107e-14	339.18	2612.94	170.225	2512.67
106544	ENSG00000131944	C19orf40			ENST00000254262	protein_coding	299.522	2.21713	0.270049	8.21009	2.21025e-16	3.32823e-14	101.111	523.638	92.5136	480.826
20926	ENSG00000075340	ADD2			ENST00000403045	protein_coding	3704.94	-1.60945	0.196621	-8.18558	2.71003e-16	4.00133e-14	5358.86	1778.69	5909.77	1772.43
66804	ENSG00000169740	ZNF32	NM_006973		ENST00000374433	protein_coding	622.972	-1.91882	0.234417	-8.18551	2.71148e-16	4.00133e-14	989.964	230.863	1008.4	262.663
191448	ENSG00000139178	C1RL			ENST00000539803	protein_coding	224.648	-2.33922	0.288228	-8.11588	4.82285e-16	7.04661e-14	383.301	67.16	383.006	65.1231
94166	ENSG00000137818	RPLP1	NM_001003		ENST00000260379	protein_coding	42109.7	-2.45654	0.303605	-8.09124	5.90618e-16	8.54486e-14	80058.4	13927.3	65731.8	8721.07
159984	ENSG00000167508	MVD			ENST00000565149	protein_coding	1415.44	-2.61544	0.326068	-8.02117	1.04743e-15	1.48625e-13	2926.69	405.059	2069.53	260.493
111969	ENSG00000168936	TMEM129	NM_138385		ENST00000303277	protein_coding	875.601	-2.20964	0.27813	-7.94463	1.94767e-15	2.73731e-13	1562.62	329.504	1374.75	235.529
114298	ENSG00000213339	QTRT1			ENST00000589488	protein_coding	485.617	-2.419	0.305434	-7.91989	2.37724e-15	3.30952e-13	832.783	161.604	842.799	105.282
90480	ENSG00000182173	TSEN54			ENST00000434205	protein_coding	692.944	-1.88485	0.238313	-7.90913	2.59194e-15	3.5747e-13	1140.71	257.097	1072.23	301.737
180734	ENSG00000183856	IQGAP3	NM_178229		ENST00000361170	protein_coding	929.202	-1.88539	0.240285	-7.84647	4.279e-15	5.84678e-13	1599.39	399.812	1369.2	348.409
135612	ENSG00000171456	ASXL1	NM_015338		ENST00000375687	protein_coding	3238.31	1.76078	0.224948	7.82749	4.97712e-15	6.73829e-13	1561.7	5072.68	1260.96	5057.9
186468	ENSG00000091127	PUS7			ENST00000481939	protein_coding	1104.52	-1.60103	0.204861	-7.81518	5.48858e-15	7.36318e-13	1693.14	532.033	1664.32	528.583
95923	ENSG00000168781	PPIP5K1			ENST00000381885	protein_coding	352.195	-2.58914	0.332475	-7.78748	6.83604e-15	9.08824e-13	651.704	103.888	590.237	62.9524
195082	ENSG00000270647	TAF15			ENST00000605844	protein_coding	4449.53	-1.44271	0.185304	-7.78566	6.9352e-15	9.13775e-13	6490.38	2339.06	6628.6	2340.09
90541	ENSG00000257151	PWAR6			ENST00000552334	lincRNA	266.793	-2.40338	0.309931	-7.75457	8.86417e-15	1.1576e-12	400.765	69.2588	519.001	78.1478
26074	ENSG00000247627	MTND4P12			ENST00000498999	pseudogene	153.641	-2.87149	0.370973	-7.74045	9.90677e-15	1.28241e-12	231.635	29.3825	327.498	26.0493
81845	ENSG00000111581	NUP107	NM_020401		ENST00000229179	protein_coding	890.755	-1.63037	0.210757	-7.73577	1.02776e-14	1.31884e-12	1366.83	415.553	1356.25	424.386
112818	ENSG00000160226	C21orf2	NM_004928		ENST00000339818	protein_coding	478.414	-1.96568	0.254604	-7.72055	1.15833e-14	1.47357e-12	762.006	199.381	787.291	164.979
62454	ENSG00000175029	CTBP2	NM_001329		ENST00000337195	protein_coding	121.977	-3.67786	0.476958	-7.71109	1.24746e-14	1.5734e-12	185.676	10.4938	289.568	2.17077
116600	ENSG00000102805	CLN5	NM_006493		ENST00000377453	protein_coding	615.302	-1.96894	0.256391	-7.67941	1.59819e-14	1.99869e-12	1105.78	236.109	888.131	231.187
119327	ENSG00000140263	SORD	NM_003104		ENST00000267814	protein_coding	2138.1	-1.51376	0.197217	-7.67557	1.64687e-14	2.04226e-12	3279.66	1104.99	3114.93	1052.82
33358	ENSG00000245164	LINC00861			ENST00000522865	lincRNA	476.196	1.83292	0.238857	7.67372	1.67076e-14	2.05462e-12	191.191	777.587	204.455	731.55
155382	ENSG00000116497	S100PBP			ENST00000530710	protein_coding	1520.58	-2.18062	0.284385	-7.66785	1.74907e-14	2.13315e-12	3038.83	502.651	2049.18	491.68
146572	ENSG00000049239	H6PD	NM_004285		ENST00000377403	protein_coding	1873.4	-1.73842	0.226808	-7.66474	1.79194e-14	2.16751e-12	3004.82	906.66	2836.47	745.66
183104	ENSG00000157036	EXOG			ENST00000412107	protein_coding	299.61	2.50584	0.328412	7.63017	2.34449e-14	2.76781e-12	86.4036	604.44	64.7595	442.837
23485	ENSG00000254470	AP5B1	NM_138368		ENST00000532090	protein_coding	2354.47	-1.49737	0.196816	-7.60797	2.78427e-14	3.26091e-12	3639.98	1206.78	3380.45	1190.67
115314	ENSG00000263961	C1orf186			ENST00000604113	protein_coding	111.026	2.77885	0.365703	7.59864	2.9925e-14	3.47719e-12	21.1413	214.073	22.2033	186.686
136676	ENSG00000125962	ARMCX5	NM_001168480		ENST00000246174	protein_coding	993.928	-1.60429	0.211742	-7.57662	3.54681e-14	4.05739e-12	1555.26	485.861	1470.04	464.545
144548	ENSG00000117020	AKT3	NM_181690		ENST00000336199	protein_coding	528.057	1.75905	0.232156	7.57703	3.53552e-14	4.05739e-12	229.797	855.241	229.434	797.758
51143	ENSG00000039560	RAI14	NM_015577		ENST00000265109	protein_coding	474.487	-1.84125	0.24403	-7.5452	4.51583e-14	5.12616e-12	762.006	207.776	744.734	183.43
162472	ENSG00000103335	PIEZO1			ENST00000518793	protein_coding	10286	-1.75436	0.233585	-7.51061	5.88529e-14	6.62971e-12	17100.6	4983.48	15079.7	3980.11
98501	ENSG00000141522	ARHGDIA			ENST00000582520	protein_coding	28342.5	-1.59781	0.21318	-7.49512	6.62363e-14	7.34924e-12	47171.8	13704.8	39013	13480.5
136221	ENSG00000249115	HAUS5			ENST00000587439	protein_coding	399.36	-2.1118	0.284024	-7.43529	1.04342e-13	1.14908e-11	696.744	155.308	628.167	117.222
99516	ENSG00000110719	TCIRG1	NM_006019		ENST00000265686	protein_coding	541.206	-2.00501	0.26989	-7.42901	1.09416e-13	1.19603e-11	982.611	213.023	783.59	185.601
31689	ENSG00000091844	RGS17			ENST00000367225	protein_coding	185.578	2.29812	0.310369	7.40446	1.31685e-13	1.41845e-11	49.6361	323.208	60.1338	309.335
127072	ENSG00000135454	B4GALNT1			ENST00000553142	protein_coding	829.774	-1.64138	0.222006	-7.39341	1.43114e-13	1.53039e-11	1331.9	397.713	1212.85	376.629
146284	ENSG00000175567	UCP2	NM_003355		ENST00000310473	protein_coding	11231.5	-1.45977	0.197633	-7.38626	1.51012e-13	1.60322e-11	16993	6179.77	16267.6	5485.54
126989	ENSG00000263006	ROCK1P1		NR_033770	ENST00000608049	pseudogene	373.783	2.90994	0.39498	7.3673	1.74123e-13	1.83539e-11	86.4036	633.823	37.9306	736.977
59533	ENSG00000124532	MRS2			ENST00000483634	protein_coding	1467.14	1.78408	0.242717	7.35045	1.97544e-13	2.06749e-11	618.613	2026.34	632.793	2590.82
161836	ENSG00000072778	ACADVL	NM_001270447		ENST00000543245	protein_coding	1202.69	-1.69607	0.231038	-7.34108	2.11874e-13	2.20185e-11	2022.21	564.564	1704.1	519.9
94594	ENSG00000110801	PSMD9			ENST00000541212	protein_coding	1384.81	-1.58472	0.216761	-7.31091	2.65336e-13	2.73816e-11	2247.41	664.255	1955.74	671.854
92532	ENSG00000131389	SLC6A6			ENST00000490683	protein_coding	746.567	-1.62992	0.223052	-7.30733	2.72502e-13	2.79257e-11	1092.91	356.788	1192.5	344.067
86015	ENSG00000104524	PYCRL	NM_023078		ENST00000220966	protein_coding	798.681	-2.00003	0.275268	-7.26577	3.70916e-13	3.7749e-11	1455.99	328.454	1150.87	259.407
48022	ENSG00000174669	SLC29A2			ENST00000311161	protein_coding	624.073	-1.70086	0.235182	-7.23213	4.75487e-13	4.806e-11	1030.41	281.233	905.708	278.944
108723	ENSG00000165416	SUGT1			ENST00000483074	protein_coding	2035.89	1.50591	0.208472	7.22356	5.06439e-13	5.08402e-11	1071.77	2892.08	984.345	3195.37
110283	ENSG00000143753	DEGS1			ENST00000415210	protein_coding	5766.45	-1.34169	0.185763	-7.22258	5.1012e-13	5.08638e-11	8200.99	3140.78	8473.32	3250.73
22044	ENSG00000013523	ANGEL1	NM_015305		ENST00000251089	protein_coding	2424.58	-1.4393	0.201171	-7.15458	8.39307e-13	8.31252e-11	3679.51	1327.46	3475.74	1215.63
184074	ENSG00000211890	IGHA2			ENST00000390539	IG_C_gene	119.23	2.69833	0.380152	7.09803	1.26548e-12	1.24498e-10	26.6564	245.554	21.2781	183.43
112752	ENSG00000131475	VPS25	NM_032353		ENST00000253794	protein_coding	1292.78	1.46248	0.206473	7.08314	1.40924e-12	1.36817e-10	649.865	1857.39	687.376	1976.49
49663	ENSG00000174516	PELI3	NM_001098510		ENST00000349459	protein_coding	260.876	-1.9227	0.272223	-7.06296	1.62998e-12	1.57213e-10	420.068	103.888	421.862	97.6847
148785	ENSG00000258643	BCL2L2-PABPN1	NM_001199864		ENST00000553781	protein_coding	288.301	-2.26048	0.322891	-7.00074	2.54615e-12	2.43984e-10	537.724	101.789	443.14	70.5501
62503	ENSG00000198826	ARHGAP11A			ENST00000565905	protein_coding	3286.01	-1.32094	0.189159	-6.98323	2.88462e-12	2.74635e-10	4772.42	1801.78	4693.21	1876.63
103205	ENSG00000130826	DKC1	NM_001363		ENST00000369550	protein_coding	6445.77	-1.62911	0.233484	-6.9774	3.00687e-12	2.84438e-10	10272.8	3375.84	9481.72	2652.68
94914	ENSG00000101361	NOP56	NM_006392		ENST00000329276	protein_coding	8177.15	-1.4061	0.202003	-6.96076	3.38438e-12	3.1811e-10	12808.9	4290.9	11172.9	4435.97
59019	ENSG00000261373	VPS9D1-AS1		NR_036480	ENST00000562866	antisense	244.966	-2.18785	0.315053	-6.9444	3.80083e-12	3.54993e-10	467.866	72.4069	357.102	82.4893
144560	ENSG00000189306	RRP7A	NM_015703		ENST00000323013	protein_coding	3487.83	-1.40806	0.202937	-6.93842	3.96523e-12	3.68018e-10	5423.2	1898.32	4810.71	1819.11
129831	ENSG00000125246	CLYBL			ENST00000376360	protein_coding	515.83	-1.59948	0.230802	-6.93009	4.20564e-12	3.87892e-10	777.632	241.356	794.692	249.639
8161	ENSG00000124222	STX16			ENST00000458280	protein_coding	2641.51	-1.37238	0.198105	-6.92752	4.28294e-12	3.92567e-10	3696.05	1471.22	3997.51	1401.23
15552	ENSG00000164056	SPRY1			ENST00000505319	protein_coding	933.344	1.52517	0.221252	6.89339	5.44764e-12	4.9624e-10	433.856	1393.57	494.948	1411
64217	ENSG00000044446	PHKA2	NM_000292		ENST00000379942	protein_coding	446.224	-1.65582	0.240853	-6.8748	6.20759e-12	5.61997e-10	661.815	203.579	713.28	206.223
47178	ENSG00000166845	C18orf54			ENST00000578138	protein_coding	1409.08	-1.38301	0.201611	-6.85982	6.89494e-12	6.20418e-10	2010.26	773.39	2103.76	748.916
185732	ENSG00000116830	TTF2	NM_003594		ENST00000369466	protein_coding	595.18	-1.56796	0.22877	-6.85389	7.18691e-12	6.42771e-10	887.015	300.121	916.81	276.773
161523	ENSG00000177000	MTHFR			ENST00000376592	protein_coding	1563.32	-1.39913	0.204218	-6.85116	7.32549e-12	6.51218e-10	2367.83	860.488	2212	812.954
173048	ENSG00000184916	JAG2	NM_002226		ENST00000331782	protein_coding	234.27	-2.03854	0.29986	-6.79831	1.05853e-11	9.24307e-10	364.917	91.2957	407.06	73.8062
50116	ENSG00000149782	PLCB3			ENST00000279230	protein_coding	217.724	-2.38028	0.350411	-6.79282	1.09961e-11	9.54524e-10	409.038	71.3575	346.001	44.5008
85212	ENSG00000099904	ZDHHC8			ENST00000436518	protein_coding	785.175	-1.50155	0.221448	-6.7806	1.19679e-11	1.03281e-09	1219.76	408.207	1129.59	383.141
175425	ENSG00000100258	LMF2	NM_033200		ENST00000474879	protein_coding	1209.84	-1.78418	0.264057	-6.7568	1.41077e-11	1.2034e-09	2097.58	574.008	1721.68	446.093
101416	ENSG00000005884	ITGA3			ENST00000506401	protein_coding	543.823	-1.59655	0.237093	-6.73386	1.65217e-11	1.40121e-09	801.531	271.788	856.676	245.297
113240	ENSG00000100106	TRIOBP	NM_001039141		ENST00000406386	protein_coding	1052	-1.83659	0.272962	-6.72838	1.71564e-11	1.4385e-09	1739.1	500.552	1613.44	354.921
132210	ENSG00000130159	ECSIT	NM_016581		ENST00000270517	protein_coding	2858.01	1.64709	0.245085	6.7205	1.81102e-11	1.5099e-09	1164.61	4047.44	1468.19	4751.82
111471	ENSG00000042445	RETSAT			ENST00000429806	protein_coding	1248.64	-1.43966	0.214381	-6.7154	1.87557e-11	1.55494e-09	1868.71	611.786	1821.59	692.476
165052	ENSG00000105926	MPP6			ENST00000432190	protein_coding	1284.46	-1.37785	0.205736	-6.6972	2.12456e-11	1.75151e-09	1818.15	678.946	1929.83	710.928
63097	ENSG00000144320	KIAA1715	NM_030650		ENST00000272748	protein_coding	2117.79	-1.6841	0.251772	-6.689	2.24708e-11	1.84223e-09	3237.38	1093.45	3329.56	810.783
66577	ENSG00000013563	DNASE1L1			ENST00000369807	protein_coding	542.312	-1.72817	0.259633	-6.65619	2.81016e-11	2.28592e-09	880.581	209.875	815.045	263.749
175689	ENSG00000174915	PTDSS2			ENST00000532614	protein_coding	202.05	-2.1278	0.319695	-6.65572	2.81925e-11	2.28592e-09	307.928	73.4563	368.204	58.6108
80068	ENSG00000089154	GCN1L1	NM_006836		ENST00000300648	protein_coding	11108.9	-1.22385	0.184044	-6.64978	2.93536e-11	2.36706e-09	15496.6	6380.2	15857.8	6701.17
14700	ENSG00000117448	AKR1A1	NM_006066		ENST00000372070	protein_coding	394.704	-1.79332	0.270723	-6.62416	3.49223e-11	2.78566e-09	691.229	164.752	557.857	164.979
183303	ENSG00000171298	GAA			ENST00000570803	protein_coding	646.188	-1.88083	0.284671	-6.60702	3.92145e-11	3.11122e-09	863.116	256.048	1213.78	251.809
64897	ENSG00000092531	SNAP23			ENST00000568745	protein_coding	1952.24	2.14714	0.32644	6.57743	4.78642e-11	3.77718e-09	802.45	3219.48	450.541	3336.48
166452	ENSG00000020181	GPR124			ENST00000428068	protein_coding	360.359	-1.70929	0.260119	-6.57118	4.99185e-11	3.91834e-09	523.017	158.456	600.413	159.552
64973	ENSG00000182795	C1orf116	NM_023938		ENST00000359470	protein_coding	116.077	2.47368	0.377185	6.55825	5.44433e-11	4.2509e-09	32.1715	226.665	23.1284	182.345
71760	ENSG00000131584	ACAP3	NM_030649		ENST00000354700	protein_coding	1046.32	-1.48522	0.227121	-6.53933	6.17955e-11	4.79956e-09	1688.55	527.836	1434.89	534.01
112779	ENSG00000102265	TIMP1	NM_003254		ENST00000218388	protein_coding	1757.47	-1.28164	0.197117	-6.50193	7.92935e-11	6.12636e-09	2570.05	1012.65	2456.24	990.957
88966	ENSG00000203705	TATDN3			ENST00000532324	protein_coding	507.295	1.56074	0.240381	6.49278	8.42693e-11	6.47689e-09	259.211	797.525	232.209	740.233
124718	ENSG00000169683	LRRC45	NM_144999		ENST00000306688	protein_coding	284.137	-1.79709	0.277502	-6.47598	9.42014e-11	7.20275e-09	486.25	117.53	414.461	118.307
126189	ENSG00000159069	FBXW5			ENST00000487794	protein_coding	2273.8	-1.38775	0.214455	-6.47105	9.73244e-11	7.40317e-09	3518.65	1289.68	3135.29	1151.59
6084	ENSG00000068308	OTUD5			ENST00000455452	protein_coding	2707.49	1.44768	0.223925	6.46503	1.01278e-10	7.66438e-09	1545.15	4087.32	1261.89	3935.61
102323	ENSG00000185189	NRBP2			ENST00000533093	protein_coding	71.7219	-2.83939	0.44014	-6.45111	1.11036e-10	8.35998e-09	122.252	13.6419	143.396	7.5977
69900	ENSG00000109586	GALNT7	NM_017423		ENST00000265000	protein_coding	3063.07	-1.3123	0.203496	-6.44875	1.12775e-10	8.44782e-09	4675.9	1746.16	4144.61	1685.6
23814	ENSG00000170264	FAM161A			ENST00000456262	protein_coding	320.401	-1.71461	0.266241	-6.44005	1.19431e-10	8.90122e-09	488.088	130.123	512.525	150.869
193276	ENSG00000116260	QSOX1			ENST00000367602	protein_coding	2424.81	-1.48477	0.230654	-6.43722	1.21685e-10	9.02368e-09	3566.45	1367.34	3674.64	1090.81
152276	ENSG00000138166	DUSP5	NM_004419		ENST00000369583	protein_coding	3502.22	2.71855	0.422615	6.43269	1.25366e-10	9.20411e-09	326.311	5667.68	925.136	7089.74
102593	ENSG00000104812	GYS1	NM_002103		ENST00000323798	protein_coding	5867.89	-1.18861	0.185066	-6.42264	1.33934e-10	9.68858e-09	8391.26	3528	8048.68	3503.62
68032	ENSG00000144136	SLC20A1	NM_005415		ENST00000272542	protein_coding	3713.87	-1.29584	0.202043	-6.41368	1.42046e-10	1.02252e-08	5318.42	1965.48	5338.96	2232.64
189197	ENSG00000159335	PTMS			ENST00000540667	protein_coding	1631.4	-1.43859	0.224361	-6.41194	1.43681e-10	1.02927e-08	2451.47	928.697	2374.82	770.624
121477	ENSG00000081692	JMJD4			ENST00000485807	protein_coding	1816.98	-1.54889	0.241829	-6.40488	1.50489e-10	1.07283e-08	2980	970.672	2517.3	799.929
114973	ENSG00000126249	PDCD2L	NM_032346		ENST00000246535	protein_coding	1125.97	1.72222	0.270471	6.36747	1.9217e-10	1.36339e-08	557.027	1582.46	423.712	1940.67
124185	ENSG00000167272	POP5	NM_198202		ENST00000341039	protein_coding	682.239	-1.59192	0.250211	-6.36231	1.98747e-10	1.4033e-08	1055.23	286.479	1026.9	360.348
192869	ENSG00000013306	SLC25A39	NM_016016		ENST00000225308	protein_coding	8319.27	-1.3085	0.206026	-6.35115	2.13707e-10	1.50175e-08	12727.1	4884.84	11217.3	4447.91
72738	ENSG00000178971	CTC1			ENST00000449476	protein_coding	1534.55	-1.49103	0.235734	-6.32505	2.53144e-10	1.7621e-08	2539.71	799.624	2051.03	747.831
33557	ENSG00000160401	C9orf117			ENST00000496009	protein_coding	330.752	-1.66518	0.264175	-6.30333	2.91323e-10	2.01833e-08	546.916	151.11	477.37	147.612
58495	ENSG00000136295	TTYH3	NM_025250		ENST00000258796	protein_coding	962.473	-1.84595	0.29295	-6.30124	2.95271e-10	2.03613e-08	1666.49	457.528	1415.46	310.42
176299	ENSG00000124181	PLCG1			ENST00000244007	protein_coding	781.778	-2.1392	0.341019	-6.27298	3.54214e-10	2.43122e-08	1414.63	319.01	1216.55	176.918
128320	ENSG00000160796	NBEAL2	NM_015175		ENST00000450053	protein_coding	499.025	-1.56657	0.250284	-6.25916	3.87045e-10	2.64427e-08	705.936	252.899	810.419	226.846
164171	ENSG00000163882	POLR2H			ENST00000456318	protein_coding	1134.64	1.7933	0.286819	6.25238	4.04242e-10	2.74903e-08	375.028	1805.98	563.408	1794.14
23473	ENSG00000171497	PPID	NM_005038		ENST00000307720	protein_coding	2000.93	1.24308	0.198996	6.24673	4.19125e-10	2.83717e-08	1183.91	2735.72	1141.62	2942.48
116649	ENSG00000229124	VIM-AS1		NR_108061	ENST00000437232	antisense	117.321	-2.24805	0.36035	-6.23851	4.41759e-10	2.97673e-08	217.847	30.4319	184.102	36.9031
138449	ENSG00000198858	R3HDM4	NM_138774		ENST00000361574	protein_coding	1620.11	-1.59904	0.256382	-6.23694	4.46206e-10	2.99303e-08	2550.74	877.278	2404.43	647.975
161055	ENSG00000111206	FOXM1			ENST00000536066	protein_coding	12409.8	-1.24831	0.200351	-6.2306	4.64641e-10	3.0886e-08	18804.7	7058.1	16454.5	7322.01
114310	ENSG00000060642	PIGV			ENST00000430292	protein_coding	252.406	-1.69559	0.272619	-6.21963	4.98319e-10	3.2829e-08	382.382	113.333	404.284	109.624
48377	ENSG00000177156	TALDO1			ENST00000319006	protein_coding	7592.19	-1.19373	0.191995	-6.21753	5.05058e-10	3.3125e-08	11052.3	4665.52	10255.1	4395.81
167464	ENSG00000004468	CD38			ENST00000502843	protein_coding	1165.41	-1.66668	0.268174	-6.21491	5.13527e-10	3.35315e-08	1520.34	505.799	2091.73	543.778
127436	ENSG00000171848	RRM2	NM_001165931		ENST00000360566	protein_coding	3794.28	-1.67993	0.270533	-6.20971	5.30821e-10	3.43567e-08	4812.86	1662.21	6977.38	1724.68
37606	ENSG00000081052	COL4A4	NM_000092		ENST00000396625	protein_coding	450.235	-1.60063	0.258483	-6.19238	5.92621e-10	3.78585e-08	652.623	229.813	725.307	193.199
170464	ENSG00000166428	PLD4			ENST00000540372	protein_coding	14891.9	-1.50129	0.242941	-6.17966	6.42415e-10	4.08626e-08	23545.9	6444.21	21130.1	8447.56
27421	ENSG00000240344	PPIL3	NM_032472		ENST00000286175	protein_coding	434.791	-1.51384	0.245352	-6.17009	6.82497e-10	4.30751e-08	625.047	207.776	682.75	223.589
103123	ENSG00000162174	ASRGL1	NM_001083926		ENST00000415229	protein_coding	1090.91	-1.45485	0.235796	-6.16997	6.83036e-10	4.30751e-08	1694.98	613.885	1546.83	507.96
80239	ENSG00000175445	LPL			ENST00000520959	protein_coding	844.159	-1.60343	0.260207	-6.16214	7.17664e-10	4.50663e-08	1230.79	342.096	1354.4	449.35
59902	ENSG00000105755	ETHE1	NM_014297		ENST00000292147	protein_coding	197.783	-1.80852	0.294301	-6.14513	7.9898e-10	4.97492e-08	303.332	77.6538	326.573	83.5747
179329	ENSG00000180354	MTURN	NM_152793		ENST00000324453	protein_coding	263.31	-1.93231	0.31469	-6.14037	8.23281e-10	5.10469e-08	445.806	115.431	411.686	80.3185
187407	ENSG00000127483	HP1BP3	NM_016287		ENST00000312239	protein_coding	5629.51	-1.22967	0.200392	-6.13632	8.44538e-10	5.21458e-08	7862.72	3501.77	8069.96	3083.58
166894	ENSG00000140854	KATNB1	NM_005886		ENST00000379661	protein_coding	572.678	-1.42357	0.232185	-6.13119	8.72218e-10	5.36305e-08	887.935	298.023	803.018	301.737
177531	ENSG00000121966	CXCR4	NM_001008540		ENST00000409817	protein_coding	2693.64	-1.77086	0.28918	-6.12374	9.1404e-10	5.59688e-08	4445.19	1366.29	4075.22	887.845
115921	ENSG00000186350	RXRA			ENST00000484822	protein_coding	2369.74	1.60952	0.263306	6.11272	9.79472e-10	5.94817e-08	1217.92	4125.09	992.671	3143.28
118513	ENSG00000104738	MCM4			ENST00000518221	protein_coding	14694	-1.31164	0.215257	-6.09338	1.10553e-09	6.65888e-08	22832.6	8689.88	19527.8	7725.77
147771	ENSG00000122299	ZC3H7A			ENST00000396516	protein_coding	1476.72	-1.21035	0.198632	-6.09342	1.10523e-09	6.65888e-08	2080.12	856.29	2081.56	888.931
58516	ENSG00000102054	RBBP7			ENST00000425696	protein_coding	2749.8	-1.2723	0.208977	-6.08823	1.14167e-09	6.8301e-08	3793.48	1468.08	4065.05	1672.58
100069	ENSG00000123329	ARHGAP9	NM_032496		ENST00000393791	protein_coding	441.518	-1.48342	0.243663	-6.08801	1.14321e-09	6.8301e-08	677.441	234.011	642.97	211.65
49374	ENSG00000196924	FLNA			ENST00000420627	protein_coding	9361.99	-1.1158	0.18364	-6.07603	1.23195e-09	7.33062e-08	13153.6	5739.03	12659.6	5895.81
96169	ENSG00000180425	C11orf71	NM_019021		ENST00000325636	protein_coding	1599.34	1.29891	0.21412	6.06629	1.30898e-09	7.75768e-08	897.126	2135.48	902.008	2462.74
63279	ENSG00000117305	HMGCL	NM_000191		ENST00000374490	protein_coding	320.126	-1.74277	0.287717	-6.05724	1.38476e-09	8.17397e-08	494.523	155.308	513.45	117.222
129588	ENSG00000047249	ATP6V1H	NM_213619		ENST00000355221	protein_coding	465.96	1.67985	0.279115	6.01849	1.76048e-09	1.03504e-07	233.473	667.403	180.402	782.563
118359	ENSG00000082397	EPB41L3	NM_012307		ENST00000341928	protein_coding	329.608	-1.70089	0.282789	-6.0147	1.80225e-09	1.05539e-07	551.512	129.073	478.295	159.552
109573	ENSG00000178685	PARP10			ENST00000526007	protein_coding	349.629	-2.69118	0.447598	-6.0125	1.82685e-09	1.06557e-07	728.915	88.1475	553.231	28.22
189191	ENSG00000108861	DUSP3	NM_004090		ENST00000226004	protein_coding	1841.58	-1.26596	0.210861	-6.00377	1.92784e-09	1.12005e-07	2763.99	1101.84	2493.24	1007.24
114793	ENSG00000160233	LRRC3	NM_030891		ENST00000291592	protein_coding	347.552	-1.56555	0.260812	-6.0026	1.94182e-09	1.12374e-07	559.785	173.147	497.723	159.552
151295	ENSG00000166435	XRRA1			ENST00000530562	protein_coding	1435.21	-1.28828	0.214789	-5.99788	1.99907e-09	1.15235e-07	2165.6	774.439	1952.04	848.771
193237	ENSG00000143337	TOR1AIP1	NM_001267578		ENST00000528443	protein_coding	3848.84	-1.18381	0.197562	-5.99209	2.07161e-09	1.18952e-07	5411.25	2429.3	5373.19	2181.62
61315	ENSG00000153012	LGI2	NM_018176		ENST00000382114	protein_coding	695.939	-1.8532	0.310864	-5.96143	2.50043e-09	1.43019e-07	1060.74	334.751	1177.7	210.565
183409	ENSG00000101109	STK4	NM_006282		ENST00000372806	protein_coding	8498.76	-1.39312	0.233926	-5.95539	2.59454e-09	1.47829e-07	11791.3	5045.4	13161.9	3996.39
130081	ENSG00000169733	RFNG			ENST00000580793	protein_coding	487.876	-1.4035	0.236226	-5.94135	2.8269e-09	1.60448e-07	727.996	246.603	707.729	269.176
52080	ENSG00000258366	RTEL1	NM_032957		ENST00000370018	protein_coding	201.127	-1.83116	0.309891	-5.90905	3.44081e-09	1.94544e-07	300.574	88.1475	344.151	71.6354
29008	ENSG00000154839	SKA1	NM_145060		ENST00000285116	protein_coding	1546.39	-2.1371	0.361803	-5.90682	3.48785e-09	1.96451e-07	2757.56	643.267	2471.04	313.676
85818	ENSG00000211460	TSN			ENST00000455432	protein_coding	5010.69	-1.238	0.209851	-5.89943	3.6476e-09	2.04668e-07	6665.94	3068.37	7553.74	2754.71
36858	ENSG00000101199	ARFGAP1	NM_018209		ENST00000370283	protein_coding	1767.14	-1.23635	0.209963	-5.8884	3.89942e-09	2.17146e-07	2433.09	1088.2	2580.2	967.079
168765	ENSG00000161091	MFSD12	NM_001042680		ENST00000389395	protein_coding	1250.38	-1.28066	0.217952	-5.8759	4.20543e-09	2.33306e-07	1721.64	666.353	1861.37	752.172
76882	ENSG00000165629	ATP5C1	NM_001001973		ENST00000356708	protein_coding	7903.79	1.17723	0.200374	5.87515	4.22462e-09	2.33493e-07	5055.53	10861	4438.8	11259.8
46126	ENSG00000149311	ATM			ENST00000527805	protein_coding	929.071	-1.5248	0.259604	-5.87356	4.26543e-09	2.33996e-07	1299.73	512.095	1506.12	398.336
142187	ENSG00000062822	POLD1			ENST00000600859	protein_coding	746.247	-1.80757	0.307727	-5.87394	4.25568e-09	2.33996e-07	1139.79	369.38	1242.46	233.358
55450	ENSG00000148985	PGAP2	NM_001256235		ENST00000528216	protein_coding	1269.13	-1.29644	0.220775	-5.87219	4.30074e-09	2.35059e-07	1719.8	675.798	1929.83	751.087
113154	ENSG00000162437	RAVER2	NM_018211		ENST00000371072	protein_coding	3365.24	-1.11145	0.189343	-5.87004	4.35689e-09	2.37249e-07	4744.84	2110.29	4529.47	2076.34
40227	ENSG00000157637	SLC38A10	NM_001037984		ENST00000374759	protein_coding	3190.36	-1.21263	0.206858	-5.86216	4.56896e-09	2.47883e-07	4671.31	1993.81	4331.49	1764.84
152813	ENSG00000001631	KRIT1			ENST00000486261	protein_coding	569.025	-1.34281	0.229106	-5.86108	4.59866e-09	2.4858e-07	835.541	324.257	817.82	298.481
183706	ENSG00000116748	AMPD1			ENST00000520113	protein_coding	172.969	-1.99132	0.340024	-5.8564	4.73002e-09	2.54748e-07	262.887	50.37	308.07	70.5501
133219	ENSG00000163320	CGGBP1	NM_003663		ENST00000309534	protein_coding	5186.29	-1.12905	0.192909	-5.85277	4.83457e-09	2.59432e-07	7013.4	3324.42	7340.03	3067.3
37358	ENSG00000159147	DONSON			ENST00000439593	protein_coding	1007.85	-1.53372	0.262189	-5.84967	4.92554e-09	2.63356e-07	1626.04	558.268	1423.78	423.3
161964	ENSG00000149269	PAK1	NM_002576		ENST00000356341	protein_coding	5630.45	-1.1929	0.204128	-5.8439	5.0993e-09	2.71662e-07	7699.11	3126.09	8118.07	3578.52
83207	ENSG00000198736	MSRB1	NM_016332		ENST00000361871	protein_coding	1025.02	1.6722	0.286684	5.8329	5.44718e-09	2.89151e-07	545.078	1624.43	365.429	1565.13
138283	ENSG00000140474	ULK3	NM_001099436		ENST00000440863	protein_coding	413.067	-1.99189	0.342172	-5.82132	5.83847e-09	3.08811e-07	753.733	180.493	610.59	107.453
86511	ENSG00000101868	POLA1			ENST00000379068	protein_coding	2528.38	-1.12625	0.1941	-5.80244	6.53584e-09	3.44462e-07	3461.66	1510.05	3532.17	1609.63
106309	ENSG00000078142	PIK3C3	NM_002647		ENST00000262039	protein_coding	743.816	-1.32005	0.227819	-5.79429	6.8611e-09	3.60317e-07	1135.2	397.713	1015.8	426.557
58170	ENSG00000135473	PAN2			ENST00000551359	protein_coding	162.884	-1.98457	0.343332	-5.78034	7.4551e-09	3.90124e-07	254.615	67.16	283.092	46.6716
64177	ENSG00000244405	ETV5	NM_004454		ENST00000306376	protein_coding	2230.86	1.12987	0.195585	5.77686	7.61058e-09	3.96853e-07	1420.14	3107.2	1326.65	3069.47
194430	ENSG00000198700	IPO9	NM_018085		ENST00000361565	protein_coding	6163.64	-1.2335	0.213595	-5.77493	7.69858e-09	4.00028e-07	8057.59	3752.57	9424.36	3420.05
139926	ENSG00000168818	STX18			ENST00000505286	protein_coding	796.191	-1.35068	0.234747	-5.75378	8.72685e-09	4.51867e-07	1255.61	441.787	1062.98	424.386
183599	ENSG00000102871	TRADD	NM_003789		ENST00000345057	protein_coding	389.365	1.91883	0.333794	5.74854	9.00178e-09	4.64473e-07	108.464	679.995	178.551	590.45
22247	ENSG00000125637	PSD4			ENST00000465917	protein_coding	2816.62	-1.33204	0.232157	-5.73765	9.59997e-09	4.93612e-07	4236.53	1722.03	3932.75	1375.18
72570	ENSG00000006282	SPATA20			ENST00000504334	protein_coding	143.76	-2.04759	0.357309	-5.73059	1.00085e-08	5.12829e-07	276.675	51.4194	203.53	43.4154
14180	ENSG00000196517	SLC6A9			ENST00000372307	protein_coding	727.465	-1.30111	0.227185	-5.7271	1.02164e-08	5.21672e-07	984.449	402.96	1111.09	411.361
10711	ENSG00000167700	MFSD3	NM_138431		ENST00000301327	protein_coding	538.471	-1.51535	0.264686	-5.72508	1.03383e-08	5.26075e-07	830.945	299.072	793.767	230.102
181720	ENSG00000103319	EEF2K	NM_013302		ENST00000263026	protein_coding	156.783	-1.77193	0.309745	-5.72061	1.06144e-08	5.38269e-07	249.1	62.9625	248.862	66.2085
9268	ENSG00000230513	THAP7-AS1			ENST00000436079	antisense	37.2835	-2.91726	0.510392	-5.71571	1.09246e-08	5.52105e-07	72.6158	4.1975	71.2355	1.08539
132159	ENSG00000124406	ATP8A1			ENST00000514372	protein_coding	736.785	-1.30643	0.228702	-5.71237	1.11415e-08	5.61146e-07	1000.08	397.713	1124.97	424.386
179683	ENSG00000079974	RABL2B			ENST00000354869	protein_coding	241.194	-1.63054	0.285635	-5.70849	1.13984e-08	5.72131e-07	353.887	117.53	391.333	102.026
191670	ENSG00000158793	NIT1			ENST00000496768	protein_coding	635.958	-2.15683	0.377934	-5.7069	1.15052e-08	5.75533e-07	1456.91	178.394	707.729	200.796
17757	ENSG00000105429	MEGF8	NM_001410		ENST00000334370	protein_coding	1124.22	-1.72226	0.301965	-5.70351	1.17366e-08	5.85123e-07	1692.22	587.65	1844.72	372.287
35994	ENSG00000182208	MOB2			ENST00000531976	protein_coding	359.016	-1.41039	0.247373	-5.70147	1.18779e-08	5.90176e-07	535.886	192.036	523.627	184.516
1267	ENSG00000261236	BOP1			ENST00000569669	protein_coding	2618.71	-1.20823	0.212516	-5.68538	1.30521e-08	6.46344e-07	3617	1424	3769.93	1663.9
143485	ENSG00000125967	NECAB3			ENST00000477778	protein_coding	621.712	-1.65658	0.292036	-5.67252	1.40712e-08	6.94475e-07	921.025	225.616	1010.25	329.957
96566	ENSG00000175305	CCNE2			ENST00000520509	protein_coding	227.86	-2.07707	0.366653	-5.66495	1.47064e-08	7.21004e-07	318.039	89.1969	447.766	56.44
116272	ENSG00000180011	ZADH2	NM_175907		ENST00000322342	protein_coding	6301.28	-1.06221	0.187503	-5.66506	1.46977e-08	7.21004e-07	8849.93	4061.08	8321.6	3972.51
181603	ENSG00000120053	GOT1	NM_002079		ENST00000370508	protein_coding	3562.99	-1.3075	0.231234	-5.65443	1.56365e-08	7.64066e-07	5612.56	1837.46	4669.16	2132.78
90143	ENSG00000197563	PIGN	NM_176787		ENST00000357637	protein_coding	1074.04	-1.15414	0.204723	-5.63756	1.7248e-08	8.4003e-07	1519.42	652.711	1472.82	651.231
114441	ENSG00000116678	LEPR	NM_001198687		ENST00000371059	protein_coding	321.77	-1.46834	0.260627	-5.63387	1.76211e-08	8.55379e-07	465.109	171.048	496.798	154.125
91404	ENSG00000116209	TMEM59			ENST00000371348	protein_coding	3390.47	1.07978	0.191995	5.62398	1.86606e-08	9.02867e-07	2208.81	4560.59	2073.23	4719.26
73651	ENSG00000100726	TELO2			ENST00000497339	protein_coding	878.5	-1.85473	0.33013	-5.61816	1.93002e-08	9.27811e-07	1700.5	401.911	1136.99	274.603
122099	ENSG00000198837	DENND4B			ENST00000480340	protein_coding	3319.62	-1.60916	0.286422	-5.61814	1.93019e-08	9.27811e-07	4950.74	1852.15	5268.65	1206.95
105770	ENSG00000071537	SEL1L	NM_005065		ENST00000336735	protein_coding	24939.6	1.13438	0.20195	5.61714	1.94139e-08	9.30165e-07	14540.6	32660.8	16056.7	36500.4
186541	ENSG00000089820	ARHGAP4			ENST00000393721	protein_coding	3176.92	-1.39487	0.249287	-5.59543	2.20075e-08	1.05102e-06	5268.78	1552.03	4080.77	1806.08
32757	ENSG00000227051	C14orf132	NM_001252507		ENST00000555004	protein_coding	176.196	-1.86621	0.333583	-5.59444	2.21339e-08	1.05365e-06	315.281	75.555	255.338	58.6108
77332	ENSG00000146802	TMEM168	NM_001287497		ENST00000312814	protein_coding	3402.2	-1.09505	0.195819	-5.59219	2.24226e-08	1.06396e-06	4476.44	2173.26	4870.84	2088.28
189540	ENSG00000104880	ARHGEF18	NM_015318		ENST00000319670	protein_coding	783.06	-1.76277	0.315507	-5.58709	2.30911e-08	1.09216e-06	955.954	338.948	1530.17	307.164
166221	ENSG00000137571	SLCO5A1	NM_030958		ENST00000260126	protein_coding	308.691	-1.58769	0.284503	-5.58055	2.39754e-08	1.13037e-06	420.988	138.518	525.477	149.783
172140	ENSG00000090924	PLEKHG2	NM_022835		ENST00000409794	protein_coding	643.246	-1.32902	0.238458	-5.57338	2.49839e-08	1.17416e-06	998.237	368.331	867.778	338.64
47926	ENSG00000110042	DTX4			ENST00000532982	protein_coding	250.367	-1.70562	0.307388	-5.54873	2.87754e-08	1.34379e-06	412.715	123.826	373.755	91.1724
102572	ENSG00000177606	JUN	NM_002228		ENST00000371222	protein_coding	2191.22	-1.07625	0.194166	-5.54295	2.97412e-08	1.38452e-06	3020.45	1421.9	2973.39	1349.13
90369	ENSG00000164976	KIAA1161	NM_020702		ENST00000297625	protein_coding	257.714	-2.1141	0.381564	-5.54063	3.01381e-08	1.39858e-06	369.513	101.789	504.199	55.3547
34555	ENSG00000085998	POMGNT1	NM_017739		ENST00000371984	protein_coding	489.178	-1.34948	0.244033	-5.52991	3.20392e-08	1.48214e-06	682.037	249.751	743.809	281.115
110727	ENSG00000175197	DDIT3			ENST00000547303	protein_coding	455.671	1.47531	0.267886	5.50722	3.64538e-08	1.67585e-06	238.069	760.797	219.257	604.56
185995	ENSG00000168701	TMEM208			ENST00000567193	protein_coding	1255.84	1.16942	0.212562	5.50154	3.76493e-08	1.72543e-06	794.177	1810.17	716.055	1702.97
130797	ENSG00000140632	GLYR1			ENST00000589389	protein_coding	4087.17	-1.05305	0.191579	-5.49669	3.86983e-08	1.76802e-06	5684.25	2696.89	5434.25	2533.29
134128	ENSG00000134884	ARGLU1	NM_018011		ENST00000400198	protein_coding	2222.65	-1.10907	0.201871	-5.49394	3.93074e-08	1.79031e-06	3115.12	1450.24	3014.09	1311.15
112586	ENSG00000065518	NDUFB4	NM_004547		ENST00000184266	protein_coding	4169.52	1.15697	0.210631	5.49291	3.9537e-08	1.79522e-06	2512.14	5338.17	2535.8	6291.98
49900	ENSG00000135124	P2RX4	NM_002560		ENST00000337233	protein_coding	574.778	-1.85151	0.337959	-5.47851	4.2893e-08	1.9357e-06	1095.67	266.541	763.237	173.662
103016	ENSG00000167972	ABCA3	NM_001089		ENST00000301732	protein_coding	1573.57	-1.09075	0.19908	-5.47896	4.27837e-08	1.9357e-06	2151.82	959.129	2168.52	1014.84
126630	ENSG00000170571	EMB	NM_198449		ENST00000303221	protein_coding	2379.4	-1.19006	0.217485	-5.47191	4.45205e-08	1.99693e-06	3450.63	1531.04	3238.9	1297.04
142907	ENSG00000140365	COMMD4	NM_017828		ENST00000267935	protein_coding	1123.1	1.13509	0.207432	5.47211	4.4472e-08	1.99693e-06	706.855	1598.2	668.873	1518.45
92736	ENSG00000204371	EHMT2			ENST00000478491	protein_coding	622.262	-1.24445	0.227448	-5.47133	4.46664e-08	1.9974e-06	848.409	350.491	923.286	366.86
45726	ENSG00000161513	FDXR			ENST00000583881	protein_coding	169.002	-1.77155	0.324245	-5.46361	4.66537e-08	2.07997e-06	300.574	68.2094	237.76	69.4647
192353	ENSG00000143195	ILDR2	NM_199351		ENST00000271417	protein_coding	1988.83	-1.48051	0.271073	-5.46167	4.71687e-08	2.09659e-06	2993.79	1174.25	2974.31	812.954
154915	ENSG00000259431	THTPA	NM_001256321		ENST00000404535	protein_coding	391.875	-1.31604	0.241197	-5.4563	4.86155e-08	2.15441e-06	571.734	215.122	562.483	218.162
166401	ENSG00000119326	CTNNAL1	NM_001286974		ENST00000374595	protein_coding	525.145	-1.2805	0.234804	-5.45349	4.93917e-08	2.18225e-06	740.865	311.664	766.938	281.115
76492	ENSG00000177728	KIAA0195			ENST00000577380	protein_coding	328.135	-1.42914	0.262591	-5.44243	5.25581e-08	2.31522e-06	468.785	158.456	505.124	180.174
7564	ENSG00000182378	PLCXD1			ENST00000399012	protein_coding	335.444	-1.40133	0.257794	-5.43584	5.45374e-08	2.39526e-06	466.947	176.295	522.702	175.832
72159	ENSG00000215012	C22orf29			ENST00000407472	protein_coding	1557.56	-1.43432	0.264126	-5.43046	5.62095e-08	2.4541e-06	2396.32	930.796	2232.35	670.768
112796	ENSG00000114956	DGUOK	NM_080916		ENST00000264093	protein_coding	1272.04	1.32326	0.244927	5.4027	6.5647e-08	2.84927e-06	773.955	1972.83	625.392	1715.99
89472	ENSG00000110697	PITPNM1			ENST00000534749	protein_coding	1020.79	-1.28718	0.23835	-5.40036	6.65056e-08	2.87807e-06	1334.66	542.527	1601.41	604.56
126845	ENSG00000154370	TRIM11			ENST00000493030	protein_coding	2160.95	-1.95684	0.362766	-5.39421	6.88276e-08	2.96985e-06	3664.8	487.96	3472.96	1018.09
184577	ENSG00000174233	ADCY6			ENST00000547260	protein_coding	2635.87	-1.18095	0.219139	-5.38904	7.08341e-08	3.03866e-06	3719.95	1719.93	3677.42	1426.2
64677	ENSG00000144028	SNRNP200	NM_014014		ENST00000323853	protein_coding	8803.42	1.23254	0.228738	5.38843	7.1074e-08	3.04011e-06	4495.74	12369	5711.79	12637.1
85621	ENSG00000113583	C5orf15	NM_020199		ENST00000231512	protein_coding	1671.78	-1.10893	0.206581	-5.36803	7.95997e-08	3.39495e-06	2388.05	1081.91	2224.03	993.128
109774	ENSG00000084774	CAD	NM_004341		ENST00000264705	protein_coding	2380.73	-1.22499	0.228324	-5.36516	8.08788e-08	3.43956e-06	3599.54	1504.8	3151.94	1266.64
69328	ENSG00000185504	C17orf70			ENST00000443656	protein_coding	2056.9	-1.40511	0.262057	-5.36184	8.23798e-08	3.49333e-06	3248.41	1238.26	2828.14	912.809
95746	ENSG00000164898	C7orf55			ENST00000468383	protein_coding	2936.13	1.09699	0.204763	5.35735	8.44501e-08	3.57086e-06	1818.15	3775.65	1849.35	4301.38
63743	ENSG00000105404	RABAC1			ENST00000598057	protein_coding	871.403	-1.30501	0.244075	-5.34678	8.95308e-08	3.77488e-06	1253.77	539.379	1263.74	428.727
58542	ENSG00000144134	RABL2A	NM_013412		ENST00000393167	protein_coding	109.228	-2	0.374172	-5.34512	9.03565e-08	3.79883e-06	197.625	30.4319	166.524	42.33
59426	ENSG00000133678	TMEM254			ENST00000472622	protein_coding	451.307	-2.17744	0.408036	-5.3364	9.48101e-08	3.97475e-06	911.833	76.6044	642.044	174.747
50635	ENSG00000104219	ZDHHC2	NM_016353		ENST00000262096	protein_coding	3387.81	-1.10793	0.207785	-5.3321	9.70845e-08	4.05857e-06	4509.53	2241.47	4835.69	1964.55
42301	ENSG00000242294	STAG3L5P			ENST00000473757	pseudogene	62.4027	-2.2658	0.425642	-5.32324	1.01934e-07	4.24926e-06	101.111	13.6419	117.492	17.3662
140264	ENSG00000176155	CCDC57			ENST00000584717	protein_coding	1381.87	1.0925	0.205322	5.32092	1.03241e-07	4.29165e-06	900.803	1929.8	828.922	1867.95
168276	ENSG00000075399	VPS9D1			ENST00000561976	protein_coding	234.736	-1.49974	0.282327	-5.31207	1.08389e-07	4.49298e-06	360.321	107.036	347.851	123.734
85586	ENSG00000161558	TMEM143	NM_018273		ENST00000293261	protein_coding	539.764	-1.32754	0.250119	-5.30761	1.11075e-07	4.5914e-06	762.925	324.257	804.868	267.005
56498	ENSG00000174165	ZDHHC24			ENST00000534073	protein_coding	722.962	-1.1407	0.215049	-5.30439	1.13051e-07	4.64705e-06	1003.75	436.54	1006.55	445.008
81202	ENSG00000107404	DVL1	NM_004421		ENST00000378891	protein_coding	2188.84	-1.02452	0.193171	-5.30368	1.13491e-07	4.6522e-06	3022.29	1427.15	2893.83	1412.09
109130	ENSG00000149541	B3GAT3	NM_012200		ENST00000265471	protein_coding	2786.95	-1.15565	0.218048	-5.29997	1.15823e-07	4.73461e-06	4016.85	1830.11	3760.68	1540.16
79097	ENSG00000269858	EGLN2			ENST00000598654	protein_coding	293.353	-2.62544	0.496303	-5.29	1.22319e-07	4.98636e-06	878.743	30.4319	216.482	47.757
193554	ENSG00000143344	RGL1	NM_015149		ENST00000304685	protein_coding	8151.56	1.24692	0.235899	5.28581	1.25147e-07	5.0876e-06	5231.09	12309.2	4130.73	10935.3
62551	ENSG00000090006	LTBP4			ENST00000600026	protein_coding	186.159	-1.7218	0.325814	-5.28461	1.25972e-07	5.10707e-06	277.594	66.1106	310.846	90.087
23533	ENSG00000084733	RAB10			ENST00000495146	protein_coding	5256.71	1.02953	0.194912	5.28202	1.27764e-07	5.13736e-06	3244.73	6939.52	3555.3	7287.28
99558	ENSG00000099949	LZTR1			ENST00000479606	protein_coding	767.065	-1.2764	0.241632	-5.28241	1.27497e-07	5.13736e-06	1201.38	450.182	1001	415.703
142893	ENSG00000198951	NAGA	NM_000262		ENST00000396398	protein_coding	843.895	-1.13597	0.215047	-5.28245	1.27466e-07	5.13736e-06	1174.72	495.305	1169.37	536.18
45806	ENSG00000105341	ATP5SL	NM_001167870		ENST00000438807	protein_coding	2994.94	1.03734	0.196693	5.27391	1.33545e-07	5.35521e-06	1933.97	3871.15	1924.28	4250.37
70195	ENSG00000105245	NUMBL	NM_004756		ENST00000252891	protein_coding	823.019	-1.16699	0.221357	-5.272	1.34948e-07	5.39683e-06	1195.86	473.268	1107.39	515.558
183242	ENSG00000077713	SLC25A43	NM_145305		ENST00000217909	protein_coding	797.815	-1.22521	0.232843	-5.26198	1.42515e-07	5.68404e-06	1155.42	424.997	1108.31	502.534
194596	ENSG00000161714	PLCD3			ENST00000540511	protein_coding	462.479	-1.42325	0.270581	-5.25998	1.4407e-07	5.73055e-06	717.885	268.64	654.996	208.394
108832	ENSG00000132669	RIN2	NM_018993		ENST00000255006	protein_coding	78.181	-2.05049	0.389892	-5.25912	1.44749e-07	5.7421e-06	137.878	26.2344	125.818	22.7931
140132	ENSG00000184584	TMEM173			ENST00000507297	protein_coding	1781.65	-1.41385	0.268948	-5.25697	1.46451e-07	5.79402e-06	2888.09	1061.97	2389.63	786.905
188694	ENSG00000177352	CCDC71	NM_022903		ENST00000321895	protein_coding	396.826	-1.26293	0.24081	-5.24452	1.56688e-07	6.18248e-06	570.815	229.813	565.258	221.419
108769	ENSG00000163482	STK36	NM_015690		ENST00000295709	protein_coding	126.455	-1.79113	0.341566	-5.24388	1.57235e-07	6.18753e-06	215.09	54.5675	190.578	45.5862
25038	ENSG00000176788	BASP1			ENST00000606445	protein_coding	2880.12	-1.0581	0.201909	-5.24046	1.6018e-07	6.28663e-06	3913.9	1943.44	3937.38	1725.76
110530	ENSG00000141959	PFKL	NM_002626		ENST00000349048	protein_coding	1288.97	-1.59008	0.303524	-5.23872	1.61694e-07	6.32924e-06	1543.31	626.477	2423.86	562.23
149481	ENSG00000048462	TNFRSF17	NM_001192		ENST00000053243	protein_coding	12502.4	-1.08695	0.20763	-5.23501	1.64976e-07	6.44063e-06	17707.2	7236.49	16617.3	8448.64
168621	ENSG00000079819	EPB41L2			ENST00000452150	protein_coding	1534.28	-1.04908	0.20057	-5.2305	1.69055e-07	6.58243e-06	2139.87	1002.15	2033.45	961.652
112534	ENSG00000214756	METTL12			ENST00000398922	protein_coding	86.3318	-2.27062	0.434635	-5.2242	1.74912e-07	6.79255e-06	139.716	13.6419	163.749	28.22
11409	ENSG00000130522	JUND			ENST00000600972	protein_coding	11270.8	-0.965097	0.184795	-5.22252	1.76505e-07	6.83644e-06	15377.1	7398.1	14642.1	7666.08
86665	ENSG00000148803	FUOM			ENST00000447176	protein_coding	336.99	-1.44248	0.276469	-5.21751	1.81345e-07	7.00551e-06	527.613	189.937	477.37	153.039
115193	ENSG00000112394	SLC16A10	NM_018593		ENST00000368851	protein_coding	1445.6	-1.03959	0.199386	-5.21397	1.84838e-07	7.1218e-06	1929.37	915.055	1993.67	944.285
152010	ENSG00000131188	PRR7			ENST00000507881	protein_coding	401.174	-1.3788	0.264661	-5.20966	1.89183e-07	7.27025e-06	560.704	232.961	618.916	192.113
161713	ENSG00000088682	COQ9			ENST00000566388	protein_coding	1526.34	-1.45973	0.280272	-5.20828	1.90599e-07	7.30563e-06	2422.98	909.808	2146.32	626.267
42838	ENSG00000234420	ZNF37BP		NR_026777	ENST00000452075	pseudogene	781.27	-1.15846	0.222453	-5.20768	1.9122e-07	7.31043e-06	1095.67	498.453	1087.03	443.923
124523	ENSG00000112659	CUL9	NM_015089		ENST00000252050	protein_coding	339.275	-1.29734	0.249276	-5.20444	1.94585e-07	7.41986e-06	496.361	186.789	482.921	191.028
125515	ENSG00000132485	ZRANB2	NM_203350		ENST00000370920	protein_coding	3042.06	-1.123	0.215835	-5.20304	1.96056e-07	7.45669e-06	3936.88	1982.27	4489.68	1759.41
132575	ENSG00000196236	XPNPEP3			ENST00000417688	protein_coding	2299.85	1.23345	0.237103	5.20215	1.96996e-07	7.47319e-06	1420.14	3606.7	1238.76	2933.8
171380	ENSG00000137504	CREBZF			ENST00000490820	protein_coding	5791.39	1.02634	0.197311	5.20161	1.9757e-07	7.47575e-06	3867.02	8218.71	3633.01	7446.83
180035	ENSG00000152556	PFKM			ENST00000550345	protein_coding	2867.65	-1.07408	0.206579	-5.19937	1.9997e-07	7.5472e-06	3655.61	1819.62	4193.64	1801.74
169554	ENSG00000128159	TUBGCP6			ENST00000248846	protein_coding	411.455	-1.52564	0.29415	-5.18662	2.14149e-07	8.06173e-06	569.896	227.714	679.975	168.235
165157	ENSG00000142686	C1orf216	NM_152374		ENST00000270815	protein_coding	59.1894	-2.47021	0.478257	-5.16503	2.40404e-07	9.00416e-06	118.575	14.6913	98.0644	5.42693
32352	ENSG00000247092	SNHG10			ENST00000500370	antisense	495.236	1.26265	0.244994	5.15381	2.55242e-07	9.5357e-06	281.271	763.945	281.241	654.487
46907	ENSG00000176974	SHMT1		NR_106836	ENST00000395684	protein_coding	1963.18	-1.24395	0.242098	-5.13822	2.7736e-07	1.03358e-05	2991.95	1251.9	2607.03	1001.81
137754	ENSG00000013583	HEBP1	NM_015987		ENST00000014930	protein_coding	947.383	-1.14337	0.222746	-5.13307	2.85046e-07	1.05955e-05	1362.23	539.379	1275.76	612.157
155238	ENSG00000130270	ATP8B3	NM_138813		ENST00000310127	protein_coding	49.7323	-2.39513	0.467041	-5.12831	2.92355e-07	1.08399e-05	89.1611	12.5925	90.6633	6.51231
172589	ENSG00000196576	PLXNB2			ENST00000479818	protein_coding	1122.27	-1.26341	0.246385	-5.12778	2.93178e-07	1.08432e-05	1603.06	717.773	1612.51	555.717
60711	ENSG00000162298	SYVN1		NR_106809	ENST00000530451	protein_coding	2625.86	0.976214	0.190635	5.12085	3.04169e-07	1.11936e-05	1717.96	3454.54	1769.79	3561.15
33664	ENSG00000150054	MPP7			ENST00000375732	protein_coding	218.516	-1.55512	0.304122	-5.11346	3.16319e-07	1.16002e-05	330.907	116.481	337.675	89.0016
170337	ENSG00000011677	GABRA3	NM_000808		ENST00000370314	protein_coding	1844.87	0.998158	0.1956	5.10307	3.34195e-07	1.22072e-05	1181.16	2471.28	1241.53	2485.53
179122	ENSG00000186907	RTN4RL2	NM_178570		ENST00000335099	protein_coding	1896.61	-1.21026	0.238166	-5.08156	3.74342e-07	1.36399e-05	2793.41	1238.26	2574.65	980.103
139903	ENSG00000178802	MPI			ENST00000569931	protein_coding	1128.31	-1.40489	0.276496	-5.08103	3.75392e-07	1.36445e-05	1901.8	519.441	1438.59	653.402
136733	ENSG00000187172	BAGE2			ENST00000496773	pseudogene	199.736	-1.45783	0.287242	-5.07528	3.86933e-07	1.40076e-05	302.412	103.888	296.044	96.5993
191833	ENSG00000061938	TNK2			ENST00000416152	protein_coding	390.067	-1.34962	0.26593	-5.07511	3.87281e-07	1.40076e-05	588.28	231.912	552.306	187.772
161898	ENSG00000244005	NFS1	NM_021100		ENST00000374092	protein_coding	597.128	-1.55907	0.307381	-5.07211	3.93433e-07	1.41953e-05	958.712	339.998	870.553	219.248
47477	ENSG00000166801	FAM111A			ENST00000528737	protein_coding	4848.32	-0.937211	0.184841	-5.07036	3.97059e-07	1.42818e-05	6426.95	3330.72	6400.09	3235.53
111453	ENSG00000109794	FAM149A			ENST00000503432	protein_coding	597.004	-1.13387	0.223696	-5.0688	4.00324e-07	1.43388e-05	808.884	360.985	850.2	367.946
140962	ENSG00000141367	CLTC			ENST00000393043	protein_coding	23528	0.924493	0.182542	5.06455	4.09366e-07	1.46272e-05	16073.8	30192.6	15993.8	31851.7
151101	ENSG00000179195	ZNF664			ENST00000537532	protein_coding	16218.2	1.13875	0.225199	5.05665	4.26689e-07	1.52093e-05	11010	22625.6	8736.06	22501.1
7834	ENSG00000197465	GYPE	NM_198682		ENST00000358615	protein_coding	52.0396	-2.24728	0.446982	-5.02767	4.96473e-07	1.76116e-05	84.5652	10.4938	98.9896	14.11
83519	ENSG00000109674	NEIL3	NM_018248		ENST00000264596	protein_coding	874.542	-1.12044	0.222891	-5.02683	4.98649e-07	1.76464e-05	1285.94	548.823	1136.99	526.412
24054	ENSG00000074370	ATP2A3	NM_005173		ENST00000397041	protein_coding	2128.81	-1.25779	0.250347	-5.02419	5.05563e-07	1.78483e-05	3173.95	1379.93	2921.58	1039.8
96131	ENSG00000168792	ABHD15	NM_198147		ENST00000307201	protein_coding	1226.26	-1.07407	0.213876	-5.02193	5.11541e-07	1.80162e-05	1751.97	806.97	1606.96	739.148
182831	ENSG00000178252	WDR6	NM_018031		ENST00000395474	protein_coding	5755.11	-1.11546	0.22247	-5.014	5.3309e-07	1.8686e-05	8156.86	3916.27	7769.29	3178.01
139227	ENSG00000006744	ELAC2			ENST00000480891	protein_coding	1974.31	-1.64388	0.328104	-5.01025	5.43599e-07	1.90092e-05	3678.59	685.242	2484.92	1048.48
105417	ENSG00000198720	ANKRD13B			ENST00000583728	protein_coding	400.863	-1.2172	0.242995	-5.00915	5.46708e-07	1.90727e-05	583.684	226.665	553.231	239.87
81250	ENSG00000107719	PALD1	NM_014431		ENST00000263563	protein_coding	128.558	-1.63975	0.3277	-5.00381	5.62073e-07	1.95625e-05	207.736	55.6169	193.353	57.5254
153878	ENSG00000213523	SRA1			ENST00000602657	protein_coding	656.666	1.14589	0.229056	5.00266	5.65435e-07	1.96332e-05	399.846	859.438	395.958	971.42
3826	ENSG00000134030	CTIF	NM_014772		ENST00000256413	protein_coding	806.16	-1.07945	0.215987	-4.99778	5.79948e-07	2.00899e-05	1105.78	486.91	1105.54	526.412
2539	ENSG00000132635	PCED1A			ENST00000474714	protein_coding	110.51	-1.74111	0.34841	-4.99732	5.81337e-07	2.00909e-05	174.646	40.9256	177.626	48.8423
68936	ENSG00000177732	SOX12			ENST00000544632	protein_coding	4989.76	-1.00603	0.201334	-4.99683	5.82815e-07	2.00948e-05	7071.3	3132.39	6366.79	3388.57
75600	ENSG00000114796	KLHL24			ENST00000242810	protein_coding	337.225	1.34923	0.270048	4.99626	5.84534e-07	2.01072e-05	185.676	540.428	176.701	446.093
143002	ENSG00000213676	ATF6B			ENST00000494022	protein_coding	439.314	-1.36843	0.273927	-4.99562	5.86472e-07	2.01269e-05	652.623	265.492	638.344	200.796
15432	ENSG00000229692	SOS1-IT1			ENST00000594472	sense_intronic	315.203	1.45108	0.290568	4.99394	5.91606e-07	2.0256e-05	172.807	523.638	144.321	420.044
54783	ENSG00000133065	SLC41A1	NM_173854		ENST00000367137	protein_coding	2260.97	-0.983715	0.197027	-4.9928	5.95092e-07	2.03282e-05	3022.29	1554.12	3032.6	1434.88
77741	ENSG00000228903	RASA4CP			ENST00000446874	pseudogene	318.634	-1.41514	0.283521	-4.99132	5.99695e-07	2.04381e-05	453.159	143.764	493.097	184.516
107348	ENSG00000149577	SIDT2	NM_001040455		ENST00000324225	protein_coding	515.41	-1.18191	0.236826	-4.9906	6.01914e-07	2.04665e-05	709.612	323.208	740.109	288.713
58196	ENSG00000169604	ANTXR1	NM_032208		ENST00000303714	protein_coding	505.422	-1.14783	0.230397	-4.98198	6.29383e-07	2.13513e-05	707.774	296.973	702.178	314.762
30381	ENSG00000228544	CCDC183-AS1		NR_024580	ENST00000414656	antisense	32.5706	-2.50529	0.503139	-4.97932	6.38074e-07	2.15965e-05	63.4239	3.14813	58.2836	5.42693
126147	ENSG00000010318	PHF7	NM_016483		ENST00000327906	protein_coding	121.38	-1.66448	0.334489	-4.97619	6.48492e-07	2.18989e-05	191.191	49.3206	189.653	55.3547
87751	ENSG00000182324	KCNJ14	NM_013348		ENST00000342291	protein_coding	220.856	1.43148	0.287874	4.9726	6.60593e-07	2.22059e-05	122.252	326.356	102.69	332.128
118295	ENSG00000223573	TINCR		NR_027064	ENST00000448587	lincRNA	79.7792	1.91622	0.385347	4.9727	6.60264e-07	2.22059e-05	30.3332	124.876	24.9787	138.929
83943	ENSG00000175756	AURKAIP1			ENST00000338370	protein_coding	3178.51	1.60692	0.323254	4.97106	6.65876e-07	2.23326e-05	1472.54	3567.88	1391.4	6282.21
50310	ENSG00000187676	B3GALTL	NM_194318		ENST00000343307	protein_coding	270.562	-1.41183	0.284281	-4.96631	6.82386e-07	2.28344e-05	399.846	155.308	403.359	123.734
124649	ENSG00000174705	SH3PXD2B			ENST00000519643	protein_coding	138.141	-1.71428	0.345349	-4.96392	6.90828e-07	2.30646e-05	209.575	48.2713	228.509	66.2085
171895	ENSG00000254726	MEX3A	NM_001093725		ENST00000532414	protein_coding	1177.23	-1.00631	0.202869	-4.9604	7.03471e-07	2.34337e-05	1615.01	763.945	1556.08	773.88
186583	ENSG00000114742	WDR48	NM_020839		ENST00000302313	protein_coding	573.074	-1.67474	0.337736	-4.95872	7.09604e-07	2.35847e-05	702.259	205.678	1099.99	284.371
106481	ENSG00000178209	PLEC	NM_201384		ENST00000345136	protein_coding	6748.61	-1.01056	0.203921	-4.95564	7.20912e-07	2.39068e-05	9412.47	4112.5	8786.02	4683.44
87638	ENSG00000129003	VPS13C	NM_017684		ENST00000249837	protein_coding	974.854	-1.15405	0.23335	-4.9456	7.59105e-07	2.51168e-05	1325.47	642.218	1398.81	532.924
8386	ENSG00000100014	SPECC1L			ENST00000421374	protein_coding	4345.02	-1.0544	0.213429	-4.94027	7.80163e-07	2.57558e-05	6091.45	2998.07	5756.2	2534.38
109740	ENSG00000221944	TIGD1	NM_145702		ENST00000408957	protein_coding	1025.06	1.11124	0.225173	4.93508	8.01197e-07	2.63912e-05	597.471	1334.81	667.948	1500
166243	ENSG00000140406	MESDC1	NM_022566		ENST00000267984	protein_coding	3485.81	-1.12313	0.227917	-4.92779	8.31663e-07	2.73337e-05	5291.76	2265.6	4376.82	2009.05
134775	ENSG00000171295	ZNF440	NM_152357		ENST00000304060	protein_coding	239.064	2.55953	0.520246	4.91984	8.66148e-07	2.84039e-05	25.7372	776.538	25.9038	128.075
180113	ENSG00000128567	PODXL			ENST00000446198	protein_coding	1562.59	-1.18705	0.241568	-4.91394	8.92633e-07	2.92075e-05	2317.27	1029.44	2085.26	818.381
100449	ENSG00000198125	MB			ENST00000401702	protein_coding	330.881	1.28282	0.261172	4.91178	9.02549e-07	2.94666e-05	193.948	450.182	175.776	503.619
7243	ENSG00000099991	CABIN1			ENST00000454754	protein_coding	1819.94	-0.99415	0.202594	-4.9071	9.24314e-07	3.00443e-05	2451.47	1254	2436.81	1137.48
146552	ENSG00000184613	NELL2	NM_001145108		ENST00000429094	protein_coding	150.578	-1.52021	0.309779	-4.90741	9.2286e-07	3.00443e-05	229.797	73.4563	228.509	70.5501
33469	ENSG00000253651	SOD1P3			ENST00000518682	pseudogene	67.8894	2.08607	0.425461	4.90309	9.43424e-07	3.0598e-05	14.707	111.234	24.0535	121.563
64763	ENSG00000137193	PIM1	NM_002648		ENST00000373509	protein_coding	737.201	-1.09013	0.222455	-4.90047	9.561e-07	3.09412e-05	1050.63	477.466	977.869	442.837
149393	ENSG00000106397	PLOD3			ENST00000454310	protein_coding	2382.3	-1.04176	0.213235	-4.88549	1.03169e-06	3.33145e-05	3434.08	1605.54	3042.77	1446.82
49884	ENSG00000117360	PRPF3	NM_004698		ENST00000324862	protein_coding	9595.69	1.50196	0.308132	4.87441	1.09133e-06	3.51633e-05	5728.37	16083.8	3559	13011.6
87464	ENSG00000114107	CEP70	NM_024491		ENST00000264982	protein_coding	864.365	-1.32345	0.271576	-4.87322	1.09793e-06	3.52988e-05	1459.67	466.972	1056.51	474.313
73539	ENSG00000165644	COMTD1	NM_144589		ENST00000372538	protein_coding	646.426	-1.38187	0.283928	-4.86698	1.13316e-06	3.62734e-05	856.682	388.269	1050.95	289.798
97909	ENSG00000221968	FADS3			ENST00000527697	protein_coding	203.137	-1.40185	0.28844	-4.86013	1.17311e-06	3.74708e-05	286.786	102.839	315.471	107.453
164829	ENSG00000065717	TLE2	NM_003260		ENST00000262953	protein_coding	182.501	-1.60195	0.329881	-4.85615	1.1969e-06	3.81483e-05	316.2	91.2957	249.787	72.7208
21345	ENSG00000270673	YTHDF3-AS1		NR_102684	ENST00000603538	lincRNA	210.301	1.40855	0.290499	4.84872	1.24261e-06	3.95197e-05	110.302	335.8	106.391	288.713
91167	ENSG00000107130	NCS1	NM_014286		ENST00000372398	protein_coding	2297.7	-1.08809	0.224569	-4.84526	1.26448e-06	4.00427e-05	3231.86	1577.21	3089.03	1292.69
117137	ENSG00000173376	NDNF	NM_024574		ENST00000379692	protein_coding	501.74	-1.20797	0.2493	-4.84545	1.26325e-06	4.00427e-05	651.704	301.171	769.713	284.371
97413	ENSG00000115738	ID2			ENST00000234091	protein_coding	1719.3	-1.17878	0.243499	-4.841	1.29185e-06	4.08218e-05	2582.92	1134.37	2253.63	906.297
7122	ENSG00000196922	ZNF252P		NR_023392	ENST00000426361	pseudogene	484.006	-1.33172	0.27519	-4.83928	1.3031e-06	4.10274e-05	804.289	262.344	607.814	261.578
97686	ENSG00000138760	SCARB2	NM_005506		ENST00000264896	protein_coding	37495.1	0.974616	0.201402	4.83916	1.30391e-06	4.10274e-05	24765.7	46419.1	24982.4	53813.4
159779	ENSG00000196372	ASB13			ENST00000493897	protein_coding	2775.34	-0.950138	0.196494	-4.83546	1.32838e-06	4.16961e-05	3689.62	1947.64	3682.97	1781.12
164195	ENSG00000204264	PSMB8			ENST00000490613	protein_coding	424.153	-1.33337	0.275769	-4.8351	1.33082e-06	4.16961e-05	540.482	237.159	697.553	221.419
12170	ENSG00000130517	PGPEP1	NM_017712		ENST00000269919	protein_coding	1621.04	-1.01345	0.209654	-4.83394	1.33859e-06	4.18507e-05	2306.24	1086.1	2070.45	1021.35
120037	ENSG00000238227	C9orf69			ENST00000418388	protein_coding	2565.52	-1.15591	0.239192	-4.83258	1.34775e-06	4.20482e-05	3713.52	1734.62	3463.71	1350.22
154031	ENSG00000160049	DFFA	NM_004401		ENST00000377038	protein_coding	1855.67	-0.942551	0.195165	-4.82952	1.36866e-06	4.26103e-05	2419.3	1269.74	2500.64	1233
135944	ENSG00000197183	C20orf112	NM_080616		ENST00000359676	protein_coding	308.872	-1.25216	0.25949	-4.82547	1.39677e-06	4.33938e-05	420.988	177.344	463.493	173.662
112436	ENSG00000185483	ROR1	NM_001083592		ENST00000371080	protein_coding	586.028	1.07566	0.223308	4.81695	1.45772e-06	4.51924e-05	376.867	793.328	359.878	814.039
183710	ENSG00000027869	SH2D2A	NM_001161442		ENST00000368198	protein_coding	278.575	-1.28487	0.266779	-4.81622	1.46302e-06	4.52616e-05	414.553	162.653	389.482	147.612
62974	ENSG00000125457	MIF4GD	NM_001242501		ENST00000325102	protein_coding	916.718	-1.15518	0.239907	-4.81513	1.47103e-06	4.54142e-05	1289.62	610.736	1274.84	491.68
176698	ENSG00000197852	FAM212B			ENST00000527570	protein_coding	124.618	-1.58674	0.329646	-4.81346	1.48338e-06	4.56998e-05	195.787	58.765	189.653	54.2693
44400	ENSG00000146433	TMEM181	NM_020823		ENST00000367090	protein_coding	814.515	-1.05029	0.218314	-4.8109	1.50255e-06	4.61939e-05	1058.9	523.638	1161.05	514.473
78013	ENSG00000118985	ELL2	NM_012081		ENST00000237853	protein_coding	7972.59	1.1094	0.231217	4.7981	1.60178e-06	4.91424e-05	4651.09	9806.41	5185.39	12247.5
78496	ENSG00000163872	YEATS2	NM_018023		ENST00000305135	protein_coding	648.186	-1.28118	0.267478	-4.78986	1.66899e-06	5.10981e-05	1022.14	401.911	847.425	321.274
76918	ENSG00000138092	CENPO			ENST00000473476	protein_coding	2437.88	-0.920741	0.192257	-4.78911	1.67521e-06	5.11823e-05	3291.61	1669.56	3136.21	1654.13
53783	ENSG00000137700	SLC37A4			ENST00000525102	protein_coding	2113.9	-1.09182	0.228166	-4.78519	1.7083e-06	5.20854e-05	3213.48	1293.88	2608.88	1339.37
98254	ENSG00000248333	CDK11B			ENST00000513088	protein_coding	736.915	1.01778	0.213217	4.77344	1.81105e-06	5.51046e-05	477.977	993.758	477.37	998.555
41404	ENSG00000215032	GNL3LP1			ENST00000399458	pseudogene	173.389	1.43355	0.300555	4.76969	1.84509e-06	5.60136e-05	82.7268	267.591	92.5136	250.724
96563	ENSG00000167799	NUDT8	NM_181843		ENST00000301490	protein_coding	1290.81	-1.14184	0.239415	-4.76932	1.84852e-06	5.60136e-05	1944.08	847.895	1655.99	715.269
111376	ENSG00000162341	TPCN2	NM_139075		ENST00000294309	protein_coding	328.77	-1.26567	0.265732	-4.76295	1.90786e-06	5.74578e-05	509.23	189.937	435.739	180.174
122477	ENSG00000072110	ACTN1	NM_001102		ENST00000193403	protein_coding	1937.16	-1.05269	0.221054	-4.76214	1.91553e-06	5.75712e-05	2465.26	1308.57	2818.89	1155.94
98303	ENSG00000204650	CRHR1-IT1			ENST00000585118	pseudogene	125.61	1.58927	0.334203	4.75541	1.98048e-06	5.91619e-05	59.7471	207.776	53.6579	181.259
159499	ENSG00000172775	FAM192A	NM_024946		ENST00000309137	protein_coding	3566.14	-0.918182	0.193051	-4.75617	1.97305e-06	5.91619e-05	4886.4	2426.16	4510.96	2441.03
186249	ENSG00000170270	C14orf142	NM_032490		ENST00000306954	protein_coding	1881.14	1.01149	0.2127	4.75546	1.97991e-06	5.91619e-05	1225.28	2352.7	1221.18	2725.4
193123	ENSG00000116191	RALGPS2			ENST00000495034	protein_coding	1967.88	-1.08893	0.229016	-4.7548	1.98644e-06	5.92199e-05	2627.96	1353.69	2789.29	1100.58
133299	ENSG00000184675	AMER1			ENST00000374869	protein_coding	2017.8	-0.94303	0.198381	-4.75364	1.99786e-06	5.94403e-05	2732.74	1313.82	2619.06	1405.57
159659	ENSG00000161036	LRWD1	NM_152892		ENST00000292616	protein_coding	819.661	-1.05139	0.22122	-4.75268	2.00737e-06	5.9603e-05	1140.71	493.206	1094.44	550.29
96451	ENSG00000149485	FADS1	NM_013402		ENST00000350997	protein_coding	3503.16	-0.94751	0.199472	-4.75009	2.03322e-06	6.01287e-05	4698.88	2222.58	4603.48	2487.7
11829	ENSG00000140557	ST8SIA2	NM_006011		ENST00000268164	protein_coding	4598.05	-1.26425	0.266268	-4.74804	2.05398e-06	6.06211e-05	7156.79	3004.36	6055.94	2175.11
99907	ENSG00000131368	MRPS25			ENST00000496484	protein_coding	503.991	-1.14001	0.240162	-4.74683	2.06629e-06	6.08628e-05	737.188	291.726	667.948	319.103
42167	ENSG00000196664	TLR7	NM_016562		ENST00000380659	protein_coding	179.976	1.91223	0.403536	4.73867	2.15121e-06	6.32378e-05	41.3634	252.899	80.4868	345.153
96502	ENSG00000145781	COMMD10	NM_016144		ENST00000274458	protein_coding	1091.57	0.962816	0.203226	4.73767	2.16193e-06	6.34267e-05	736.269	1444.99	719.756	1465.27
69016	ENSG00000111602	TIMELESS	NM_003920		ENST00000229201	protein_coding	2324.41	-1.0171	0.214934	-4.73215	2.22149e-06	6.50447e-05	3301.72	1605.54	2982.64	1407.75
64540	ENSG00000105409	ATP1A3			ENST00000441343	protein_coding	1150.97	-1.05812	0.223723	-4.72962	2.24939e-06	6.57312e-05	1608.58	671.6	1535.73	787.99
164404	ENSG00000203485	INF2	NM_001031714		ENST00000330634	protein_coding	4972.17	-0.972553	0.205709	-4.72782	2.26948e-06	6.61872e-05	6176.02	3374.79	7114.3	3223.6
9006	ENSG00000259673	IQCH-AS1		NR_040051	ENST00000559298	lincRNA	106.291	-1.83351	0.387861	-4.72724	2.2759e-06	6.62435e-05	189.352	47.2219	158.198	30.3908
163803	ENSG00000142687	KIAA0319L	NM_024874		ENST00000325722	protein_coding	1068.13	-1.09294	0.231349	-4.72421	2.31017e-06	6.71086e-05	1416.47	723.02	1527.4	605.645
145253	ENSG00000203667	COX20	NM_198076		ENST00000411948	protein_coding	459.058	-1.23712	0.261922	-4.72323	2.32124e-06	6.72978e-05	591.037	249.751	719.756	275.688
42141	ENSG00000257167	TMPO-AS1		NR_027157	ENST00000548760	antisense	2180.92	-1.11097	0.235253	-4.72243	2.33038e-06	6.74302e-05	3073.76	1502.71	2964.14	1183.07
138814	ENSG00000142528	ZNF473			ENST00000598809	protein_coding	2114.22	0.95989	0.203302	4.72149	2.34118e-06	6.76102e-05	1490.92	2823.87	1333.12	2808.98
74486	ENSG00000110881	ASIC1	NM_020039		ENST00000228468	protein_coding	66.5461	-2.19558	0.465145	-4.7202	2.35607e-06	6.79074e-05	85.4844	18.8888	149.872	11.9392
60390	ENSG00000143486	EIF2D			ENST00000472709	protein_coding	1255.48	-1.23593	0.262363	-4.71076	2.46797e-06	7.09939e-05	1533.2	676.847	2051.03	760.855
109693	ENSG00000182134	TDRKH			ENST00000525790	protein_coding	721.546	-1.05791	0.224613	-4.70993	2.47806e-06	7.11454e-05	1019.38	478.515	951.965	436.325
123553	ENSG00000154277	UCHL1			ENST00000514924	protein_coding	1575.12	-1.11846	0.237591	-4.70752	2.50748e-06	7.18502e-05	2332.9	872.031	2036.22	1059.34
150387	ENSG00000196083	IL1RAP	NM_001167929		ENST00000072516	protein_coding	2889.27	0.886596	0.188661	4.69941	2.60919e-06	7.46199e-05	1990.04	3828.12	2014.95	3723.96
169610	ENSG00000115414	FN1			ENST00000421182	protein_coding	259.477	-1.40691	0.299538	-4.69692	2.64111e-06	7.53866e-05	422.826	146.913	348.776	119.392
131968	ENSG00000112739	PRPF4B			ENST00000480058	protein_coding	9995.4	0.925703	0.197114	4.69628	2.64947e-06	7.54791e-05	6851.62	12391	6733.14	14005.8
9523	ENSG00000248866	USP46-AS1			ENST00000503051	lincRNA	69.7787	-2.11485	0.450692	-4.69244	2.69959e-06	7.6759e-05	91.9187	14.6913	150.797	21.7077
3806	ENSG00000104064	GABPB1	NM_005254		ENST00000380877	protein_coding	985.869	1.01478	0.216495	4.68735	2.76771e-06	7.85445e-05	622.29	1399.87	656.847	1264.47
132913	ENSG00000166816	LDHD	NM_153486		ENST00000300051	protein_coding	206.587	-1.32177	0.282245	-4.68306	2.8262e-06	8.00502e-05	295.978	110.184	306.22	113.965
185248	ENSG00000183873	SCN5A			ENST00000414099	protein_coding	117.117	-1.61256	0.344404	-4.68219	2.83827e-06	8.02383e-05	189.352	56.6663	175.776	46.6716
58169	ENSG00000272523	LINC01023		NR_046368	ENST00000606054	lincRNA	109.577	1.62363	0.3468	4.68175	2.84432e-06	8.02556e-05	52.3937	174.196	43.4814	168.235
139372	ENSG00000114744	COMMD2	NM_016094		ENST00000473414	protein_coding	1507.34	-0.950606	0.203316	-4.67552	2.93213e-06	8.25752e-05	1974.41	970.672	2032.52	1051.74
81421	ENSG00000100603	SNW1	NM_012245		ENST00000261531	protein_coding	2136.66	0.903592	0.193487	4.67004	3.01135e-06	8.46447e-05	1468.86	2873.19	1467.27	2737.34
160376	ENSG00000158717	RNF166	NM_178841		ENST00000312838	protein_coding	694.792	-1.13355	0.242899	-4.66674	3.06015e-06	8.58528e-05	1060.74	418.701	874.254	425.471
53085	ENSG00000241015	TPM3P9		NR_003148	ENST00000424846	pseudogene	842.663	-1.00567	0.215515	-4.66635	3.06602e-06	8.58545e-05	1118.65	570.86	1153.64	527.497
31313	ENSG00000102007	PLP2			ENST00000376322	protein_coding	14170.9	-0.86113	0.184604	-4.66473	3.09026e-06	8.63692e-05	18693.5	10213.6	18101.2	9675.13
50000	ENSG00000124067	SLC12A4	NM_001145961		ENST00000316341	protein_coding	717.875	-1.6086	0.345018	-4.66237	3.12587e-06	8.71995e-05	1384.3	373.578	852.05	261.578
86585	ENSG00000104522	TSTA3			ENST00000524719	protein_coding	490.056	-1.37703	0.295533	-4.65946	3.17034e-06	8.8273e-05	762.925	209.875	684.601	302.823
28159	ENSG00000124762	CDKN1A			ENST00000459970	protein_coding	2071.98	-0.963889	0.207035	-4.65568	3.22917e-06	8.95731e-05	2603.14	1414.56	2924.35	1345.88
109933	ENSG00000140259	MFAP1	NM_005926		ENST00000267812	protein_coding	2095.01	0.993116	0.213313	4.65568	3.22905e-06	8.95731e-05	1396.24	3028.5	1352.55	2602.75
173321	ENSG00000114554	PLXNA1	NM_032242		ENST00000393409	protein_coding	986.561	-1.17964	0.253488	-4.65362	3.26155e-06	9.03015e-05	1381.54	663.205	1397.88	503.619
36719	ENSG00000095370	SH2D3C	NM_005489		ENST00000373277	protein_coding	860.412	-1.13134	0.243278	-4.6504	3.31289e-06	9.15512e-05	1152.66	468.021	1242.46	578.51
26164	ENSG00000163257	DCAF16	NM_017741		ENST00000382247	protein_coding	2516.5	-1.04619	0.225612	-4.63715	3.5325e-06	9.74377e-05	3519.57	1767.15	3337.89	1441.39
79604	ENSG00000164889	SLC4A2			ENST00000483786	protein_coding	2778.55	-1.09985	0.2374	-4.63289	3.60595e-06	9.92781e-05	4271.46	1815.42	3403.58	1623.74
111222	ENSG00000162073	PAQR4	NM_152341		ENST00000318782	protein_coding	7871.49	-1.38906	0.29988	-4.63204	3.62078e-06	9.95007e-05	12356.6	5031.75	10968.4	3129.17
165553	ENSG00000134186	PRPF38B	NM_018061		ENST00000370025	protein_coding	4045.02	0.940123	0.202999	4.63116	3.63619e-06	9.97384e-05	2853.16	5102.06	2601.48	5623.38
171540	ENSG00000183617	MRPL54	NM_172251		ENST00000330133	protein_coding	1852.3	1.02217	0.220983	4.62553	3.73643e-06	0.000102298	1302.49	2459.74	1089.81	2557.17
146082	ENSG00000108443	RPS6KB1			ENST00000472940	protein_coding	2044.78	-0.894781	0.193899	-4.61467	3.93725e-06	0.000107596	2667.48	1378.88	2690.3	1442.48
81598	ENSG00000063854	HAGH			ENST00000564445	protein_coding	473.259	-1.07254	0.232469	-4.61368	3.95605e-06	0.00010791	645.269	289.628	653.146	304.993
83950	ENSG00000139410	SDSL			ENST00000403593	protein_coding	239.699	1.42851	0.309666	4.61305	3.96801e-06	0.000108037	101.111	358.886	140.621	358.177
47432	ENSG00000141447	OSBPL1A	NM_080597		ENST00000319481	protein_coding	695.62	-1.14067	0.247458	-4.60953	4.0358e-06	0.00010968	1052.47	449.133	889.056	391.824
101840	ENSG00000142494	SLC47A1			ENST00000584348	protein_coding	1682.02	-1.5363	0.33332	-4.60909	4.0443e-06	0.000109709	3080.2	611.786	2078.78	957.31
44661	ENSG00000110046	ATG2A			ENST00000418259	protein_coding	1194.01	-1.08961	0.236454	-4.60811	4.06344e-06	0.000110026	1648.1	824.809	1642.12	661
127088	ENSG00000164463	CREBRF	NM_001168393		ENST00000522692	protein_coding	300.605	1.22022	0.265213	4.6009	4.20675e-06	0.00011349	176.484	398.763	170.225	456.947
167921	ENSG00000115687	PASK	NM_001252119		ENST00000234040	protein_coding	534.238	-1.17627	0.255891	-4.59677	4.29098e-06	0.000115341	830.945	324.257	673.499	308.249
63389	ENSG00000070759	TESK2			ENST00000372084	protein_coding	329.123	1.35106	0.294232	4.59181	4.39411e-06	0.000117898	181.08	412.405	168.375	554.632
191818	ENSG00000158882	TOMM40L	NM_032174		ENST00000367988	protein_coding	3458.65	-0.85989	0.18736	-4.58951	4.44288e-06	0.00011899	4561.92	2429.3	4417.52	2425.84
183917	ENSG00000131899	LLGL1	NM_004140		ENST00000316843	protein_coding	338.644	-1.59823	0.348321	-4.58838	4.46698e-06	0.000119419	529.452	192.036	524.552	108.539
140221	ENSG00000101639	CEP192			ENST00000589596	protein_coding	814.845	-1.24497	0.271414	-4.58698	4.49698e-06	0.000120004	1035	516.293	1298.89	409.19
144579	ENSG00000110400	PVRL1			ENST00000531468	protein_coding	4662.36	-1.06735	0.232769	-4.58545	4.53014e-06	0.00012067	5611.64	2889.98	7165.18	2982.64
42211	ENSG00000145833	DDX46			ENST00000507392	protein_coding	3949.4	1.21484	0.265081	4.58292	4.58531e-06	0.0001217	2077.36	6468.35	2491.39	4760.5
179900	ENSG00000180902	D2HGDH	NM_152783		ENST00000321264	protein_coding	237.923	-1.26643	0.276319	-4.58323	4.57856e-06	0.0001217	357.564	137.468	327.498	129.161
157363	ENSG00000136492	BRIP1	NM_032043		ENST00000259008	protein_coding	879.946	-1.26436	0.275985	-4.58128	4.62131e-06	0.000122436	1236.31	579.255	1296.12	408.105
125274	ENSG00000144401	METTL21A			ENST00000432416	protein_coding	795.794	1.16969	0.255517	4.57772	4.70073e-06	0.000123873	416.392	1183.7	529.178	1053.91
193623	ENSG00000121486	TRMT1L	NM_001202423		ENST00000367506	protein_coding	1915.6	-0.920068	0.200982	-4.57787	4.69729e-06	0.000123873	2501.11	1245.61	2552.45	1363.24
179541	ENSG00000090621	PABPC4			ENST00000482028	protein_coding	65005.3	1.16505	0.254586	4.57627	4.73337e-06	0.00012451	34140.4	80649.7	43305.6	101925
126892	ENSG00000169188	APEX2	NM_014481		ENST00000374987	protein_coding	2351.68	-0.953861	0.208842	-4.56738	4.93866e-06	0.000129679	3271.39	1659.06	2988.19	1488.06
67438	ENSG00000169599	NFU1	NM_001002755		ENST00000410022	protein_coding	115.131	1.70529	0.373685	4.56345	5.03193e-06	0.00013166	36.7675	176.295	56.4333	191.028
36443	ENSG00000105329	TGFB1			ENST00000598758	protein_coding	12797.7	-0.858359	0.188265	-4.55932	5.13199e-06	0.00013404	17255	9126.42	15960.4	8849.15
154558	ENSG00000158079	PTPDC1	NM_001253830		ENST00000375360	protein_coding	670.839	-1.02643	0.22526	-4.55664	5.19788e-06	0.000135522	878.743	449.133	940.863	414.617
99352	ENSG00000156697	UTP14A	NM_006649		ENST00000394422	protein_coding	4654.42	0.84832	0.186204	4.55586	5.21708e-06	0.000135681	3352.27	6072.74	3217.62	5975.05
191632	ENSG00000148468	FAM171A1	NM_001010924		ENST00000378116	protein_coding	4588.27	-0.848212	0.186189	-4.55565	5.22238e-06	0.000135681	5821.21	3215.29	6055.02	3261.58
146170	ENSG00000140943	MBTPS1			ENST00000562906	protein_coding	4616.12	-0.871596	0.191423	-4.55325	5.28237e-06	0.000136758	6228.41	3279.3	5795.05	3161.73
10114	ENSG00000104093	DMXL2	NM_015263		ENST00000251076	protein_coding	468.205	-1.19563	0.262664	-4.55192	5.31584e-06	0.000137383	630.562	303.269	694.777	244.212
70938	ENSG00000182446	NPLOC4	NM_017921		ENST00000331134	protein_coding	9199.21	-0.904414	0.198767	-4.55013	5.3613e-06	0.000138316	12134.2	6722.3	12036.9	5903.41
41349	ENSG00000234616	JRK			ENST00000507178	processed_transcript	1632.55	-0.901207	0.198094	-4.54939	5.38023e-06	0.000138562	2175.72	1148.02	2110.24	1096.24
134650	ENSG00000059588	TARBP1	NM_005646		ENST00000040877	protein_coding	436.658	-1.15754	0.254484	-4.54858	5.40099e-06	0.000138854	655.38	246.603	568.959	275.688
68215	ENSG00000013573	DDX11			ENST00000542838	protein_coding	583.939	-1.06119	0.233323	-4.54816	5.4118e-06	0.00013889	791.42	392.466	806.719	345.153
153478	ENSG00000179085	DPM3	NM_018973		ENST00000368399	protein_coding	3441.37	0.936337	0.205979	4.54579	5.47309e-06	0.000140219	2483.64	4475.59	2162.97	4643.28
101545	ENSG00000109775	UFSP2			ENST00000514247	protein_coding	1396.87	1.1724	0.258365	4.53776	5.68539e-06	0.000145406	725.238	2142.82	930.687	1788.72
174435	ENSG00000126016	AMOT	NM_133265		ENST00000304758	protein_coding	129.761	-1.76423	0.38918	-4.5332	5.80978e-06	0.00014833	159.939	52.4688	259.963	46.6716
19628	ENSG00000265688	MAFG-AS1		NR_015454	ENST00000582106	antisense	1182.95	-1.11181	0.245996	-4.51961	6.19542e-06	0.000157903	1698.66	636.971	1581.06	815.125
66460	ENSG00000162241	SLC25A45			ENST00000534338	protein_coding	442.12	-1.272	0.281654	-4.51619	6.29618e-06	0.000160194	597.471	281.233	678.125	211.65
22955	ENSG00000172922	RNASEH2C			ENST00000534482	protein_coding	1377.67	-0.968186	0.214403	-4.51574	6.30971e-06	0.000160262	1940.4	877.278	1741.11	951.883
69414	ENSG00000157470	FAM81A			ENST00000558348	protein_coding	1381.71	-0.978036	0.216855	-4.5101	6.47963e-06	0.000164295	1917.42	971.722	1784.59	853.113
188406	ENSG00000105835	NAMPT	NM_005746		ENST00000222553	protein_coding	23672.5	0.820155	0.181934	4.50798	6.54478e-06	0.000165663	16633.6	30920.9	17236.2	29899.1
88207	ENSG00000198814	GK	NM_203391		ENST00000378946	protein_coding	389.54	-1.16378	0.258201	-4.50727	6.56656e-06	0.000165929	587.36	242.406	506.975	221.419
88600	ENSG00000124208	TMEM189-UBE2V1	NM_001257399		ENST00000341698	protein_coding	10778.2	-0.820584	0.182135	-4.50536	6.62605e-06	0.000167146	13847.6	7567.05	13847.4	7850.59
160703	ENSG00000170745	KCNS3	NM_001282428		ENST00000403915	protein_coding	106.134	-1.77789	0.394731	-4.50405	6.66709e-06	0.000167895	176.484	50.37	168.375	29.3054
93799	ENSG00000104365	IKBKB	NM_001556		ENST00000520810	protein_coding	484.714	-1.91104	0.424618	-4.5006	6.77615e-06	0.00017035	1165.53	176.295	457.017	140.015
120184	ENSG00000143624	INTS3	NM_023015		ENST00000318967	protein_coding	864.488	-1.3259	0.294981	-4.49488	6.96082e-06	0.000174695	1275.83	562.465	1251.71	367.946
82922	ENSG00000117614	SYF2	NM_015484		ENST00000236273	protein_coding	1652.97	0.938497	0.209077	4.48875	7.16412e-06	0.000178885	1044.2	2193.19	1184.17	2190.31
93152	ENSG00000145555	MYO10	NM_012334		ENST00000513610	protein_coding	517.712	-1.01797	0.227137	-4.48175	7.40337e-06	0.000184547	692.148	332.652	709.579	336.47
89346	ENSG00000224078	SNHG14		NR_022011	ENST00000557108	processed_transcript	1754.85	-0.946861	0.211722	-4.47218	7.74258e-06	0.000192677	2185.83	1142.77	2478.44	1212.38
193481	ENSG00000161267	BDH1	NM_004051		ENST00000392378	protein_coding	1683.34	-0.97493	0.218019	-4.47177	7.75734e-06	0.000192719	2274.99	1204.68	2232.35	1021.35
108399	ENSG00000151693	ASAP2	NM_003887		ENST00000281419	protein_coding	36.2307	-2.18583	0.489327	-4.467	7.93238e-06	0.000196736	60.6663	9.44438	69.3852	5.42693
92677	ENSG00000215883	CYB5RL			ENST00000420054	protein_coding	446.577	-1.16645	0.261476	-4.46102	8.15719e-06	0.000201973	637.916	294.874	617.991	235.529
100355	ENSG00000151665	PIGF	NM_002643		ENST00000281382	protein_coding	149.158	-1.55914	0.350319	-4.45063	8.56194e-06	0.000211285	194.868	73.4563	266.439	61.867
119578	ENSG00000197381	ADARB1			ENST00000462214	protein_coding	986.122	-1.04027	0.233858	-4.44829	8.6555e-06	0.000213237	1263.88	580.305	1421.93	678.366
169229	ENSG00000115685	PPP1R7			ENST00000438799	protein_coding	639.511	0.983052	0.221141	4.44537	8.77425e-06	0.000215803	433.856	847.895	407.985	868.308
20180	ENSG00000139579	NABP2			ENST00000447747	protein_coding	3787.26	0.932454	0.20996	4.44111	8.94948e-06	0.000219746	2458.82	4664.47	2660.69	5365.06
131171	ENSG00000182308	DCAF4L1	NM_001029955		ENST00000333141	protein_coding	108.156	1.54005	0.346877	4.43976	9.00582e-06	0.000220762	54.232	162.653	45.3317	170.406
48491	ENSG00000173511	VEGFB	NM_003377		ENST00000309422	protein_coding	2376.72	-1.00411	0.226239	-4.43826	9.06899e-06	0.000221942	3514.05	1483.82	2899.38	1609.63
147422	ENSG00000187742	SECISBP2	NM_024077		ENST00000375807	protein_coding	1786.15	-1.00094	0.22576	-4.43366	9.26448e-06	0.000226351	2186.75	1124.93	2629.24	1203.69
102609	ENSG00000141503	MINK1	NM_001024937		ENST00000355280	protein_coding	633.46	-1.16953	0.264061	-4.42901	9.46676e-06	0.000230911	913.672	427.096	869.628	323.445
91121	ENSG00000125870	SNRPB2	NM_198220		ENST00000377943	protein_coding	2765.13	0.877293	0.198678	4.41564	1.00711e-05	0.000245245	1875.14	3448.25	1968.69	3768.46
49063	ENSG00000070413	DGCR2			ENST00000389262	protein_coding	3086.05	-0.913303	0.20688	-4.41464	1.01177e-05	0.000245976	4113.36	2255.11	4018.79	1956.95
846	ENSG00000261371	PECAM1	NM_000442		ENST00000563924	protein_coding	731.822	1.12722	0.255424	4.41311	1.01894e-05	0.000247311	476.139	911.907	412.611	1126.63
70472	ENSG00000002746	HECW1	NM_015052		ENST00000395891	protein_coding	348.609	-1.41575	0.320879	-4.41212	1.02365e-05	0.000248046	432.937	153.209	609.665	198.626
3995	ENSG00000225151	GOLGA2P7		NR_049748	ENST00000559668	pseudogene	669.609	-1.04365	0.236582	-4.41137	1.02716e-05	0.000248489	932.975	391.417	892.756	461.289
123940	ENSG00000126458	RRAS	NM_006270		ENST00000246792	protein_coding	181.124	-1.41042	0.319887	-4.40912	1.0379e-05	0.000250675	304.251	95.4932	236.835	87.9162
167115	ENSG00000137502	RAB30	NM_014488		ENST00000533486	protein_coding	7174.7	0.861828	0.195493	4.40848	1.04097e-05	0.000251007	4976.48	9838.94	5074.37	8808.99
178882	ENSG00000168393	DTYMK	NM_001165031		ENST00000305784	protein_coding	2851.52	-0.95171	0.216054	-4.40495	1.05807e-05	0.000254714	4074.76	2000.11	3516.44	1814.76
60728	ENSG00000130590	SAMD10	NM_080621		ENST00000369886	protein_coding	175.611	-1.32975	0.302122	-4.40137	1.07571e-05	0.000258118	270.241	89.1969	244.236	98.7701
2231	ENSG00000225345	SNX18P3			ENST00000565670	pseudogene	185.755	-1.32235	0.300627	-4.39866	1.08923e-05	0.000260557	260.13	92.345	283.092	107.453
165152	ENSG00000028137	TNFRSF1B	NM_001066		ENST00000376259	protein_coding	1975.63	-0.904884	0.20572	-4.39862	1.08941e-05	0.000260557	2713.44	1301.23	2481.21	1406.66
9358	ENSG00000182957	SPATA13	NM_001286792		ENST00000424834	protein_coding	733.558	-0.943	0.214458	-4.39714	1.09688e-05	0.000261497	984.449	498.453	963.992	487.338
42802	ENSG00000142949	PTPRF			ENST00000496043	protein_coding	1954.46	-0.872673	0.198625	-4.39356	1.11509e-05	0.00026541	2536.96	1307.52	2558	1415.34
42103	ENSG00000215193	PEX26	NM_017929		ENST00000329627	protein_coding	770.85	-1.13885	0.259348	-4.3912	1.12727e-05	0.000267877	1098.43	528.885	1055.58	400.507
144768	ENSG00000106546	AHR	NM_001621		ENST00000242057	protein_coding	2811.99	0.854179	0.194695	4.38726	1.14787e-05	0.000272332	1900.88	3688.55	2052.88	3605.65
45237	ENSG00000161996	WDR90			ENST00000552943	protein_coding	340.224	-1.55681	0.354976	-4.38568	1.15625e-05	0.000273882	550.593	198.332	502.349	109.624
144282	ENSG00000075539	FRYL			ENST00000503238	protein_coding	2644.53	-0.942862	0.215025	-4.38489	1.16042e-05	0.000274429	3446.95	1925.6	3577.5	1628.08
171728	ENSG00000148225	WDR31			ENST00000341761	protein_coding	104.563	-1.59458	0.36369	-4.38446	1.16276e-05	0.000274541	144.312	48.2713	182.252	43.4154
120471	ENSG00000064652	SNX24			ENST00000513613	protein_coding	751.909	-0.98449	0.224619	-4.38293	1.17092e-05	0.000276027	1046.95	518.391	972.318	469.972
154537	ENSG00000145703	IQGAP2	NM_006633		ENST00000274364	protein_coding	5672.83	-0.872192	0.199065	-4.38143	1.17903e-05	0.000277494	7473.91	4194.35	7313.2	3709.85
17620	ENSG00000163328	GPR155	NM_152529		ENST00000392552	protein_coding	120.671	-1.46187	0.334218	-4.37399	1.21994e-05	0.000286666	183.837	54.5675	181.327	62.9524
110543	ENSG00000101343	CRNKL1	NM_001278626		ENST00000377327	protein_coding	3313	0.849645	0.19434	4.37195	1.2314e-05	0.0002889	2289.69	4127.19	2378.52	4456.59
38938	ENSG00000220323	HIST2H2BD			ENST00000369385	pseudogene	857.239	0.954984	0.21871	4.36645	1.26284e-05	0.000295805	564.381	1081.91	580.06	1202.61
76932	ENSG00000154222	CC2D1B			ENST00000470844	protein_coding	232.57	-1.26124	0.288937	-4.36511	1.2706e-05	0.000297152	350.21	141.666	320.097	118.307
94863	ENSG00000174721	FGFBP3	NM_152429		ENST00000311575	protein_coding	222.51	1.20784	0.276743	4.36448	1.27428e-05	0.00029754	134.201	315.862	123.043	316.933
128421	ENSG00000160949	TONSL			ENST00000497613	protein_coding	740.008	-1.30256	0.298558	-4.36285	1.28379e-05	0.000299288	1296.97	408.207	857.601	397.251
145484	ENSG00000171488	LRRC8C	NM_032270		ENST00000370454	protein_coding	894.101	-1.17446	0.26965	-4.35551	1.32758e-05	0.000309008	1313.52	610.736	1208.23	443.923
60443	ENSG00000127586	CHTF18			ENST00000464728	protein_coding	518.033	-1.4459	0.332178	-4.35279	1.34416e-05	0.000312374	769.359	322.158	792.842	187.772
100642	ENSG00000137831	UACA	NM_018003		ENST00000322954	protein_coding	924.412	-1.05068	0.241428	-4.35193	1.34947e-05	0.000313116	1228.03	522.589	1297.97	649.061
89977	ENSG00000186638	KIF24			ENST00000402558	protein_coding	1080.71	-0.969772	0.223404	-4.34088	1.41913e-05	0.000328762	1334.66	708.328	1557	722.867
71563	ENSG00000137720	C11orf1			ENST00000528125	protein_coding	813.019	0.951325	0.219187	4.34025	1.42321e-05	0.00032919	543.239	1026.29	543.98	1138.57
162239	ENSG00000075234	TTC38			ENST00000417709	protein_coding	396.032	-1.17004	0.269613	-4.3397	1.42675e-05	0.000329492	560.704	205.678	555.082	262.663
192325	ENSG00000188859	FAM78B			ENST00000435676	protein_coding	264.129	-1.16912	0.269535	-4.33757	1.4407e-05	0.000332193	386.978	162.653	357.102	149.783
172343	ENSG00000170296	GABARAP	NM_007278		ENST00000302386	protein_coding	1451.84	0.9907	0.228463	4.33637	1.44853e-05	0.000333478	995.479	2122.89	905.708	1783.29
41282	ENSG00000136877	FPGS			ENST00000479147	protein_coding	2363.55	-1.07944	0.249544	-4.32563	1.52093e-05	0.000349601	3469.01	1665.36	3039.07	1280.75
145325	ENSG00000148634	HERC4			ENST00000277817	protein_coding	874.051	-0.938065	0.216882	-4.32523	1.52374e-05	0.000349703	1145.31	559.317	1174	617.584
193281	ENSG00000121454	LHX4	NM_033343		ENST00000263726	protein_coding	237.318	-1.16892	0.270299	-4.32455	1.5284e-05	0.000350228	332.746	138.518	335.824	142.186
158367	ENSG00000177628	GBA	NM_000157		ENST00000368373	protein_coding	987.686	-1.02767	0.237705	-4.32331	1.53704e-05	0.000351661	1210.57	611.786	1472.82	655.573
99224	ENSG00000112679	DUSP22			ENST00000603296	protein_coding	2095.05	-0.874904	0.202567	-4.31908	1.56683e-05	0.000357922	2612.33	1499.56	2854.04	1414.26
41641	ENSG00000253352	TUG1			ENST00000540687	antisense	2702.25	-0.823578	0.191073	-4.31028	1.63046e-05	0.000371882	3560.93	1920.36	3392.47	1935.24
112549	ENSG00000108515	ENO3			ENST00000519266	protein_coding	433.044	-1.43219	0.332715	-4.30456	1.67319e-05	0.000380451	563.462	261.294	739.184	168.235
181538	ENSG00000167291	TBC1D16	NM_019020		ENST00000310924	protein_coding	7983.31	-0.890769	0.20721	-4.29886	1.71677e-05	0.000389759	9781.07	5241.63	11139.6	5770.99
70331	ENSG00000147536	GINS4			ENST00000520354	protein_coding	499.012	1.28041	0.297991	4.2968	1.73281e-05	0.000392195	221.524	716.723	328.423	729.379
145037	ENSG00000180447	GAS1	NM_002048		ENST00000298743	protein_coding	206.805	-1.37722	0.320509	-4.29697	1.7315e-05	0.000392195	353.887	108.086	259.963	105.282
82108	ENSG00000132612	VPS4A	NM_013245		ENST00000254950	protein_coding	3142.26	1.64389	0.382688	4.29566	1.74178e-05	0.000393391	1199.54	6895.45	1421.93	3052.1
113651	ENSG00000100116	GCAT	NM_001171690		ENST00000323205	protein_coding	814.734	-1.07914	0.251229	-4.29545	1.74343e-05	0.000393391	1254.69	493.206	988.97	522.07
103774	ENSG00000259129	LINC00648		NR_039996	ENST00000555985	lincRNA	122.342	-1.98091	0.461479	-4.29253	1.76648e-05	0.000397985	197.625	51.4194	222.958	17.3662
41593	ENSG00000188070	C11orf95			ENST00000338498	lincRNA	2105.66	-1.1772	0.274354	-4.29081	1.78022e-05	0.000400467	3353.19	1408.26	2593.16	1068.02
74389	ENSG00000273015	LINC00938		NR_028408	ENST00000609803	lincRNA	3830.86	0.807729	0.188541	4.28411	1.83475e-05	0.000411481	2799.84	5011.82	2707.87	4803.92
159629	ENSG00000104695	PPP2CB			ENST00000523023	protein_coding	2739.18	0.956667	0.2233	4.28422	1.83382e-05	0.000411481	1982.69	3850.16	1668.02	3455.87
155006	ENSG00000134323	MYCN	NM_005378		ENST00000281043	protein_coding	345.627	-1.32173	0.308592	-4.28311	1.84296e-05	0.000412125	554.27	216.171	457.942	154.125
157615	ENSG00000157514	TSC22D3	NM_001015881		ENST00000372390	protein_coding	4255.92	0.924567	0.215873	4.28292	1.8446e-05	0.000412125	2793.41	6116.81	2975.24	5138.22
194076	ENSG00000204682	CASC10	NM_001010911		ENST00000377113	protein_coding	222.47	-1.68423	0.39326	-4.28275	1.846e-05	0.000412125	407.2	117.53	304.37	60.7816
176134	ENSG00000008300	CELSR3	NM_001407		ENST00000164024	protein_coding	3164.9	-1.22897	0.287176	-4.2795	1.87314e-05	0.000417553	4556.41	2186.9	4499.86	1416.43
31376	ENSG00000115275	MOGS	NM_006302		ENST00000233616	protein_coding	1962.9	-1.19067	0.278259	-4.27901	1.87725e-05	0.000417836	3308.15	1112.34	2254.56	1176.56
148867	ENSG00000162722	TRIM58	NM_015431		ENST00000366481	protein_coding	2172.89	-1.1645	0.272201	-4.27807	1.88517e-05	0.000418967	3113.29	1523.69	3003.92	1050.65
125451	ENSG00000185246	PRPF39	NM_017922		ENST00000355765	protein_coding	964.238	1.04806	0.24511	4.27588	1.90384e-05	0.000422481	649.865	1449.19	572.659	1185.24
129078	ENSG00000075303	SLC25A40	NM_018843		ENST00000341119	protein_coding	758.985	-1.16495	0.273194	-4.26417	2.00651e-05	0.000444595	963.308	507.898	1174	390.739
121087	ENSG00000267100	ILF3-AS1		NR_024333	ENST00000591501	lincRNA	2372.51	0.886476	0.208262	4.25655	2.0761e-05	0.000459261	1699.58	2921.46	1579.21	3289.8
155762	ENSG00000085721	RRN3	NM_018427		ENST00000198767	protein_coding	4727.82	0.83852	0.19701	4.25624	2.07892e-05	0.000459261	3516.81	6249.03	3176.92	5968.54
165407	ENSG00000088367	EPB41L1	NM_001258331		ENST00000202028	protein_coding	1609.79	-0.872165	0.204982	-4.25485	2.09192e-05	0.000461441	2016.7	1085.05	2181.47	1155.94
162771	ENSG00000171307	ZDHHC16	NM_032327		ENST00000370854	protein_coding	1068.77	-0.902398	0.212181	-4.25296	2.10961e-05	0.000464649	1362.23	703.082	1447.84	761.941
121205	ENSG00000126705	AHDC1			ENST00000247087	protein_coding	318.471	-1.36496	0.321074	-4.25125	2.12582e-05	0.000467388	500.957	199.381	442.215	131.332
158783	ENSG00000160991	ORAI2			ENST00000482237	protein_coding	9363.95	-0.812746	0.19119	-4.25098	2.12838e-05	0.000467388	12559.8	6616.31	11468.9	6810.79
139744	ENSG00000237437	ASS1P12			ENST00000452496	pseudogene	150.066	1.38193	0.325327	4.24781	2.15874e-05	0.000472648	79.0501	247.653	74.936	198.626
190363	ENSG00000178952	TUFM	NM_003321		ENST00000313511	protein_coding	14674.5	-0.879001	0.207013	-4.24611	2.17513e-05	0.000474127	20742.4	10290.2	17599.8	10065.9
193921	ENSG00000066279	ASPM	NM_018136		ENST00000367409	protein_coding	12373.5	-0.881543	0.207603	-4.24629	2.17335e-05	0.000474127	17442.5	8814.75	14909.5	8327.08
132631	ENSG00000162613	FUBP1			ENST00000483894	protein_coding	1453.67	1.24092	0.293055	4.23442	2.29138e-05	0.000497996	693.067	1774.49	947.339	2399.79
168213	ENSG00000114268	PFKFB4	NM_004567		ENST00000232375	protein_coding	350.399	-1.90054	0.449199	-4.23094	2.32712e-05	0.000505018	374.109	68.2094	809.494	149.783
157566	ENSG00000133275	CSNK1G2	NM_001319		ENST00000255641	protein_coding	3452.77	-0.87265	0.206318	-4.22963	2.34079e-05	0.000507187	4786.21	2484.92	4220.47	2319.47
185433	ENSG00000143061	IGSF3	NM_001007237		ENST00000369486	protein_coding	153.386	-1.3588	0.321451	-4.22707	2.36755e-05	0.000511536	216.928	88.1475	236.835	71.6354
75069	ENSG00000131470	PSMC3IP	NM_001256016		ENST00000393795	protein_coding	103.746	-1.51428	0.358895	-4.21928	2.45086e-05	0.000528762	176.484	48.2713	142.471	47.757
32066	ENSG00000126106	TMEM53			ENST00000372242	protein_coding	125.186	-1.50119	0.355996	-4.21687	2.4772e-05	0.000533665	180.161	68.2094	203.53	48.8423
182287	ENSG00000232044	LINC01105			ENST00000456327	processed_transcript	1185.4	-0.990689	0.235419	-4.20819	2.57425e-05	0.000553764	1430.25	760.797	1761.46	789.075
147692	ENSG00000071575	TRIB2	NM_021643		ENST00000155926	protein_coding	474.193	-1.02381	0.243597	-4.20291	2.63511e-05	0.000566031	671.006	322.158	617.066	286.542
87982	ENSG00000108641	B9D1	NM_001243475		ENST00000575403	protein_coding	211.365	-1.29046	0.307219	-4.20047	2.66359e-05	0.000571316	344.695	111.234	270.14	119.392
30088	ENSG00000171227	TMEM37			ENST00000409826	protein_coding	138.146	-1.69447	0.403566	-4.19875	2.68396e-05	0.00057485	268.403	67.16	175.776	41.2447
170477	ENSG00000211584	SLC48A1			ENST00000548498	protein_coding	2456.82	-0.952141	0.226813	-4.19791	2.69391e-05	0.000576146	3423.97	1797.58	3124.18	1481.55
137527	ENSG00000148019	CEP78			ENST00000424347	protein_coding	852.959	-0.901746	0.214845	-4.19719	2.70249e-05	0.000576168	1088.32	601.292	1154.57	567.657
162900	ENSG00000141012	GALNS	NM_000512		ENST00000268695	protein_coding	362.301	-1.17767	0.280601	-4.19697	2.70507e-05	0.000576168	548.755	237.159	475.52	187.772
166852	ENSG00000070882	OSBPL3	NM_015550		ENST00000313367	protein_coding	403.951	-1.10006	0.262111	-4.19692	2.70573e-05	0.000576168	571.734	273.887	547.681	222.504
129102	ENSG00000186193	SAPCD2	NM_178448		ENST00000409687	protein_coding	4274.75	-1.06549	0.253921	-4.19615	2.71486e-05	0.00057728	6130.06	2270.85	5609.1	3089.01
185604	ENSG00000117036	ETV3	NM_001145312		ENST00000368192	protein_coding	9819.32	0.763666	0.182031	4.19524	2.72581e-05	0.000578775	7091.53	12478.1	7323.38	12384.2
192077	ENSG00000161664	ASB16			ENST00000591700	protein_coding	254.298	-1.27098	0.3032	-4.19188	2.76649e-05	0.000585726	323.554	129.073	412.611	151.954
165303	ENSG00000092853	CLSPN			ENST00000251195	protein_coding	824.059	-1.08921	0.26011	-4.18749	2.82054e-05	0.000596314	1204.13	576.107	1073.16	442.837
27137	ENSG00000206341	HLA-H			ENST00000383620	pseudogene	2124.15	-0.856016	0.204503	-4.18582	2.84133e-05	0.000598992	2797.09	1575.11	2719.9	1404.49
90237	ENSG00000134146	DPH6			ENST00000560386	protein_coding	742.334	0.973694	0.233039	4.17824	2.93767e-05	0.000618069	513.825	929.747	465.343	1060.42
99706	ENSG00000136603	SKIL			ENST00000477216	protein_coding	1427.76	-1.14056	0.272988	-4.17805	2.94019e-05	0.000618069	1988.2	702.032	2010.32	1010.49
172297	ENSG00000185386	MAPK11	NM_002751		ENST00000330651	protein_coding	40.6529	-2.09282	0.501365	-4.17424	2.98988e-05	0.00062762	76.2925	12.5925	69.3852	4.34154
126293	ENSG00000105518	TMEM205			ENST00000586218	protein_coding	1179.81	-0.882977	0.211576	-4.17333	3.00175e-05	0.000629216	1463.35	826.908	1623.61	805.356
108220	ENSG00000166192	SENP8	NM_001166340		ENST00000542035	protein_coding	261.593	1.75395	0.420968	4.16648	3.09338e-05	0.000647505	55.1512	408.207	136.92	446.093
83790	ENSG00000038002	AGA	NM_001171988		ENST00000264595	protein_coding	1291.18	-1.14289	0.274381	-4.16534	3.10883e-05	0.000649816	1489.08	779.686	2129.66	766.282
127713	ENSG00000169403	PTAFR	NM_000952		ENST00000373857	protein_coding	19.2022	-2.2548	0.541611	-4.16313	3.13908e-05	0.00065521	34.9291	2.09875	39.7808	0
102848	ENSG00000188878	FBF1			ENST00000586717	protein_coding	111.777	-1.4575	0.350186	-4.16206	3.15395e-05	0.000657384	185.676	51.4194	153.573	56.44
22464	ENSG00000113369	ARRDC3	NM_020801		ENST00000265138	protein_coding	2391.6	0.878092	0.211146	4.15869	3.20083e-05	0.000665276	1553.43	3257.26	1763.31	2992.41
190559	ENSG00000176108	CHMP6			ENST00000572525	protein_coding	552.115	-1.13697	0.273618	-4.15533	3.24814e-05	0.000673214	813.48	378.825	731.783	284.371
156373	ENSG00000174327	SLC16A13	NM_201566		ENST00000308027	protein_coding	149.325	-1.56382	0.376466	-4.15395	3.26779e-05	0.000676336	263.807	80.8019	201.68	51.0131
190482	ENSG00000131778	CHD1L			ENST00000488864	protein_coding	970.207	-1.20778	0.2913	-4.14616	3.38095e-05	0.000696826	1106.7	549.873	1658.77	565.486
33500	ENSG00000246273	SBF2-AS1		NR_036485	ENST00000498905	antisense	534.024	-1.01493	0.244856	-4.14498	3.39838e-05	0.000699311	721.562	374.627	726.232	313.676
148474	ENSG00000148660	CAMK2G	NM_001222		ENST00000351293	protein_coding	501.273	-0.964198	0.232634	-4.14471	3.40249e-05	0.000699311	674.683	346.294	666.098	318.018
15956	ENSG00000223768	LINC00205			ENST00000433465	lincRNA	365.41	-1.06233	0.256352	-4.14404	3.41234e-05	0.00070036	533.128	238.208	469.969	220.333
97691	ENSG00000164180	TMEM161B			ENST00000514135	protein_coding	166.282	-1.25231	0.302424	-4.14089	3.45954e-05	0.000709061	251.857	92.345	227.583	93.3432
67823	ENSG00000038382	TRIO			ENST00000505971	protein_coding	732.981	-0.967285	0.233656	-4.13979	3.47628e-05	0.000711504	998.237	524.688	963.992	445.008
177262	ENSG00000174306	ZHX3			ENST00000421422	protein_coding	2187.29	-0.791983	0.191476	-4.13621	3.53093e-05	0.000721688	2757.56	1576.16	2825.37	1590.09
11184	ENSG00000140451	PIF1			ENST00000268043	protein_coding	215.556	-1.22181	0.295534	-4.13427	3.56092e-05	0.000726811	338.261	120.678	278.466	124.819
169517	ENSG00000179627	ZBTB42			ENST00000555360	protein_coding	904.104	-1.2314	0.297917	-4.13336	3.575e-05	0.000728678	1428.42	608.638	1164.75	414.617
117519	ENSG00000176563	CNTD1	NM_173478		ENST00000588408	protein_coding	61.8902	1.73314	0.419515	4.13129	3.60736e-05	0.000734259	19.3029	108.086	26.8289	93.3432
53980	ENSG00000189184	PCDH18			ENST00000412923	protein_coding	213.669	1.65376	0.400467	4.12958	3.63433e-05	0.00073873	111.222	415.553	61.9841	265.919
107668	ENSG00000138430	OLA1	NM_013341		ENST00000284719	protein_coding	5845.66	1.0034	0.243416	4.12216	3.75328e-05	0.00076186	4213.55	7195.57	3367.49	8606.02
178326	ENSG00000136193	SCRN1	NM_001145515		ENST00000242059	protein_coding	68.4501	1.72104	0.417632	4.12095	3.77319e-05	0.000764848	31.2524	103.888	20.353	118.307
163738	ENSG00000149262	INTS4			ENST00000433818	protein_coding	2139.83	0.812603	0.197234	4.12	3.7888e-05	0.00076696	1559.86	2650.72	1506.12	2842.62
171356	ENSG00000188130	MAPK12			ENST00000497036	protein_coding	549.813	-1.70617	0.414363	-4.11756	3.82897e-05	0.000774029	543.239	167.9	1234.13	253.98
132542	ENSG00000134900	TPP2	NM_003291		ENST00000376065	protein_coding	1287.76	-1.06261	0.258206	-4.11536	3.8657e-05	0.000779318	1966.14	888.821	1569.96	726.123
173803	ENSG00000100239	PPP6R2	NM_014678		ENST00000359139	protein_coding	793.784	-1.09637	0.266407	-4.11539	3.86521e-05	0.000779318	1135.2	561.416	1063.91	414.617
94955	ENSG00000008710	PKD1	NM_001009944		ENST00000262304	protein_coding	855.597	-1.27765	0.310503	-4.11476	3.87578e-05	0.000780285	1316.28	577.156	1167.52	361.433
152760	ENSG00000125144	MT1G	NM_005950		ENST00000444837	protein_coding	434.678	1.10717	0.269103	4.11429	3.88365e-05	0.000780804	267.483	677.896	263.664	529.668
65536	ENSG00000167123	CERCAM			ENST00000420034	protein_coding	66.9415	-1.72657	0.419767	-4.11317	3.90266e-05	0.000783558	93.7571	28.3331	123.968	21.7077
111825	ENSG00000140320	BAHD1			ENST00000561234	protein_coding	2795.81	0.858291	0.208747	4.11163	3.92883e-05	0.000786673	2016.7	3878.49	1898.38	3389.66
117766	ENSG00000051341	POLQ	NM_199420		ENST00000264233	protein_coding	1608.77	-0.89186	0.216895	-4.11194	3.92355e-05	0.000786673	2257.52	1068.26	1963.14	1146.17
185048	ENSG00000187522	HSPA14	NM_016299		ENST00000378372	protein_coding	2264.61	1.44732	0.352132	4.11017	3.9537e-05	0.000790579	1453.23	3179.61	742.884	3682.71
191313	ENSG00000176244	ACBD7	NM_001039844		ENST00000356189	protein_coding	204.36	-1.36583	0.332715	-4.10511	4.04122e-05	0.000806986	291.382	125.925	315.471	84.6601
136009	ENSG00000146828	SLC12A9			ENST00000461016	protein_coding	371.974	-1.27883	0.311557	-4.10466	4.04909e-05	0.000807464	601.148	238.208	479.22	169.32
186924	ENSG00000152455	SUV39H2			ENST00000378331	protein_coding	5126.05	-0.922947	0.225025	-4.10152	4.10438e-05	0.000817385	6824.96	3087.26	6737.77	3854.2
112499	ENSG00000157911	PEX10	NM_153818		ENST00000288774	protein_coding	923.665	-0.979902	0.23909	-4.09846	4.15904e-05	0.000827155	1368.67	612.835	1112.94	600.218
75585	ENSG00000204237	OXLD1	NM_001039842		ENST00000374741	protein_coding	680.431	-0.927865	0.226527	-4.09604	4.20274e-05	0.000834721	898.046	486.91	904.783	431.983
121376	ENSG00000165300	SLITRK5	NM_015567		ENST00000325089	protein_coding	701.132	-1.21388	0.296387	-4.0956	4.21077e-05	0.000835194	855.763	457.528	1147.17	344.067
119195	ENSG00000102384	CENPI			ENST00000403304	protein_coding	398.563	-1.00418	0.245378	-4.09238	4.26963e-05	0.000845659	566.219	259.196	511.6	257.236
181008	ENSG00000157379	DHRS1			ENST00000559084	protein_coding	57.9409	-1.71547	0.419215	-4.09209	4.275e-05	0.000845659	98.353	24.1356	89.7382	19.5369
45676	ENSG00000145431	PDGFC	NM_016205		ENST00000502773	protein_coding	774.076	-0.872862	0.213411	-4.09006	4.3126e-05	0.0008513	989.964	534.132	1030.6	541.607
134578	ENSG00000141401	IMPA2			ENST00000588752	protein_coding	759.991	-0.934386	0.22846	-4.08993	4.31505e-05	0.0008513	944.005	495.305	1073.16	527.497
80587	ENSG00000172062	SMN1			ENST00000503079	protein_coding	376.821	2.07131	0.507087	4.08471	4.41313e-05	0.000869488	22.9797	629.625	135.07	719.611
27419	ENSG00000227766	HCG4P5			ENST00000429656	pseudogene	2059.91	-0.830188	0.203323	-4.08311	4.44371e-05	0.000874344	2755.72	1521.59	2558.93	1403.4
59761	ENSG00000204410	MSH5	NM_002441		ENST00000375755	protein_coding	70.1971	-1.74545	0.427763	-4.08042	4.49545e-05	0.000883347	96.5146	30.4319	133.22	20.6223
110720	ENSG00000182400	TRAPPC6B			ENST00000469361	protein_coding	1285.24	-0.858806	0.210558	-4.07871	4.5286e-05	0.000888678	1618.69	941.29	1723.53	857.455
105884	ENSG00000185813	PCYT2	NM_001256435		ENST00000538936	protein_coding	3299.89	-0.94343	0.231403	-4.077	4.562e-05	0.000894042	4534.35	2460.79	4246.37	1958.04
170768	ENSG00000165185	KIAA1958	NM_001287038		ENST00000337530	protein_coding	1058.12	-0.864043	0.21208	-4.07413	4.6187e-05	0.000902758	1357.64	703.082	1397.88	773.88
81332	ENSG00000128191	DGCR8	NM_022720		ENST00000351989	protein_coding	1313.66	-0.935989	0.229811	-4.07287	4.6438e-05	0.000906462	1863.19	946.537	1625.46	819.466
155455	ENSG00000126215	XRCC3			ENST00000554913	protein_coding	1229.37	-0.93688	0.230056	-4.07239	4.65325e-05	0.000907107	1735.42	887.772	1530.17	764.111
131133	ENSG00000141933	TPGS1	NM_033513		ENST00000359315	protein_coding	1050.27	0.972272	0.238775	4.07191	4.66291e-05	0.000907791	768.44	1426.1	616.141	1390.38
50829	ENSG00000103266	STUB1			ENST00000565677	protein_coding	702.301	-1.1023	0.270885	-4.06925	4.71653e-05	0.000917019	835.541	406.108	1113.86	453.691
155775	ENSG00000063046	EIF4B	NM_001417		ENST00000262056	protein_coding	108219	0.963941	0.236916	4.06871	4.72749e-05	0.000917941	68116.3	126356	75194.1	163211
66277	ENSG00000089775	ZBTB25			ENST00000555220	protein_coding	656.77	-1.0097	0.248364	-4.06538	4.79541e-05	0.000929906	847.49	465.923	931.612	382.056
131955	ENSG00000188566	NDOR1	NM_001144026		ENST00000371521	protein_coding	297.034	-1.26166	0.310388	-4.06478	4.80775e-05	0.000931076	429.26	195.184	430.188	133.502
148217	ENSG00000171490	RSL1D1	NM_015659		ENST00000571133	protein_coding	28812	0.767229	0.188806	4.06359	4.83238e-05	0.000934618	21505.3	34983	20688.8	38071
97321	ENSG00000126882	FAM78A			ENST00000247295	protein_coding	137.505	-1.42524	0.351086	-4.05952	4.91746e-05	0.000949829	216.009	79.7525	198.904	55.3547
43405	ENSG00000144120	TMEM177	NM_001105199		ENST00000401466	protein_coding	736.03	-0.873022	0.215252	-4.05581	4.9961e-05	0.000963589	979.853	504.75	941.788	517.729
49988	ENSG00000108439	PNPO			ENST00000583599	protein_coding	1330.81	0.818291	0.201771	4.05554	5.00176e-05	0.000963589	941.247	1759.8	959.366	1662.81
111774	ENSG00000270170	NCBP2-AS2		NR_024388	ENST00000602845	lincRNA	2003.03	0.811518	0.200191	4.05371	5.04112e-05	0.000969907	1501.03	2581.46	1369.2	2560.42
168166	ENSG00000011243	AKAP8L	NM_014371		ENST00000397410	protein_coding	2110.55	1.03032	0.254285	4.05181	5.08221e-05	0.000976539	1552.51	2855.35	1140.69	2893.64
65313	ENSG00000122966	CIT	NM_001206999		ENST00000392521	protein_coding	1806.65	-0.957471	0.236363	-4.05085	5.10323e-05	0.000979302	2583.83	1314.87	2242.53	1085.39
100898	ENSG00000178904	DPY19L3			ENST00000587077	protein_coding	1786.61	-0.865433	0.213712	-4.04952	5.1323e-05	0.000983603	2193.18	1186.84	2461.79	1304.63
77629	ENSG00000235677	NPM1P26			ENST00000426339	pseudogene	39.584	1.8499	0.457092	4.04711	5.18548e-05	0.000992505	12.8686	65.0613	12.0268	68.3793
150055	ENSG00000071626	DAZAP1	NM_170711		ENST00000336761	protein_coding	10818.6	-0.776179	0.191935	-4.04396	5.25558e-05	0.00100462	13297	8188.28	14204.5	7584.67
108009	ENSG00000128311	TST	NM_001270483		ENST00000403892	protein_coding	1921.23	-0.908452	0.224701	-4.04294	5.27842e-05	0.00100768	2738.26	1238.26	2326.72	1381.7
13557	ENSG00000224680	PLA2G12AP1			ENST00000497678	pseudogene	41.4465	-1.85774	0.460073	-4.03793	5.39245e-05	0.00102779	75.3733	11.5431	64.7595	14.11
33744	ENSG00000153162	BMP6	NM_001718		ENST00000283147	protein_coding	5060.17	-0.882496	0.218564	-4.0377	5.3977e-05	0.00102779	6756.02	3836.52	6490.75	3157.39
179282	ENSG00000185361	TNFAIP8L1	NM_152362		ENST00000327473	protein_coding	1331.09	-0.976884	0.242027	-4.03625	5.43116e-05	0.00103283	1982.69	921.352	1592.16	828.149
192617	ENSG00000188404	SELL	NM_000655		ENST00000236147	protein_coding	452.094	1.29082	0.319919	4.03482	5.46432e-05	0.0010378	196.706	579.255	293.268	739.148
93758	ENSG00000256060	TRAPPC2P1			ENST00000543226	protein_coding	510.308	0.935279	0.231871	4.03362	5.49252e-05	0.00104181	358.483	675.798	327.498	679.451
26205	ENSG00000229644	NAMPTL			ENST00000440465	protein_coding	4756.1	0.753715	0.186909	4.03253	5.518e-05	0.00104396	3478.2	5858.66	3531.24	6156.31
172240	ENSG00000167460	TPM4			ENST00000589897	protein_coding	16198.6	-0.933093	0.231376	-4.0328	5.51151e-05	0.00104396	22328.9	9596.54	20664.8	12204.1
58112	ENSG00000183060	LYSMD4			ENST00000604213	protein_coding	302.19	-1.18464	0.293937	-4.03024	5.57208e-05	0.0010515	444.886	201.48	412.611	149.783
136415	ENSG00000134278	SPIRE1	NM_001128626		ENST00000409402	protein_coding	128.012	-1.57791	0.391501	-4.03041	5.56806e-05	0.0010515	240.827	45.1231	160.974	65.1231
169593	ENSG00000174238	PITPNA	NM_006224		ENST00000313486	protein_coding	4378.61	-0.775152	0.192353	-4.02983	5.58164e-05	0.00105196	5792.72	3161.77	5335.26	3224.68
85552	ENSG00000151718	WWC2	NM_024949		ENST00000403733	protein_coding	2268.62	-0.78714	0.195458	-4.02716	5.64548e-05	0.00106263	2991.95	1652.77	2792.99	1636.76
126645	ENSG00000147324	MFHAS1	NM_004225		ENST00000276282	protein_coding	1413.82	-0.969993	0.240993	-4.02499	5.69788e-05	0.00106977	1990.96	1036.78	1799.39	828.149
147540	ENSG00000097046	CDC7	NM_001134419		ENST00000234626	protein_coding	1470.04	-0.799554	0.198647	-4.02501	5.69734e-05	0.00106977	1856.76	1078.76	1904.85	1039.8
145818	ENSG00000075702	WDR62			ENST00000378860	protein_coding	1527.03	-0.930013	0.231324	-4.02039	5.81013e-05	0.00108669	2187.66	1099.75	1862.3	958.395
118752	ENSG00000101940	WDR13			ENST00000470124	protein_coding	641.024	-1.17852	0.293544	-4.01481	5.94937e-05	0.00111133	955.035	444.935	861.302	302.823
136555	ENSG00000164171	ITGA2	NM_002203		ENST00000296585	protein_coding	1573.59	0.921995	0.229677	4.01432	5.96183e-05	0.00111225	1104.86	2282.39	1025.05	1882.06
147195	ENSG00000089289	IGBP1			ENST00000342206	protein_coding	3987.15	0.800926	0.199679	4.01106	6.04456e-05	0.00112547	2957.02	4840.77	2784.66	5366.15
191596	ENSG00000215845	TSTD1			ENST00000462952	protein_coding	473.358	-1.04172	0.25972	-4.01093	6.04795e-05	0.00112547	662.734	266.541	630.943	333.213
123639	ENSG00000102580	DNAJC3	NM_006260		ENST00000602402	protein_coding	14884.9	0.823499	0.205506	4.00719	6.14458e-05	0.00114201	10403.4	17678.8	10791.7	20665.7
161913	ENSG00000023318	ERP44	NM_015051		ENST00000262455	protein_coding	5893.29	0.825925	0.206429	4.00101	6.30723e-05	0.00117076	4258.59	7021.37	4122.41	8170.78
83788	ENSG00000221843	C2orf16	NM_032266		ENST00000408964	protein_coding	75.9303	-1.84831	0.462255	-3.99847	6.3753e-05	0.00118191	116.737	13.6419	139.696	33.647
62338	ENSG00000198408	MGEA5	NM_012215		ENST00000361464	protein_coding	6659.57	-0.762097	0.19074	-3.99547	6.45648e-05	0.00119546	8149.51	5022.31	8715.71	4750.73
169959	ENSG00000116898	MRPS15	NM_031280		ENST00000373116	protein_coding	1584.25	1.18488	0.296693	3.99364	6.5066e-05	0.00120323	932.056	1752.46	907.558	2744.94
142438	ENSG00000033867	SLC4A7			ENST00000419036	protein_coding	1031.14	-0.998039	0.249933	-3.99323	6.51797e-05	0.00120383	1244.58	620.181	1541.28	718.525
33208	ENSG00000129484	PARP2			ENST00000429687	protein_coding	598.622	1.00999	0.252993	3.99218	6.54698e-05	0.00120767	363.998	889.87	407.985	732.635
49571	ENSG00000244026	FAM86DP			ENST00000497543	pseudogene	679.661	-1.18305	0.296422	-3.99111	6.5764e-05	0.00121159	925.621	315.862	1002.85	474.313
44816	ENSG00000120008	WDR11	NM_018117		ENST00000263461	protein_coding	531.928	-1.23512	0.309577	-3.98972	6.61513e-05	0.0012172	718.804	362.035	811.344	235.529
147906	ENSG00000179115	FARSA			ENST00000588025	protein_coding	3540.68	0.816903	0.204958	3.98571	6.72775e-05	0.00123638	2609.57	4272.01	2447.91	4833.22
82751	ENSG00000184786	TCTE3	NM_174910		ENST00000366774	protein_coding	81.0062	1.46697	0.368541	3.98049	6.8774e-05	0.00126231	38.6058	125.925	37.9306	121.563
164349	ENSG00000165912	PACSIN3	NM_016223		ENST00000298838	protein_coding	157.569	-1.35935	0.341735	-3.9778	6.95554e-05	0.00127507	271.16	84.9994	197.054	77.0624
72430	ENSG00000103249	CLCN7			ENST00000563642	protein_coding	773.736	0.900579	0.226454	3.97687	6.98272e-05	0.00127545	508.31	1075.61	550.456	960.566
112740	ENSG00000100097	LGALS1	NM_002305		ENST00000215909	protein_coding	4520.58	-1.10832	0.278676	-3.97709	6.9763e-05	0.00127545	6928.83	3231.03	5650.73	2271.71
136947	ENSG00000123358	NR4A1			ENST00000548977	protein_coding	286.048	-1.02366	0.257404	-3.97684	6.98357e-05	0.00127545	391.574	185.739	386.707	180.174
164749	ENSG00000106701	FSD1L			ENST00000495708	protein_coding	295.791	-1.10215	0.277358	-3.97376	7.07464e-05	0.0012889	378.705	193.085	443.14	168.235
155019	ENSG00000138944	KIAA1644	NM_001099294		ENST00000381176	protein_coding	3283.04	-0.840185	0.211461	-3.97325	7.08997e-05	0.0012901	4508.61	2441.9	3989.19	2192.48
1600	ENSG00000197299	BLM	NM_000057		ENST00000355112	protein_coding	1267.88	-0.805953	0.202887	-3.97242	7.11461e-05	0.00129139	1597.55	932.895	1653.22	887.845
193612	ENSG00000115392	FANCL			ENST00000403295	protein_coding	153.798	-1.90152	0.478662	-3.97256	7.11036e-05	0.00129139	149.827	58.765	378.381	28.22
149788	ENSG00000130005	GAMT	NM_000156		ENST00000252288	protein_coding	407.686	-1.34182	0.337931	-3.9707	7.16605e-05	0.00129913	477.058	244.504	729.007	180.174
122607	ENSG00000140829	DHX38	NM_014003		ENST00000268482	protein_coding	3216.91	-0.805518	0.202968	-3.96869	7.2269e-05	0.00130695	4376.25	2272.95	3870.77	2347.69
128535	ENSG00000103091	WDR59	NM_030581		ENST00000262144	protein_coding	434.378	-1.02269	0.257831	-3.96652	7.29292e-05	0.00131728	534.048	280.183	647.595	275.688
128271	ENSG00000139083	ETV6	NM_001987		ENST00000396373	protein_coding	2049.65	0.781915	0.197173	3.96562	7.3206e-05	0.00132066	1500.11	2705.29	1478.37	2514.84
10245	ENSG00000163590	PPM1L			ENST00000497343	protein_coding	711.919	-1.02388	0.258419	-3.9621	7.42949e-05	0.00133867	977.096	516.293	960.291	393.995
98401	ENSG00000185753	CXorf38	NM_144970		ENST00000327877	protein_coding	1532.89	0.785686	0.19842	3.9597	7.50429e-05	0.0013505	1112.22	1903.57	1111.09	2004.71
113390	ENSG00000073849	ST6GAL1	NM_173216		ENST00000169298	protein_coding	1331.17	-0.810668	0.204982	-3.95483	7.6589e-05	0.00137664	1664.65	984.314	1753.13	922.578
112848	ENSG00000164096	C4orf3	NM_001170330		ENST00000399075	protein_coding	5029.91	0.728665	0.184305	3.95359	7.69879e-05	0.00138213	3703.4	6276.31	3795.83	6344.08
31328	ENSG00000185615	PDIA2	NM_006849		ENST00000219406	protein_coding	113.353	-1.37452	0.347985	-3.94996	7.81652e-05	0.00140156	175.565	64.0119	162.824	51.0131
47670	ENSG00000268471	MIR4453		NR_033797	ENST00000604157	lincRNA	728.421	0.950791	0.240824	3.94808	7.87817e-05	0.0014109	510.149	890.92	459.793	1052.82
115398	ENSG00000132549	VPS13B	NM_015243		ENST00000355155	protein_coding	789.424	-0.867988	0.219918	-3.94688	7.91779e-05	0.00141628	997.318	571.91	1062.06	526.412
90980	ENSG00000134086	VHL	NM_000551		ENST00000256474	protein_coding	1680.67	1.36193	0.345515	3.94173	8.08969e-05	0.00144527	920.106	1736.72	802.093	3263.75
62692	ENSG00000258441	LINC00641		NR_038970	ENST00000555379	processed_transcript	1851.3	0.838466	0.212734	3.94139	8.10115e-05	0.00144557	1212.41	2357.95	1402.51	2432.35
48880	ENSG00000146833	TRIM4			ENST00000447480	protein_coding	1325.9	0.788824	0.200187	3.94044	8.13337e-05	0.00144957	969.742	1659.06	950.115	1724.68
85916	ENSG00000134769	DTNA	NM_001198945		ENST00000596745	protein_coding	699.466	-0.853705	0.216876	-3.93638	8.27196e-05	0.00147249	901.722	501.601	915.885	478.655
64285	ENSG00000174444	RPL4	NM_000968		ENST00000307961	protein_coding	53616.8	1.07436	0.273016	3.93514	8.31468e-05	0.00147672	35965.9	60695.9	30578.5	87227
101665	ENSG00000157353	FUK	NM_145059		ENST00000288078	protein_coding	649.167	-0.980983	0.24929	-3.93511	8.31576e-05	0.00147672	851.167	471.17	895.532	378.8
138612	ENSG00000106829	TLE4	NM_007005		ENST00000376552	protein_coding	368.59	-1.04441	0.265449	-3.9345	8.33713e-05	0.00147874	499.118	257.097	509.75	208.394
30759	ENSG00000115484	CCT4	NM_006430		ENST00000394440	protein_coding	8403.79	0.920655	0.234129	3.93225	8.41532e-05	0.00149038	5858.9	12508.6	5512.89	9734.82
128054	ENSG00000102893	PHKB			ENST00000566037	protein_coding	5251.29	-0.734264	0.186739	-3.93204	8.42296e-05	0.00149038	6773.49	3880.59	6424.14	3926.92
180538	ENSG00000173894	CBX2	NM_005189		ENST00000310942	protein_coding	3278.29	-0.867371	0.220649	-3.931	8.4595e-05	0.00149505	4397.39	2497.51	4153.86	2064.4
8028	ENSG00000184056	VPS33B	NM_018668		ENST00000333371	protein_coding	240.875	1.12635	0.286602	3.93002	8.49389e-05	0.00149933	131.444	321.109	158.198	352.75
107605	ENSG00000149499	EML3			ENST00000439994	protein_coding	1065.34	-1.08187	0.27534	-3.92923	8.5219e-05	0.00150069	1475.29	775.488	1470.04	540.522
134178	ENSG00000159788	RGS12			ENST00000506631	protein_coding	339.667	-1.16603	0.296744	-3.92941	8.51559e-05	0.00150069	422.826	221.418	537.504	176.918
194701	ENSG00000181513	ACBD4			ENST00000587976	protein_coding	137.422	-1.32256	0.336646	-3.92865	8.54247e-05	0.00150252	193.029	81.8513	211.856	62.9524
60298	ENSG00000184307	ZDHHC23	NM_173570		ENST00000330212	protein_coding	531.535	-0.938852	0.239143	-3.92591	8.64032e-05	0.00151792	665.491	342.096	748.435	370.116
185118	ENSG00000132361	CLUH			ENST00000570628	protein_coding	8330.09	-0.81121	0.206687	-3.92482	8.67962e-05	0.00152301	11514.7	5825.08	9878.6	6102.04
31149	ENSG00000127948	POR			ENST00000453773	protein_coding	1510.11	0.77691	0.198108	3.92165	8.79429e-05	0.0015413	1125.08	1926.65	1074.08	1914.62
148199	ENSG00000188760	TMEM198			ENST00000344458	protein_coding	104.932	1.62749	0.415088	3.92083	8.82436e-05	0.00154473	56.0704	169.999	28.6792	164.979
111769	ENSG00000159445	THEM4	NM_053055		ENST00000368814	protein_coding	680.972	-0.989445	0.252487	-3.9188	8.89927e-05	0.001556	817.157	460.676	1019.5	426.557
122150	ENSG00000158483	FAM86C1	NM_152563		ENST00000346333	protein_coding	758.387	-0.97517	0.248946	-3.91719	8.95876e-05	0.00156455	1070.85	550.922	966.767	445.008
16022	ENSG00000093072	CECR1	NM_001282228		ENST00000399839	protein_coding	40.0631	-1.80916	0.462184	-3.91437	9.06411e-05	0.00157921	61.5855	13.6419	73.0857	11.9392
47869	ENSG00000133069	TMCC2	NM_014858		ENST00000358024	protein_coding	185.063	-1.33926	0.342231	-3.91331	9.10395e-05	0.00158428	268.403	116.481	279.391	75.977
91454	ENSG00000133858	ZFC3H1	NM_144982		ENST00000378743	protein_coding	841.221	-0.98694	0.252961	-3.90155	9.55804e-05	0.00165744	1270.32	570.86	997.297	526.412
149690	ENSG00000077514	POLD3			ENST00000528481	protein_coding	1304.75	-1.26668	0.324655	-3.90162	9.55496e-05	0.00165744	1442.2	624.378	2347.07	805.356
76957	ENSG00000130396	MLLT4			ENST00000400825	protein_coding	2025.17	-1.01503	0.260404	-3.89789	9.70355e-05	0.00167676	2705.17	1511.1	2795.76	1088.64
99801	ENSG00000221821	C6orf226	NM_001008739		ENST00000408925	protein_coding	237.487	1.08691	0.278936	3.89662	9.75459e-05	0.00168361	150.747	350.491	141.546	307.164
160086	ENSG00000134955	SLC37A2	NM_001145290		ENST00000403796	protein_coding	167.768	1.38798	0.356561	3.89269	9.91386e-05	0.0017091	65.2623	267.591	102.69	235.529
50111	ENSG00000260942	CAPN10-AS1		NR_103792	ENST00000567819	antisense	273.454	1.26071	0.323971	3.89143	9.96549e-05	0.00171599	136.959	325.306	163.749	467.801
109720	ENSG00000130985	UBA1	NM_153280		ENST00000377351	protein_coding	9128.79	-0.854944	0.219879	-3.88825	0.000100969	0.00173659	12152.6	5740.08	11582.7	7039.81
158388	ENSG00000256087	ZNF432			ENST00000594154	protein_coding	644.17	0.925569	0.238081	3.88761	0.000101235	0.00173883	398.008	872.031	470.894	835.747
159093	ENSG00000167895	TMC8			ENST00000590426	protein_coding	3244.91	-1.13385	0.291675	-3.88737	0.000101335	0.00173883	4599.61	2369.49	4500.79	1509.77
112308	ENSG00000151117	TMEM86A			ENST00000527002	protein_coding	36.7154	-1.8311	0.4713	-3.88522	0.000102238	0.0017523	60.6663	12.5925	63.8344	9.76847
117281	ENSG00000006194	ZNF263		NR_033904	ENST00000573951	protein_coding	3882.41	0.873682	0.225213	3.87935	0.000104734	0.00179092	2896.36	5467.25	2485.84	4680.18
125260	ENSG00000108587	GOSR1	NM_001007024		ENST00000225724	protein_coding	4416.69	0.736553	0.18986	3.87946	0.000104687	0.00179092	3259.44	5747.43	3298.11	5361.8
35362	ENSG00000169621	APLF	NM_173545		ENST00000303795	protein_coding	71.644	-1.57268	0.405699	-3.87646	0.000105988	0.00181026	128.686	32.5306	97.1393	28.22
125666	ENSG00000178127	NDUFV2			ENST00000577703	protein_coding	5252.99	1.0759	0.27758	3.87599	0.000106193	0.00181167	3826.58	7943.77	2678.27	6563.33
79650	ENSG00000067798	NAV3			ENST00000549464	protein_coding	123.262	1.26888	0.327711	3.87195	0.000107969	0.00183983	63.4239	183.641	71.2355	174.747
90298	ENSG00000214832	UPF3AP2			ENST00000578315	pseudogene	86.1655	-1.46094	0.37751	-3.86994	0.000108862	0.00185291	145.232	43.0244	118.417	37.9885
121183	ENSG00000206503	HLA-A			ENST00000396634	protein_coding	8458.57	-0.752493	0.194524	-3.86838	0.000109559	0.00186263	11090	6480.94	10282.9	5980.47
180971	ENSG00000234745	HLA-B			ENST00000481849	protein_coding	5731.41	-1.0457	0.27037	-3.86765	0.000109891	0.00186612	9264.48	3802.94	6437.1	3421.14
81949	ENSG00000175193	PARL	NM_018622		ENST00000317096	protein_coding	1974.55	1.17659	0.304526	3.86368	0.000111693	0.00189237	1400.84	2531.09	894.606	3071.64
156009	ENSG00000001629	ANKIB1	NM_019004		ENST00000265742	protein_coding	816.144	-0.917183	0.237481	-3.86214	0.000112399	0.00190215	1160.01	586.601	999.147	518.814
107386	ENSG00000126351	THRA			ENST00000577288	protein_coding	492.192	-1.4402	0.37297	-3.86144	0.00011272	0.00190539	748.218	154.258	749.36	316.933
140496	ENSG00000121691	CAT	NM_001752		ENST00000241052	protein_coding	864.102	-1.62228	0.420213	-3.86062	0.000113101	0.00190935	1291.46	186.789	1469.12	509.046
187811	ENSG00000104833	TUBB4A			ENST00000264071	protein_coding	75.4537	-1.6001	0.414492	-3.86038	0.000113213	0.00190935	130.525	24.1356	109.166	37.9885
174352	ENSG00000197226	TBC1D9B			ENST00000518085	protein_coding	1663.61	-0.859459	0.222809	-3.85738	0.000114607	0.00193065	2111.37	1264.5	2220.33	1058.25
105037	ENSG00000176890	TYMS	NM_001071		ENST00000323274	protein_coding	4110.26	-0.882294	0.228846	-3.8554	0.00011554	0.00194415	5908.53	3011.71	4861.59	2659.19
150620	ENSG00000186260	MKL2			ENST00000574998	protein_coding	2146.15	-1.00558	0.260869	-3.85472	0.000115862	0.00194735	2926.69	1611.84	2890.12	1155.94
138700	ENSG00000167767	KRT80	NM_001081492		ENST00000313234	protein_coding	47.1344	-2.09162	0.542723	-3.85395	0.000116229	0.0019513	59.7471	0	121.193	7.5977
15967	ENSG00000241839	PLEKHO2	NM_025201		ENST00000323544	protein_coding	2050.81	-0.865125	0.224499	-3.85358	0.000116403	0.001952	2834.77	1540.48	2513.59	1314.4
8296	ENSG00000168028	RPSA	NM_001012321		ENST00000301821	protein_coding	60379.1	1.08138	0.280738	3.85191	0.000117202	0.00196226	33814.1	67739.3	40665.3	99297.6
65548	ENSG00000143457	GOLPH3L	NM_018178		ENST00000271732	protein_coding	7426.1	0.880142	0.228505	3.85174	0.000117281	0.00196226	5295.44	8617.47	4961.5	10830
115706	ENSG00000253729	PRKDC			ENST00000523565	protein_coding	41672.4	-0.734185	0.190719	-3.84957	0.000118325	0.00197748	50518.5	32132.9	54239.8	29798.2
139353	ENSG00000080224	EPHA6			ENST00000470610	protein_coding	152.36	-1.33525	0.34714	-3.84644	0.000119849	0.00200069	209.575	65.0613	241.46	93.3432
55618	ENSG00000105372	RPS19	NM_001022		ENST00000598742	protein_coding	45760	-0.743505	0.193334	-3.84571	0.000120204	0.00200435	60490.8	34893.8	54849.5	32805.8
178383	ENSG00000137310	TCF19	NM_007109		ENST00000376257	protein_coding	1539.18	-0.815446	0.212095	-3.84471	0.000120694	0.00200798	2081.04	1145.92	1878.03	1051.74
183443	ENSG00000116752	BCAS2	NM_005872		ENST00000369541	protein_coding	1040.16	0.793904	0.206487	3.84482	0.000120643	0.00200798	749.137	1291.78	752.136	1367.59
184868	ENSG00000119689	DLST			ENST00000556460	protein_coding	5621.25	-0.77535	0.201845	-3.84132	0.000122376	0.00203367	7135.65	4372.75	7161.48	3815.13
148186	ENSG00000181396	OGFOD3	NM_024648		ENST00000313056	protein_coding	704.085	-0.950401	0.247449	-3.84079	0.000122639	0.00203576	969.742	518.391	910.334	417.873
153388	ENSG00000196923	PDLIM7			ENST00000493815	protein_coding	204.435	-1.16186	0.30298	-3.83478	0.000125679	0.00208153	302.412	133.271	275.691	106.368
160409	ENSG00000142327	RNPEPL1			ENST00000451363	protein_coding	5439.93	-1.04131	0.271724	-3.83224	0.000126982	0.00210075	6805.66	2850.1	8084.76	4019.18
93377	ENSG00000116001	TIA1	NM_022173		ENST00000433529	protein_coding	3034.75	-0.819715	0.214054	-3.82948	0.000128415	0.00212208	3810.03	2339.06	4005.84	1984.08
72315	ENSG00000184281	TSSC4			ENST00000380996	protein_coding	3866.4	0.824206	0.215314	3.82792	0.000129231	0.00213318	2993.79	5064.29	2501.57	4905.94
120050	ENSG00000109854	HTATIP2			ENST00000530266	protein_coding	1707.31	-0.851708	0.222613	-3.82596	0.000130264	0.00214782	2065.41	1123.88	2371.12	1268.82
46067	ENSG00000245532	NEAT1			ENST00000499732	lincRNA	8116.25	-1.17356	0.306829	-3.8248	0.000130877	0.00215517	9037.45	5357.06	13986.2	4084.31
84674	ENSG00000131848	ZSCAN5A	NM_024303		ENST00000391713	protein_coding	234.498	-1.14942	0.300536	-3.82457	0.000131001	0.00215517	362.16	151.11	298.819	125.905
61502	ENSG00000248124	RRN3P1			ENST00000546471	pseudogene	72.3385	1.46765	0.384217	3.81984	0.000133539	0.00219447	35.8483	108.086	31.4546	113.965
25026	ENSG00000138801	PAPSS1			ENST00000514815	protein_coding	2524.13	-0.806341	0.211335	-3.81547	0.000135926	0.00223121	3162.92	1675.85	3313.84	1943.93
158499	ENSG00000184486	POU3F2	NM_005604		ENST00000328345	protein_coding	980.64	-1.00593	0.263691	-3.81481	0.000136287	0.00223465	1385.21	726.168	1273.91	537.266
168778	ENSG00000105122	RASAL3			ENST00000609274	protein_coding	935.609	-0.954959	0.250388	-3.81392	0.00013678	0.00224025	1381.54	665.304	1120.34	575.254
66925	ENSG00000177697	CD151			ENST00000397420	protein_coding	4212.14	-0.87863	0.230577	-3.81057	0.000138649	0.00226834	5952.65	3167.01	5076.22	2652.68
140943	ENSG00000135407	AVIL			ENST00000546952	protein_coding	103.859	1.35565	0.355839	3.80974	0.000139113	0.00227342	59.7471	155.308	46.2568	154.125
142235	ENSG00000101400	SNTA1	NM_003098		ENST00000217381	protein_coding	397.92	-0.97941	0.257142	-3.80883	0.000139628	0.0022793	578.169	269.689	493.097	250.724
179516	ENSG00000183723	CMTM4			ENST00000581487	protein_coding	673.212	-1.01378	0.266228	-3.80793	0.000140137	0.00228508	784.986	428.145	1044.48	435.24
131867	ENSG00000008277	ADAM22	NM_021723		ENST00000398204	protein_coding	451.776	-1.03315	0.271587	-3.80411	0.000142315	0.00231804	561.623	258.146	672.574	314.762
172191	ENSG00000221867	MAGEA3	NM_005362		ENST00000370278	protein_coding	21568.6	0.691082	0.181682	3.80381	0.00014249	0.00231833	16646.5	27167.3	16063.1	26397.7
166807	ENSG00000110074	FOXRED1			ENST00000533839	protein_coding	1563.9	-0.910677	0.239575	-3.80122	0.000143983	0.00234004	2297.05	1110.24	1834.54	1013.75
136480	ENSG00000163956	LRPAP1	NM_002337		ENST00000500728	protein_coding	1852.37	-0.91484	0.240721	-3.80041	0.000144454	0.00234512	2741.02	1307.52	2158.34	1202.61
126488	ENSG00000183513	COA5	NM_001008215		ENST00000328709	protein_coding	385.226	-1.00383	0.264251	-3.79878	0.000145411	0.00235805	478.896	263.393	565.258	233.358
105977	ENSG00000100353	EIF3D	NM_003753		ENST00000216190	protein_coding	9948.17	0.743284	0.195717	3.79774	0.000146019	0.00236273	7751.5	12846.5	6963.5	12231.2
123603	ENSG00000173137	ADCK5			ENST00000534714	protein_coding	53.7812	-1.62174	0.427015	-3.79786	0.00014595	0.00236273	93.7571	19.9381	78.6366	22.7931
13997	ENSG00000214717	ZBED1			ENST00000381222	protein_coding	1582.45	-0.949334	0.250361	-3.79186	0.000149524	0.00241678	2331.06	1153.26	1894.68	950.798
167484	ENSG00000241978	AKAP2	NM_001198656		ENST00000434623	protein_coding	10819.6	-0.784494	0.207029	-3.78929	0.000151081	0.00243929	14308.1	8414.94	13287.7	7267.74
147244	ENSG00000187118	CMC1			ENST00000477739	protein_coding	855.26	-1.46638	0.387176	-3.78738	0.000152243	0.00245536	863.116	471.17	1763.31	323.445
106306	ENSG00000100027	YPEL1	NM_013313		ENST00000339468	protein_coding	33.6409	-1.8397	0.485884	-3.78629	0.000152913	0.00246347	50.5553	8.395	64.7595	10.8539
154525	ENSG00000125375	ATP5S			ENST00000554438	protein_coding	110.773	-1.28104	0.338456	-3.78495	0.000153742	0.00247412	159.939	62.9625	163.749	56.44
87459	ENSG00000166997	CNPY4	NM_152755		ENST00000262932	protein_coding	101.414	-1.39016	0.367478	-3.78298	0.000154961	0.00249102	166.373	44.0738	138.77	56.44
192294	ENSG00000143183	TMCO1	NM_019026		ENST00000392129	protein_coding	28626.9	0.678899	0.179606	3.77994	0.000156865	0.00251888	21835.3	34964.1	21822.1	35886.1
139201	ENSG00000104774	MAN2B1			ENST00000469423	protein_coding	887.785	-1.02679	0.271738	-3.77858	0.000157725	0.00252994	1035	521.54	1386.78	607.816
193417	ENSG00000135838	NPL			ENST00000488424	protein_coding	248.014	-1.01355	0.268355	-3.77692	0.000158777	0.00254405	327.231	161.604	346.926	156.296
143841	ENSG00000113761	ZNF346			ENST00000506693	protein_coding	230.961	-1.06775	0.282931	-3.7739	0.000160715	0.00257231	318.958	155.308	318.247	131.332
76188	ENSG00000196535	MYO18A			ENST00000529578	protein_coding	677.16	-0.846478	0.224349	-3.77304	0.000161268	0.00257836	874.147	500.552	883.505	450.435
95791	ENSG00000133424	LARGE			ENST00000608642	protein_coding	1106.18	-0.776441	0.205867	-3.77156	0.000162228	0.0025909	1433.93	824.809	1381.23	784.734
36680	ENSG00000237424	FOXD2-AS1		NR_026878	ENST00000445551	antisense	289.611	-1.09982	0.291758	-3.76963	0.00016349	0.00260823	387.897	200.431	418.161	151.954
4026	ENSG00000104147	OIP5	NM_007280		ENST00000220514	protein_coding	783.262	-0.873618	0.23184	-3.7682	0.000164429	0.00262038	1097.51	563.515	951.04	520.985
15818	ENSG00000077782	FGFR1			ENST00000397091	protein_coding	63.6301	-1.56552	0.415623	-3.76669	0.000165429	0.00263348	103.868	22.0369	97.1393	31.4762
69401	ENSG00000082213	C5orf22	NM_018356		ENST00000325366	protein_coding	3306.25	0.740184	0.196527	3.76632	0.00016567	0.00263448	2558.1	4079.97	2338.74	4248.2
182292	ENSG00000101986	ABCD1	NM_000033		ENST00000218104	protein_coding	405.525	-0.962789	0.256025	-3.76053	0.000169551	0.00269328	538.644	291.726	548.606	243.126
64730	ENSG00000131116	ZNF428	NM_182498		ENST00000300811	protein_coding	3086.26	0.729392	0.194105	3.75772	0.000171468	0.00271788	2356.8	3997.07	2237.9	3753.26
84805	ENSG00000132604	TERF2	NM_005652		ENST00000254942	protein_coding	2932.19	0.718547	0.191416	3.75385	0.000174139	0.00275726	2128.84	3692.75	2259.18	3647.98
27559	ENSG00000265148	BZRAP1-AS1			ENST00000579527	antisense	85.0189	-1.50903	0.402258	-3.7514	0.000175848	0.00277117	141.555	46.1725	123.043	29.3054
96252	ENSG00000143390	RFX5	NM_000449		ENST00000290524	protein_coding	5558.88	-0.759504	0.202481	-3.75098	0.000176144	0.00277117	6904.01	3806.08	7176.28	4349.14
96963	ENSG00000153404	PLEKHG4B	NM_052909		ENST00000283426	protein_coding	1084.91	-0.995549	0.265406	-3.75104	0.000176104	0.00277117	1608.58	792.278	1326.65	612.157
117146	ENSG00000250312	ZNF718			ENST00000511079	lincRNA	128.05	-1.25286	0.333978	-3.75132	0.000175908	0.00277117	191.191	77.6538	180.402	62.9524
119939	ENSG00000148411	NACC2			ENST00000371753	protein_coding	3280.69	-0.794989	0.211931	-3.75117	0.000176015	0.00277117	3855.07	2342.21	4538.72	2386.76
177356	ENSG00000213672	NCKIPSD	NM_184231		ENST00000416649	protein_coding	495.086	-1.17226	0.312469	-3.7516	0.000175711	0.00277117	817.157	329.504	588.386	245.297
119259	ENSG00000161618	ALDH16A1	NM_153329		ENST00000293350	protein_coding	1230.52	-1.33335	0.355539	-3.75021	0.000176688	0.00277647	2115.05	822.71	1533.88	450.435
181486	ENSG00000247095	MIR210HG		NR_038262	ENST00000500447	lincRNA	41.0356	-1.89534	0.505428	-3.74997	0.000176857	0.00277647	51.4745	13.6419	92.5136	6.51231
8969	ENSG00000104691	UBXN8			ENST00000522735	processed_transcript	1034.14	0.859871	0.229416	3.74809	0.000178184	0.00279433	773.955	1274.99	667.948	1419.68
153818	ENSG00000117868	ESYT2	NM_020728		ENST00000251527	protein_coding	3199.98	-0.92473	0.247247	-3.74011	0.000183941	0.00287849	3633.55	2170.11	4856.96	2139.29
117951	ENSG00000184271	POU6F1			ENST00000389243	protein_coding	120.956	-1.23577	0.330463	-3.7395	0.000184385	0.00288239	182.918	69.2588	166.524	65.1231
89021	ENSG00000065057	NTHL1	NM_002528		ENST00000219066	protein_coding	939.602	-0.827435	0.221404	-3.73722	0.000186069	0.00290564	1207.81	620.181	1218.4	712.013
143295	ENSG00000214655	ZSWIM8			ENST00000604729	protein_coding	432.784	-1.2244	0.327675	-3.73662	0.00018651	0.00290943	661.815	300.121	584.686	184.516
17802	ENSG00000090686	USP48	NM_032236		ENST00000308271	protein_coding	985.189	0.772582	0.206822	3.73549	0.000187352	0.00291948	704.097	1270.79	731.783	1234.08
77534	ENSG00000106462	EZH2			ENST00000492143	protein_coding	1681.29	-0.852953	0.228711	-3.72939	0.000191945	0.00298476	2024.05	1260.3	2348.92	1091.9
100523	ENSG00000157350	ST3GAL2			ENST00000393640	protein_coding	3501.7	-0.699429	0.187748	-3.72537	0.000195029	0.00302316	4292.6	2610.85	4426.78	2676.56
147573	ENSG00000198624	CCDC69			ENST00000521308	protein_coding	647.377	-0.827205	0.222037	-3.72553	0.000194902	0.00302316	865.874	454.38	805.793	463.46
143565	ENSG00000123562	MORF4L2	NM_001142421		ENST00000360458	protein_coding	16540.5	-0.737914	0.198313	-3.72095	0.000198477	0.00307338	20413.3	11481.2	21230.9	13036.6
6048	ENSG00000182841	RRP7B			ENST00000357802	pseudogene	366.219	-1.37815	0.370508	-3.71962	0.000199522	0.00308308	560.704	122.777	539.354	242.041
192033	ENSG00000072274	TFRC			ENST00000426789	protein_coding	20602.3	0.746508	0.200685	3.71979	0.000199388	0.00308308	15043.4	27838.9	15367.4	24159.6
130684	ENSG00000125247	TMTC4	NM_001079669		ENST00000376234	protein_coding	1434.03	-0.900171	0.242341	-3.71449	0.000203618	0.00314308	1785.98	867.833	1993.67	1088.64
104579	ENSG00000176383	B3GNT4	NM_030765		ENST00000324189	protein_coding	74.5274	1.91081	0.514499	3.71392	0.000204072	0.00314681	14.707	56.6663	19.4279	207.309
6998	ENSG00000103932	RPAP1			ENST00000565167	protein_coding	892.9	-0.946171	0.254789	-3.71355	0.000204375	0.00314777	1043.28	621.23	1340.52	566.571
73763	ENSG00000172578	KLHL6	NM_130446		ENST00000341319	protein_coding	416.978	0.872669	0.235011	3.71332	0.000204562	0.00314777	288.625	542.527	288.642	548.12
40469	ENSG00000216937	CCDC7			ENST00000476558	protein_coding	156.737	1.24728	0.335975	3.71242	0.000205284	0.00315421	77.2117	199.381	95.289	255.066
88408	ENSG00000136827	TOR1A	NM_000113		ENST00000351698	protein_coding	1542.74	-0.980084	0.264012	-3.71227	0.000205407	0.00315421	2136.19	1171.1	2021.42	842.259
134044	ENSG00000165802	NSMF			ENST00000339554	protein_coding	4071.16	-0.757133	0.204011	-3.71124	0.000206244	0.00316376	5298.19	3178.56	5008.69	2799.21
54671	ENSG00000160172	FAM86C2P			ENST00000531806	pseudogene	707.163	-0.876054	0.236138	-3.70992	0.000207324	0.00317581	953.197	528.885	898.307	448.264
149116	ENSG00000090054	SPTLC1	NM_001281303		ENST00000262554	protein_coding	3627.73	0.694083	0.187097	3.70976	0.000207459	0.00317581	2789.73	4547.99	2701.4	4471.79
52863	ENSG00000107902	LHPP			ENST00000392757	protein_coding	127.922	-1.24619	0.336076	-3.70807	0.000208847	0.00319094	166.373	70.3082	204.455	70.5501
53832	ENSG00000169826	CSGALNACT2	NM_018590		ENST00000374466	protein_coding	2435.03	0.876779	0.236454	3.70803	0.00020888	0.00319094	1616.85	2815.47	1746.66	3561.15
15934	ENSG00000065060	UHRF1BP1	NM_017754		ENST00000192788	protein_coding	4758.53	-0.724536	0.195613	-3.70394	0.000212281	0.00323953	5785.36	3700.1	6150.3	3398.34
55652	ENSG00000134815	DHX34	NM_014681		ENST00000328771	protein_coding	3362.53	0.765882	0.206794	3.7036	0.000212558	0.0032404	2633.47	4208	2282.31	4326.35
69238	ENSG00000118407	FILIP1			ENST00000393004	protein_coding	52.168	1.66008	0.448328	3.70282	0.000213215	0.00324472	14.707	77.6538	24.0535	92.2578
126437	ENSG00000152767	FARP1	NM_001286839		ENST00000595437	protein_coding	1439.98	-1.11427	0.30093	-3.70274	0.000213281	0.00324472	2186.75	1051.47	1840.1	681.622
188389	ENSG00000106245	BUD31			ENST00000403633	protein_coding	1116.97	1.21555	0.328485	3.70048	0.000215191	0.00326705	801.531	1626.53	455.167	1584.66
76361	ENSG00000100596	SPTLC2	NM_004863		ENST00000216484	protein_coding	1442.84	-0.755499	0.204257	-3.69876	0.000216655	0.0032859	1747.37	1066.17	1903.93	1053.91
115137	ENSG00000005206	SPPL2B			ENST00000585725	processed_transcript	1021.43	-0.857758	0.231966	-3.69778	0.000217495	0.00329525	1410.95	764.995	1249.86	659.914
99176	ENSG00000011275	RNF216	NM_207111		ENST00000425013	protein_coding	688.578	-0.889358	0.240723	-3.69452	0.000220301	0.00333434	975.257	497.404	834.473	447.179
37931	ENSG00000140450	ARRDC4	NM_183376		ENST00000268042	protein_coding	253.72	1.02789	0.278316	3.69326	0.000221399	0.00334753	147.989	333.701	173.926	359.263
116364	ENSG00000182827	ACBD3	NM_022735		ENST00000366812	protein_coding	11533.5	0.949935	0.257383	3.69075	0.000223591	0.00337721	8610.94	17160.4	6694.28	13668.3
91831	ENSG00000175054	ATR			ENST00000504521	protein_coding	725.395	-0.789379	0.213955	-3.68946	0.000224728	0.00338744	921.944	519.441	931.612	528.583
103806	ENSG00000150510	FAM124A	NM_001242312		ENST00000322475	protein_coding	359.732	-0.919136	0.249116	-3.6896	0.000224611	0.00338744	499.118	241.356	454.242	244.212
30075	ENSG00000139645	ANKRD52			ENST00000548241	protein_coding	1449.1	-1.05669	0.286497	-3.68833	0.000225731	0.00339909	2230.87	1053.57	1758.68	753.258
69122	ENSG00000125841	NRSN2			ENST00000609179	protein_coding	653.126	-1.10939	0.300844	-3.68759	0.000226388	0.00340552	846.571	472.219	977.869	315.847
161884	ENSG00000186951	PPARA			ENST00000440343	protein_coding	399.696	-0.988704	0.268149	-3.68715	0.000226783	0.00340799	510.149	286.479	569.884	232.273
69813	ENSG00000143387	CTSK	NM_000396		ENST00000271651	protein_coding	57.4986	1.56073	0.423457	3.68568	0.000228096	0.00342423	22.9797	103.888	24.9787	78.1478
70992	ENSG00000071242	RPS6KA2	NM_021135		ENST00000265678	protein_coding	290.489	-0.996708	0.270949	-3.67859	0.000234529	0.00351364	370.432	199.381	416.311	175.832
91069	ENSG00000160075	SSU72	NM_014188		ENST00000291386	protein_coding	12068.3	0.678246	0.184404	3.67804	0.000235037	0.00351769	9404.2	14638.8	8996.95	15233.4
154034	ENSG00000137962	ARHGAP29			ENST00000546444	protein_coding	57.6547	-1.54074	0.419189	-3.67554	0.000237349	0.00354869	96.5146	27.2838	85.1125	21.7077
100491	ENSG00000127418	FGFRL1			ENST00000512562	protein_coding	3306.48	-0.933628	0.25411	-3.6741	0.000238688	0.0035651	5086.78	2203.69	3712.57	2222.87
109734	ENSG00000122694	GLIPR2	NM_001287010		ENST00000377959	protein_coding	519.997	-1.04609	0.284853	-3.67237	0.000240307	0.00358565	820.834	349.442	606.889	302.823
168564	ENSG00000132718	SYT11	NM_152280		ENST00000368324	protein_coding	518.268	1.6687	0.45455	3.67109	0.000241514	0.00360002	110.302	532.033	268.289	1162.45
24420	ENSG00000115946	PNO1	NM_020143		ENST00000263657	protein_coding	2371.35	0.716259	0.195166	3.66999	0.000242556	0.0036119	1839.29	2949.79	1711.5	2984.81
98847	ENSG00000112759	SLC29A1			ENST00000427851	protein_coding	4587.32	-0.730651	0.199245	-3.66709	0.000245326	0.00364579	6011.48	3555.28	5516.59	3265.93
128668	ENSG00000182180	MRPS16			ENST00000479005	protein_coding	1583.58	-1.02938	0.280878	-3.66488	0.000247458	0.00367258	2101.26	809.068	2226.8	1197.18
159822	ENSG00000088808	PPP1R13B			ENST00000557587	protein_coding	310.971	-1.21763	0.33226	-3.6647	0.000247626	0.00367258	476.139	214.073	419.087	134.588
104618	ENSG00000182165	TP53TG1		NR_015381	ENST00000359941	lincRNA	45.0856	-1.68545	0.46015	-3.66282	0.000249449	0.0036922	74.4541	19.9381	74.0109	11.9392
192655	ENSG00000171806	METTL18			ENST00000303469	protein_coding	2301.08	0.801298	0.218762	3.66288	0.000249397	0.0036922	1559.86	2739.92	1743.88	3160.64
86852	ENSG00000112874	NUDT12	NM_031438		ENST00000230792	protein_coding	259.056	-1.03119	0.281585	-3.66208	0.00025018	0.0036993	323.554	157.406	384.857	170.406
68907	ENSG00000102125	TAZ			ENST00000369793	protein_coding	766.444	-0.892251	0.243666	-3.66178	0.000250465	0.00369981	1044.2	578.206	972.318	471.057
186228	ENSG00000143942	CHAC2	NM_001008708		ENST00000295304	protein_coding	5432.55	0.740779	0.202329	3.66126	0.000250975	0.00370363	4079.35	6387.55	3958.66	7304.64
90994	ENSG00000164970	FAM219A			ENST00000379089	protein_coding	1005.9	-0.809217	0.22115	-3.65913	0.000253074	0.00372883	1360.4	753.452	1224.88	684.878
182250	ENSG00000155287	SLC25A28			ENST00000434701	protein_coding	672.134	-0.838159	0.229067	-3.65901	0.000253187	0.00372883	912.753	494.256	828.922	452.606
136778	ENSG00000092036	HAUS4			ENST00000490506	protein_coding	678.862	-1.53599	0.419952	-3.65755	0.000254642	0.00374652	1054.31	156.357	1081.48	423.3
165597	ENSG00000086475	SEPHS1	NM_012247		ENST00000327347	protein_coding	7282.14	-0.691308	0.1894	-3.64999	0.000262251	0.00385078	9380.3	5614.16	8714.78	5419.33
103401	ENSG00000090097	PCBP4	NM_033008		ENST00000355852	protein_coding	751.862	-0.822758	0.225475	-3.649	0.000263262	0.00386179	1024.89	518.391	914.959	549.205
101253	ENSG00000109917	ZNF259			ENST00000429220	protein_coding	1022.55	0.828785	0.227199	3.64784	0.000264458	0.00387548	784.986	1299.13	662.397	1343.71
37567	ENSG00000076604	TRAF4	NM_004295		ENST00000262395	protein_coding	881.144	-1.65003	0.452645	-3.64531	0.000267073	0.00390991	670.087	288.578	2199.05	366.86
180625	ENSG00000119446	RBM18	NM_033117		ENST00000417201	protein_coding	3076.91	0.688208	0.188886	3.64351	0.000268944	0.00393341	2367.83	3762.01	2300.81	3877
21912	ENSG00000122783	C7orf49			ENST00000459937	protein_coding	2516.06	-0.953137	0.261783	-3.64095	0.000271639	0.00396496	3810.95	1837.46	2923.43	1492.41
163091	ENSG00000100889	PCK2			ENST00000559250	protein_coding	1233.56	-1.07204	0.294533	-3.63979	0.000272866	0.003975	1482.65	630.675	1929.83	891.102
181745	ENSG00000131558	EXOC4	NM_001037126		ENST00000393161	protein_coding	7510.11	0.694506	0.190803	3.63991	0.000272735	0.003975	5816.61	8982.65	5544.34	9696.83
171108	ENSG00000197172	MAGEA6	NM_005363		ENST00000329342	protein_coding	20688	0.669621	0.18406	3.63805	0.000274706	0.00399787	16023.3	26296.3	15642.2	24790.2
140322	ENSG00000162642	C1orf52		NR_024113	ENST00000294661	protein_coding	1324.67	0.783395	0.215351	3.63775	0.000275029	0.00399862	1008.35	1609.74	910.334	1770.26
120744	ENSG00000173208	ABCD2	NM_005164		ENST00000308666	protein_coding	394.471	-1.36456	0.375436	-3.63461	0.000278398	0.00404362	407.2	175.246	776.189	219.248
150038	ENSG00000123607	TTC21B		NR_045375	ENST00000489714	protein_coding	388.746	-0.904613	0.24919	-3.63022	0.000283182	0.00410906	484.411	257.097	542.13	271.346
83083	ENSG00000145864	GABRB2			ENST00000393959	protein_coding	1546.16	0.841054	0.231812	3.62816	0.000285443	0.00413746	985.368	1898.32	1188.8	2112.16
159957	ENSG00000173702	MUC13	NM_033049		ENST00000311075	protein_coding	2772.57	0.933249	0.25724	3.62793	0.0002857	0.00413746	1589.27	3416.77	2120.41	3963.83
29145	ENSG00000005486	RHBDD2			ENST00000466232	protein_coding	4318.79	0.706503	0.194845	3.62598	0.000287868	0.00415094	3285.17	5132.5	3210.22	5647.26
29773	ENSG00000203875	SNHG5			ENST00000589187	processed_transcript	190.719	1.21462	0.335013	3.62558	0.000288319	0.00415094	114.898	227.714	98.9896	321.274
101307	ENSG00000136144	RCBTB1	NM_018191		ENST00000378302	protein_coding	731.604	-0.848773	0.234058	-3.62634	0.000287468	0.00415094	889.773	539.379	1012.1	485.167
119015	ENSG00000251669	FAM86EP			ENST00000313946	pseudogene	459.579	-0.949519	0.261833	-3.62644	0.000287361	0.00415094	638.835	337.899	590.237	271.346
149866	ENSG00000189045	ANKDD1B	NM_001276713		ENST00000601380	protein_coding	67.0928	1.4238	0.3927	3.62567	0.000288213	0.00415094	34.0099	105.987	29.6044	98.7701
154228	ENSG00000166261	ZNF202			ENST00000336139	protein_coding	1343.21	0.785045	0.216512	3.62588	0.00028798	0.00415094	1000.99	1601.35	942.714	1827.79
119286	ENSG00000185122	HSF1	NM_005526		ENST00000528838	protein_coding	1506.2	-0.830987	0.22923	-3.62513	0.000288818	0.00415407	2143.54	1057.77	1752.21	1071.28
94486	ENSG00000148824	MTG1			ENST00000477902	protein_coding	182.133	-1.06797	0.294643	-3.62461	0.0002894	0.00415841	265.645	113.333	237.76	111.795
126642	ENSG00000010319	SEMA3G	NM_020163		ENST00000231721	protein_coding	205.209	-1.17707	0.324942	-3.62239	0.000291888	0.004186	288.625	139.567	296.044	96.5993
157703	ENSG00000156869	FRRS1	NM_001013660		ENST00000287474	protein_coding	133.688	1.17586	0.324597	3.62254	0.000291728	0.004186	70.7774	197.283	83.2622	183.43
125410	ENSG00000168502	SOGA2			ENST00000306329	protein_coding	386.924	-1.22569	0.338507	-3.62087	0.000293613	0.00420664	613.098	267.591	504.199	162.808
61691	ENSG00000199753	SNORD104	NR_004380	NR_004380	ENST00000362883	snoRNA	138.753	1.17808	0.326001	3.61375	0.000301806	0.00431983	78.1309	178.394	81.412	217.077
44613	ENSG00000189223	PAX8-AS1			ENST00000456685	processed_transcript	532.492	-1.49088	0.412858	-3.61112	0.000304875	0.00435953	849.329	133.271	807.644	339.726
68830	ENSG00000007866	TEAD3			ENST00000402886	protein_coding	110.974	-1.33007	0.368658	-3.60788	0.000308715	0.00441017	175.565	67.16	154.498	46.6716
160837	ENSG00000152253	SPC25			ENST00000479309	protein_coding	283.463	-1.10106	0.305265	-3.60691	0.000309869	0.00442237	451.321	157.406	339.525	185.601
96438	ENSG00000135596	MICAL1			ENST00000456101	protein_coding	1082.12	-1.26413	0.351002	-3.60148	0.000316416	0.0045071	1991.88	692.588	1167.52	476.484
83637	ENSG00000108433	GOSR2			ENST00000576910	protein_coding	1849.83	-1.00756	0.280012	-3.59827	0.000320346	0.00455868	2698.73	1400.92	2330.42	969.249
167593	ENSG00000183496	MEX3B	NM_032246		ENST00000329713	protein_coding	421.778	-1.1358	0.3158	-3.59657	0.000322439	0.00458404	622.29	303.269	566.183	195.369
81463	ENSG00000235314	LINC00957		NR_015401	ENST00000416824	lincRNA	1175.75	-0.762113	0.211948	-3.59575	0.000323457	0.00459408	1471.62	813.266	1510.75	907.382
53431	ENSG00000013364	MVP			ENST00000563915	protein_coding	2401.46	0.704165	0.19594	3.59378	0.000325921	0.00462074	1770.35	2895.23	1844.72	3095.52
69154	ENSG00000244734	HBB	NM_000518		ENST00000335295	protein_coding	224.175	1.31105	0.364816	3.59374	0.00032596	0.00462074	104.787	248.702	128.594	414.617
100672	ENSG00000101134	DOK5	NM_018431		ENST00000262593	protein_coding	324.938	0.907002	0.252618	3.59041	0.000330162	0.0046624	210.494	432.343	230.359	426.557
133578	ENSG00000070423	RNF126	NM_194460		ENST00000292363	protein_coding	2275.07	-0.721007	0.200802	-3.59063	0.000329883	0.0046624	2905.55	1617.09	2797.61	1780.03
10346	ENSG00000184992	BRI3BP	NM_080626		ENST00000341446	protein_coding	13342.4	-0.672111	0.187323	-3.58797	0.000333266	0.00469724	15837.6	10229.3	17139.1	10163.6
123613	ENSG00000103426	CORO7-PAM16	NM_001201479		ENST00000572467	protein_coding	1044.17	-1.0193	0.284078	-3.58812	0.000333069	0.00469724	1154.5	671.6	1693.92	656.658
103865	ENSG00000144199	FAHD2B			ENST00000414820	protein_coding	362.828	-1.13467	0.316622	-3.58368	0.000338787	0.00476595	452.24	176.295	569.884	252.895
116952	ENSG00000204642	HLA-F			ENST00000376861	protein_coding	253.592	-1.02357	0.285646	-3.58334	0.000339225	0.00476757	336.422	143.764	356.177	178.003
147316	ENSG00000164742	ADCY1	NM_001281768		ENST00000432715	protein_coding	1170.33	-0.732642	0.204477	-3.58301	0.000339656	0.00476908	1431.17	858.389	1512.6	879.162
63175	ENSG00000100749	VRK1	NM_003384		ENST00000216639	protein_coding	1506.48	1.10352	0.308589	3.576	0.000348889	0.00488093	699.501	1932.95	1118.49	2274.97
85633	ENSG00000067992	PDK3	NM_005391		ENST00000379162	protein_coding	480.482	-0.870528	0.243432	-3.57606	0.000348812	0.00488093	583.684	333.701	673.499	331.043
149589	ENSG00000167005	NUDT21	NM_007006		ENST00000300291	protein_coding	24300.8	0.670615	0.187534	3.57596	0.000348945	0.00488093	17979.3	29184.2	19186.4	30853.2
126352	ENSG00000175970	UNC119B	NM_001080533		ENST00000344651	protein_coding	4147.16	-0.794534	0.222364	-3.57313	0.000352735	0.00492927	5225.58	3292.94	5393.54	2676.56
176183	ENSG00000033627	ATP6V0A1			ENST00000393829	protein_coding	7200.71	0.657392	0.183996	3.57286	0.000353099	0.0049297	5455.37	8996.3	5625.75	8725.41
130986	ENSG00000138279	ANXA7	NM_001156		ENST00000372921	protein_coding	1710.76	-1.57089	0.43977	-3.57206	0.000354182	0.00494013	4112.44	789.13	1348.85	592.62
130829	ENSG00000120656	TAF12			ENST00000471683	protein_coding	495.568	-0.943808	0.264297	-3.57102	0.000355596	0.00495091	716.966	359.936	606.889	298.481
157042	ENSG00000169231	THBS3			ENST00000498500	protein_coding	47.8461	-1.57421	0.440833	-3.571	0.000355626	0.00495091	78.1309	22.0369	74.936	16.2808
15198	ENSG00000164880	INTS1	NM_001080453		ENST00000404767	protein_coding	636.228	-0.923635	0.258788	-3.56908	0.000358241	0.00497793	750.976	453.33	939.013	401.593
88804	ENSG00000244687	UBE2V1	NM_001257396		ENST00000371657	protein_coding	832.125	-0.769385	0.215559	-3.56926	0.000357996	0.00497793	1057.98	580.305	1057.43	632.78
66095	ENSG00000237649	KIFC1	NM_002263		ENST00000428849	protein_coding	2179.04	-0.773057	0.216718	-3.56711	0.000360938	0.00500598	2968.97	1510.05	2576.5	1660.64
110296	ENSG00000130529	TRPM4			ENST00000598691	protein_coding	93.0612	1.37899	0.386581	3.56715	0.00036089	0.00500598	41.3634	163.703	49.9573	117.222
154603	ENSG00000214941	ZSWIM7			ENST00000476496	protein_coding	92.1199	-1.55771	0.436778	-3.56636	0.000361979	0.00501571	156.262	51.4194	136.92	23.8785
90247	ENSG00000185737	NRG3	NM_001165972		ENST00000372141	protein_coding	393.327	-1.12433	0.315285	-3.56608	0.000362361	0.00501629	605.744	279.134	499.573	188.857
88884	ENSG00000110711	AIP			ENST00000528641	protein_coding	2297.47	0.920235	0.258146	3.56479	0.000364147	0.00503628	1378.78	3409.42	1714.28	2687.41
102548	ENSG00000204977	TRIM13			ENST00000442421	protein_coding	206.122	1.85315	0.519929	3.56423	0.000364921	0.00504227	52.3937	623.329	43.4814	105.282
133703	ENSG00000136731	UGGT1			ENST00000430075	protein_coding	3494.72	-1.17962	0.331176	-3.56191	0.000368165	0.00508232	4892.83	2589.86	5080.85	1415.34
122673	ENSG00000141576	RNF157	NM_052916		ENST00000269391	protein_coding	675.05	-0.863039	0.242428	-3.55998	0.000370882	0.00511028	801.531	483.762	961.216	453.691
133482	ENSG00000116353	MECR	NM_001024732		ENST00000373791	protein_coding	1105.25	-1.07972	0.303446	-3.5582	0.0003734	0.00514018	1442.2	826.908	1625.46	526.412
142585	ENSG00000116288	PARK7			ENST00000493373	protein_coding	3475.95	1.6401	0.461046	3.55735	0.000374613	0.00515207	2025.89	5789.4	529.178	5559.34
106374	ENSG00000176894	PXMP2	NM_018663		ENST00000317479	protein_coding	1304.38	-0.902748	0.253801	-3.55691	0.000375236	0.00515582	1950.51	840.55	1494.09	932.346
192116	ENSG00000162733	DDR2			ENST00000446985	protein_coding	738.689	0.948546	0.266807	3.55517	0.000377733	0.00518531	454.078	1117.58	524.552	858.54
107001	ENSG00000054690	PLEKHH1	NM_020715		ENST00000329153	protein_coding	175.85	-1.17893	0.331816	-3.55296	0.000380923	0.00521939	212.332	105.987	289.568	95.5139
192560	ENSG00000117475	BLZF1			ENST00000367807	protein_coding	1885.67	-0.718553	0.202275	-3.55236	0.000381795	0.00522649	2327.38	1342.15	2397.03	1476.12
38921	ENSG00000163006	CCDC138			ENST00000412964	protein_coding	370.454	-0.866291	0.243934	-3.55133	0.000383289	0.00524207	480.735	248.702	487.547	264.834
133640	ENSG00000102924	CBLN1	NM_004352		ENST00000219197	protein_coding	261.503	-1.00188	0.282142	-3.55098	0.000383801	0.00524421	327.231	178.394	383.006	157.381
125499	ENSG00000161542	PRPSAP1	NM_002766		ENST00000446526	protein_coding	1312.05	-0.910823	0.256698	-3.54823	0.000387825	0.00529022	1975.33	934.993	1497.8	840.088
182913	ENSG00000177646	ACAD9			ENST00000505602	protein_coding	505.073	-0.845289	0.238231	-3.54819	0.000387885	0.00529022	631.481	372.528	680.9	335.384
193227	ENSG00000169905	TOR1AIP2	NM_145034		ENST00000367612	protein_coding	5635.83	0.821095	0.231777	3.5426	0.0003962	0.00539365	4121.63	6408.54	3878.17	8134.96
130253	ENSG00000111142	METAP2			ENST00000535095	protein_coding	3827.17	-0.89501	0.252701	-3.54177	0.000397445	0.00540562	4947.98	3015.9	5138.21	2206.59
135526	ENSG00000221818	EBF2	NM_022659		ENST00000520164	protein_coding	43.169	1.67984	0.474355	3.5413	0.000398155	0.00541029	10.1111	67.16	19.4279	75.977
157383	ENSG00000127980	PEX1			ENST00000438045	protein_coding	681.737	-0.846909	0.239176	-3.54095	0.000398686	0.00541252	891.611	521.54	880.729	433.069
123273	ENSG00000137267	TUBB2A	NM_001069		ENST00000333628	protein_coding	512.979	-1.09715	0.309954	-3.53973	0.000400537	0.00543265	865.874	317.961	565.258	302.823
5026	ENSG00000165475	CRYL1	NM_015974		ENST00000298248	protein_coding	56.0695	-1.59253	0.45009	-3.53824	0.000402801	0.00545333	89.1611	28.3331	91.5885	15.1954
132039	ENSG00000197386	HTT	NM_002111		ENST00000355072	protein_coding	2376.81	-1.054	0.297931	-3.53773	0.000403576	0.00545882	3947.91	1630.73	2603.33	1325.26
113488	ENSG00000234857	HNRNPUL2-BSCL2			ENST00000403734	protein_coding	3502.1	-1.39029	0.39313	-3.53647	0.000405511	0.00547997	7097.04	2141.78	3519.22	1250.36
8737	ENSG00000092445	TYRO3			ENST00000559066	protein_coding	824.705	-0.746656	0.211235	-3.53472	0.000408214	0.00550642	1021.22	603.391	1062.06	612.157
158989	ENSG00000145337	PYURF	NM_001042616		ENST00000273968	protein_coding	13866.6	0.642108	0.181653	3.5348	0.000408089	0.00550642	10685.5	16675.6	10801.9	17303.2
162703	ENSG00000175309	PHYKPL	NM_001278346		ENST00000308158	protein_coding	350.629	-1.04924	0.296898	-3.534	0.000409317	0.00551624	535.886	190.986	429.263	246.383
99154	ENSG00000168476	REEP4			ENST00000334530	protein_coding	3834.65	-0.790124	0.223764	-3.53105	0.000413911	0.00556799	5364.37	2629.73	4444.35	2900.15
168468	ENSG00000151247	EIF4E	NM_001968		ENST00000450253	protein_coding	4950.67	-0.682301	0.193228	-3.53107	0.000413889	0.00556799	5851.54	3773.55	6423.22	3754.35
191231	ENSG00000100644	HIF1A			ENST00000557446	protein_coding	4045.44	-0.704605	0.199681	-3.52866	0.000417667	0.0056134	4758.63	3092.51	5337.11	2993.49
145942	ENSG00000179431	FJX1			ENST00000532914	protein_coding	946.563	-0.852603	0.241841	-3.52547	0.000422736	0.00567635	1360.4	686.292	1104.61	634.951
15351	ENSG00000164011	ZNF691	NM_015911		ENST00000372508	protein_coding	258.961	-1.04706	0.297047	-3.52489	0.000423664	0.00568364	403.523	161.604	308.995	161.722
71958	ENSG00000100029	PES1	NM_014303		ENST00000354694	protein_coding	7475.66	0.83569	0.237523	3.51836	0.00043423	0.00580954	5913.13	9180.99	4614.58	10193.9
110015	ENSG00000131650	KREMEN2			ENST00000303746	protein_coding	56.9015	-1.87679	0.533389	-3.51861	0.000433814	0.00580954	105.706	18.8888	100.84	2.17077
155510	ENSG00000138336	TET1	NM_030625		ENST00000373644	protein_coding	1775.67	-0.780632	0.221868	-3.51845	0.00043407	0.00580954	2059.9	1287.58	2470.11	1285.1
112996	ENSG00000068078	FGFR3			ENST00000481110	protein_coding	43624.1	-0.900741	0.256159	-3.51634	0.000437541	0.00584855	52830.3	25307.8	62347.7	34010.6
190330	ENSG00000076924	XAB2	NM_020196		ENST00000358368	protein_coding	1681.15	0.861856	0.245134	3.51586	0.000438336	0.00585387	1177.48	2484.92	1157.35	1904.85
38286	ENSG00000175772	LINC01106			ENST00000436665	lincRNA	94.2579	-1.48482	0.422746	-3.51232	0.000444204	0.00592688	135.12	54.5675	159.123	28.22
148309	ENSG00000084652	TXLNA	NM_175852		ENST00000373610	protein_coding	1779.97	-1.07585	0.306396	-3.51129	0.000445932	0.00594455	2719.87	1331.66	2218.48	849.857
194044	ENSG00000139428	MMAB	NM_052845		ENST00000545712	protein_coding	863.964	-1.20983	0.344671	-3.5101	0.000447939	0.00596591	875.985	493.206	1613.44	473.228
31754	ENSG00000159479	MED8	NM_052877		ENST00000290663	protein_coding	2567.91	0.768439	0.219033	3.50832	0.000450945	0.00600054	2004.75	3069.42	1738.33	3459.12
116618	ENSG00000165819	METTL3			ENST00000539760	protein_coding	366.645	-1.24725	0.355563	-3.50781	0.000451806	0.00600658	682.956	208.826	384.857	189.942
36048	ENSG00000110583	NAA40			ENST00000338447	protein_coding	435.076	-1.28682	0.366945	-3.50685	0.000453448	0.00602292	822.672	263.393	458.867	195.369
50612	ENSG00000132646	PCNA	NM_182649		ENST00000379143	protein_coding	10765.6	-0.683434	0.194899	-3.50661	0.000453851	0.00602292	13762.1	8576.55	12941.7	7782.21
11104	ENSG00000240053	LY6G5B	NM_021221		ENST00000375864	protein_coding	66.1695	1.43937	0.41051	3.50629	0.000454394	0.0060247	24.818	102.839	36.0803	100.941
79578	ENSG00000125458	NT5C			ENST00000582160	protein_coding	352.127	-0.962333	0.274697	-3.50326	0.000459606	0.00608834	450.402	257.097	495.873	205.138
124276	ENSG00000072786	STK10	NM_005990		ENST00000176763	protein_coding	1219.96	-0.929982	0.26612	-3.4946	0.000474776	0.00628365	1793.33	919.253	1455.24	712.013
27072	ENSG00000163611	SPICE1	NM_144718		ENST00000295872	protein_coding	383.721	-0.840286	0.240488	-3.49409	0.000475682	0.00629	489.007	268.64	506.975	270.261
125135	ENSG00000214357	NEURL1B			ENST00000520919	protein_coding	106.412	-1.32594	0.379608	-3.49292	0.000477774	0.006312	160.858	66.1106	156.348	42.33
146828	ENSG00000187122	SLIT1	NM_003061		ENST00000266058	protein_coding	35.1961	-1.65159	0.473749	-3.48621	0.000489915	0.00646662	59.7471	10.4938	56.4333	14.11
52693	ENSG00000100075	SLC25A1	NM_005984		ENST00000215882	protein_coding	7215.55	-0.655082	0.187962	-3.48518	0.000491814	0.00648587	8601.75	5447.31	9149.59	5663.54
132986	ENSG00000015153	YAF2	NM_001190979		ENST00000442791	protein_coding	3386.34	0.84917	0.244149	3.47808	0.000505024	0.00664228	2237.3	3837.57	2495.09	4975.41
129735	ENSG00000100632	ERH	NM_004450		ENST00000557016	protein_coding	7700.29	0.64633	0.186026	3.47441	0.000511978	0.00672775	5771.57	9507.34	6133.65	9388.58
124843	ENSG00000183570	PCBP3			ENST00000465077	protein_coding	84.1222	-1.28657	0.370365	-3.47378	0.000513191	0.00673769	124.09	48.2713	123.968	40.1593
142091	ENSG00000153815	CMIP	NM_198390		ENST00000537098	protein_coding	1596.29	-0.70343	0.202549	-3.47289	0.000514896	0.00675351	2057.14	1235.11	1926.13	1166.79
161079	ENSG00000114859	CLCN2	NM_004366		ENST00000265593	protein_coding	121.632	-1.40015	0.40319	-3.47267	0.000515312	0.00675351	190.272	39.8763	180.402	75.977
178081	ENSG00000127603	MACF1			ENST00000484793	protein_coding	10287.3	-0.747084	0.215343	-3.46927	0.000521866	0.00682728	12404.4	8222.91	13593.9	6928.02
121626	ENSG00000165688	PMPCA			ENST00000371720	protein_coding	1858.95	-1.5463	0.446028	-3.46683	0.000526629	0.00687741	3267.71	1158.51	2657.92	351.665
153466	ENSG00000173517	PEAK1			ENST00000560626	protein_coding	1495	-0.922967	0.266549	-3.46265	0.000534874	0.00696658	2018.53	1172.15	1955.74	833.576
88258	ENSG00000114738	MAPKAPK3			ENST00000486712	protein_coding	2298.02	-0.721648	0.208425	-3.46239	0.000535397	0.00696724	2930.37	1597.15	2834.62	1829.96
105226	ENSG00000100023	PPIL2			ENST00000498589	protein_coding	1681.49	-0.800054	0.231094	-3.46203	0.000536125	0.00697057	2364.15	1263.45	1951.11	1147.25
25576	ENSG00000137038	TMEM261	NM_033428		ENST00000358227	protein_coding	950.492	-0.873726	0.253109	-3.45198	0.000556487	0.007214	1399	623.329	1092.59	687.049
78038	ENSG00000096080	MRPS18A	NM_018135		ENST00000372133	protein_coding	1041.02	-0.74022	0.214443	-3.45183	0.000556804	0.007214	1379.7	752.402	1246.16	785.819
135060	ENSG00000169718	DUS1L	NM_022156		ENST00000306796	protein_coding	2294.02	-1.24686	0.361205	-3.45193	0.000556583	0.007214	3027.8	823.76	3661.69	1662.81
117609	ENSG00000204351	SKIV2L	NM_006929		ENST00000375394	protein_coding	480.241	-0.798407	0.231369	-3.4508	0.000558929	0.00723519	618.613	354.689	613.365	334.299
78966	ENSG00000091409	ITGA6			ENST00000412899	protein_coding	253.929	-1.06698	0.309705	-3.44514	0.000570754	0.00736887	384.22	134.32	319.172	178.003
107072	ENSG00000138175	ARL3	NM_004311		ENST00000260746	protein_coding	1214.49	1.20708	0.350457	3.4443	0.000572542	0.00738549	461.432	1726.22	894.606	1775.69
100538	ENSG00000164938	TP53INP1	NM_001135733		ENST00000448464	protein_coding	713.633	-0.970826	0.282036	-3.4422	0.000576996	0.00743645	955.035	548.823	968.617	382.056
159972	ENSG00000100815	TRIP11	NM_004239		ENST00000267622	protein_coding	2066.64	0.711451	0.206718	3.44164	0.000578195	0.0074454	1509.3	2434.55	1587.53	2735.17
54293	ENSG00000186564	FOXD2	NM_004474		ENST00000334793	protein_coding	186.097	-0.997008	0.289801	-3.44032	0.000581021	0.00746794	242.665	120.678	262.739	118.307
135593	ENSG00000118894	FAM86A	NM_201598		ENST00000458008	protein_coding	3702.98	-0.865548	0.251587	-3.44035	0.000580959	0.00746794	5432.39	2803.93	4252.85	2322.73
139561	ENSG00000068650	ATP11A			ENST00000487903	protein_coding	893.386	-0.957237	0.278257	-3.44012	0.000581464	0.00746794	1139.79	688.39	1259.11	486.253
125832	ENSG00000113916	BCL6	NM_001706		ENST00000406870	protein_coding	39.5273	1.62039	0.471166	3.43911	0.000583634	0.00748929	15.6262	52.4688	12.9519	77.0624
120984	ENSG00000123933	MXD4	NM_006454		ENST00000337190	protein_coding	2893.96	0.656537	0.191065	3.4362	0.000589929	0.0075635	2249.25	3656.02	2202.75	3467.81
50489	ENSG00000166889	PATL1	NM_152716		ENST00000300146	protein_coding	4082.89	0.65728	0.19135	3.43496	0.00059264	0.00759166	3171.19	4839.72	3107.53	5213.11
162576	ENSG00000167513	CDT1	NM_030928		ENST00000301019	protein_coding	12046.2	0.751671	0.218863	3.43443	0.000593791	0.0075998	8679.88	13694.3	9015.45	16795.3
47021	ENSG00000068971	PPP2R5B			ENST00000413292	protein_coding	259.731	-0.936316	0.272757	-3.43279	0.00059741	0.0076395	369.513	176.295	323.798	169.32
76908	ENSG00000204370	SDHD	NM_003002		ENST00000375549	protein_coding	11154.2	0.635858	0.185263	3.4322	0.000598712	0.00764402	8462.03	13341.8	8863.73	13949.4
165030	ENSG00000171222	SCAND1	NM_033630		ENST00000305978	protein_coding	6647.32	0.769346	0.224158	3.43216	0.0005988	0.00764402	5132.74	9236.6	4545.19	7674.76
110554	ENSG00000197858	GPAA1			ENST00000529503	protein_coding	3733.27	-0.93437	0.272263	-3.43187	0.000599428	0.00764542	4053.61	2557.33	5906.07	2416.07
20074	ENSG00000137802	MAPKBP1			ENST00000512970	protein_coding	475.787	-1.18015	0.343921	-3.43148	0.000600308	0.00764725	860.359	291.726	501.424	249.639
27022	ENSG00000142731	PLK4	NM_014264		ENST00000270861	protein_coding	2128.04	-0.702532	0.20474	-3.43134	0.000600607	0.00764725	2805.36	1627.58	2504.34	1574.89
70676	ENSG00000140479	PCSK6			ENST00000558864	protein_coding	38.6304	1.68282	0.490499	3.43083	0.00060173	0.00765494	10.1111	81.8513	14.8022	47.757
165735	ENSG00000048707	VPS13D	NM_015378		ENST00000358136	protein_coding	1451.41	-0.94219	0.274869	-3.42777	0.00060855	0.00773503	1842.97	1132.28	2038.07	792.331
86487	ENSG00000179630	LACC1			ENST00000425906	protein_coding	354.583	-1.05795	0.308715	-3.42696	0.000610388	0.00775172	510.149	261.294	469.969	176.918
98415	ENSG00000119537	KDSR	NM_002035		ENST00000406396	protein_coding	2476.07	-0.712032	0.207805	-3.42644	0.000611539	0.00775966	2904.63	1797.58	3290.71	1911.36
68077	ENSG00000110107	PRPF19	NM_014502		ENST00000227524	protein_coding	3844.18	0.760748	0.222288	3.42235	0.000620834	0.00786753	2805.36	4374.85	2815.19	5381.34
84117	ENSG00000170385	SLC30A1	NM_021194		ENST00000367001	protein_coding	12962.3	0.64368	0.188101	3.42199	0.00062164	0.00786753	10399.7	16206.6	9660.27	15582.9
135800	ENSG00000072849	DERL2	NM_016041		ENST00000158771	protein_coding	1604.96	0.669443	0.195622	3.42213	0.000621322	0.00786753	1235.39	1959.18	1218.4	2006.88
168436	ENSG00000213160	KLHL23			ENST00000498202	protein_coding	507.36	-0.782001	0.228567	-3.42132	0.000623176	0.00788021	648.027	376.726	647.595	357.092
169672	ENSG00000127022	CANX			ENST00000514383	protein_coding	37344.1	0.621802	0.181884	3.41867	0.000629278	0.00795055	29789	44763.2	28592.3	46232
114539	ENSG00000147912	FBXO10	NM_012166		ENST00000432825	protein_coding	335.539	-0.879833	0.257437	-3.41766	0.000631615	0.00796645	466.947	237.159	414.461	223.589
729	ENSG00000155304	HSPA13	NM_006948		ENST00000285667	protein_coding	15332.5	0.706179	0.206645	3.41735	0.000632335	0.00796871	11255.4	17634.8	11775.1	20664.7
69873	ENSG00000147883	CDKN2B	NM_004936		ENST00000276925	protein_coding	348.634	-0.85121	0.249124	-3.41681	0.0006336	0.00797104	454.998	253.949	453.317	232.273
191694	ENSG00000214595	EML6			ENST00000496970	protein_coding	98.3054	-1.24351	0.363916	-3.41703	0.000633088	0.00797104	151.666	59.8144	135.07	46.6716
137073	ENSG00000113194	FAF2			ENST00000510730	protein_coding	5825.67	0.687652	0.201352	3.41518	0.000637402	0.00800523	4615.24	7596.43	4213.99	6877
21934	ENSG00000248309	MEF2C-AS1		NR_109941	ENST00000511100	antisense	274.834	-1.06566	0.312102	-3.41447	0.000639051	0.00801911	427.422	146.913	333.974	191.028
59994	ENSG00000123739	PLA2G12A	NM_030821		ENST00000243501	protein_coding	2691.25	-0.845614	0.247816	-3.41227	0.000644236	0.00807045	3029.64	1786.04	3970.68	1978.66
9697	ENSG00000256073	C21orf119			ENST00000534991	protein_coding	229.605	0.983643	0.288315	3.4117	0.000645591	0.00808057	134.201	300.121	162.824	321.274
19189	ENSG00000069966	GNB5	NM_016194		ENST00000261837	protein_coding	503	-0.828955	0.243245	-3.4079	0.000654661	0.00818021	631.481	380.923	670.724	328.872
155519	ENSG00000157045	NTAN1	NM_001270766		ENST00000287706	protein_coding	422.312	-0.899008	0.263786	-3.40809	0.00065419	0.00818021	603.906	265.492	511.6	308.249
174582	ENSG00000157693	C9orf91			ENST00000288502	protein_coding	2313.91	-0.653684	0.191856	-3.40715	0.00065644	0.00819551	2803.52	1755.61	2888.27	1808.25
91318	ENSG00000103197	TSC2	NM_000548		ENST00000219476	protein_coding	985.22	-0.882894	0.259157	-3.40679	0.000657329	0.00819966	1132.44	626.477	1458.01	723.952
32600	ENSG00000136631	VPS45	NM_001279354		ENST00000369130	protein_coding	1305.7	0.748676	0.219812	3.40598	0.000659259	0.00821679	1035	1624.43	885.355	1678.01
85833	ENSG00000081665	ZNF506			ENST00000591639	protein_coding	140.486	1.56193	0.458664	3.40539	0.000660692	0.00822174	31.2524	174.196	78.6366	277.859
138439	ENSG00000133398	MED10	NM_032286		ENST00000255764	protein_coding	2576.88	0.773548	0.227171	3.40513	0.000661327	0.00822174	2070.93	3339.11	1671.72	3225.77
189841	ENSG00000166135	HIF1AN			ENST00000533589	protein_coding	2931.26	-0.643839	0.189071	-3.40528	0.000660964	0.00822174	3530.6	2254.06	3658.91	2281.48
33138	ENSG00000182796	TMEM198B		NR_036479	ENST00000478241	pseudogene	150.204	-1.13901	0.334853	-3.40153	0.000670106	0.00832387	201.302	100.74	223.883	74.8916
45629	ENSG00000198856	OSTC	NM_021227		ENST00000361564	protein_coding	12435	-0.728569	0.214434	-3.39764	0.000679686	0.0084216	14900	8463.21	16368.4	10008.3
108548	ENSG00000177380	PPFIA3	NM_003660		ENST00000334186	protein_coding	585.613	-0.77753	0.228894	-3.39689	0.000681559	0.00843773	777.632	411.355	716.055	437.41
126158	ENSG00000138688	KIAA1109			ENST00000264501	protein_coding	1368.37	-0.853063	0.251185	-3.39616	0.000683392	0.00845332	1683.03	1075.61	1884.5	830.32
46492	ENSG00000123600	METTL8	NM_024770		ENST00000375258	protein_coding	836.212	-0.843669	0.248627	-3.39331	0.000690523	0.00853438	1132.44	518.391	1041.7	652.317
71656	ENSG00000174109	C16orf91	NM_001272051		ENST00000442039	protein_coding	2553.77	0.667851	0.196905	3.39174	0.000694499	0.00857633	2037.84	3125.04	1868.77	3183.44
191930	ENSG00000173110	HSPA6	NM_002155		ENST00000309758	protein_coding	47.1173	-1.56557	0.461774	-3.39033	0.000698082	0.00861337	89.1611	14.6913	62.9092	21.7077
70960	ENSG00000059145	UNKL	NM_001276414		ENST00000248104	protein_coding	296.126	-0.957124	0.282421	-3.38899	0.000701494	0.00864824	429.26	211.974	366.354	176.918
150307	ENSG00000175595	ERCC4			ENST00000575156	protein_coding	1419.1	-0.681933	0.201251	-3.38847	0.000702848	0.0086577	1717.96	1054.62	1802.16	1101.67
1065	ENSG00000154639	CXADR	NM_001338		ENST00000284878	protein_coding	320.306	-1.03453	0.305462	-3.38676	0.000707227	0.00870438	399.846	231.912	480.146	169.32
161575	ENSG00000104899	AMH			ENST00000592877	protein_coding	190.105	1.06666	0.315046	3.38571	0.000709941	0.00873049	110.302	296.973	123.043	230.102
44150	ENSG00000173163	COMMD1			ENST00000472729	protein_coding	1006.09	-0.783843	0.231586	-3.38467	0.000712635	0.00875633	1404.52	730.365	1166.6	722.867
158569	ENSG00000072071	LPHN1	NM_001008701		ENST00000340736	protein_coding	1503.51	-0.709024	0.209581	-3.38306	0.000716829	0.00880053	1905.47	1194.19	1853.97	1060.42
70444	ENSG00000198914	POU3F3	NM_006236		ENST00000361360	protein_coding	46.5595	-1.47043	0.434766	-3.38212	0.000719274	0.00881074	70.7774	20.9875	74.936	19.5369
103576	ENSG00000165804	ZNF219	NM_016423		ENST00000360947	protein_coding	578.171	-0.761364	0.225119	-3.38206	0.000719451	0.00881074	749.137	434.441	718.831	410.276
167863	ENSG00000142208	AKT1			ENST00000554581	protein_coding	8802.64	-0.775914	0.229397	-3.38241	0.000718522	0.00881074	12514.7	6608.97	9929.48	6157.39
88308	ENSG00000168803	ADAL	NM_001159280		ENST00000428046	protein_coding	133.649	-1.11132	0.328701	-3.38094	0.000722393	0.00883943	175.565	73.4563	199.829	85.7455
61677	ENSG00000266402	SNORA76			ENST00000580828	lincRNA	111.802	1.16517	0.344688	3.38036	0.000723919	0.00885077	56.9896	161.604	71.2355	157.381
11767	ENSG00000132424	PNISR	NM_032870		ENST00000369239	protein_coding	1419.27	1.03304	0.305869	3.3774	0.00073175	0.00893171	803.369	2370.54	976.018	1527.14
126103	ENSG00000143543	JTB	NM_006694		ENST00000271843	protein_coding	19979	-1.02549	0.303616	-3.3776	0.000731215	0.00893171	28121.6	9475.86	26627.3	15691.4
176367	ENSG00000170017	ALCAM	NM_001627		ENST00000306107	protein_coding	293.166	-0.944325	0.279698	-3.37623	0.000734866	0.00896233	370.432	213.023	414.461	174.747
69350	ENSG00000170899	GSTA4			ENST00000486559	protein_coding	27.7667	-1.68553	0.499386	-3.37521	0.000737597	0.00897767	52.3937	9.44438	41.6311	7.5977
146433	ENSG00000180758	GPR157	NM_024980		ENST00000377411	protein_coding	629.066	-0.820985	0.243246	-3.37512	0.000737837	0.00897767	771.198	409.256	853.901	481.911
177243	ENSG00000123892	RAB38	NM_022337		ENST00000243662	protein_coding	170.902	0.987114	0.292472	3.37508	0.000737949	0.00897767	109.383	228.764	111.016	234.443
102761	ENSG00000121060	TRIM25	NM_005082		ENST00000316881	protein_coding	8516.66	-0.66367	0.196781	-3.37263	0.000744547	0.00905047	10232.4	6171.38	10781.5	6881.34
131891	ENSG00000160298	C21orf58			ENST00000491666	protein_coding	453.816	-0.897366	0.266199	-3.37103	0.000748864	0.00908798	613.098	346.294	585.611	270.261
163491	ENSG00000205413	SAMD9	NM_017654		ENST00000379958	protein_coding	4747	0.687069	0.204015	3.36774	0.000757857	0.00918956	3683.18	6289.96	3510.89	5503.99
40023	ENSG00000239127	SNORD125	NR_003686	NR_037426	ENST00000459538	snoRNA	130.044	1.14451	0.339951	3.36668	0.000760778	0.00920985	76.2925	160.554	74.936	208.394
159388	ENSG00000183023	SLC8A1			ENST00000406785	protein_coding	46.6995	-1.55353	0.461426	-3.36679	0.00076048	0.00920985	67.1006	13.6419	83.2622	22.7931
78021	ENSG00000138031	ADCY3	NM_004036		ENST00000260600	protein_coding	932.605	-0.739337	0.219646	-3.36604	0.00076256	0.00922385	1103.02	690.489	1249.86	687.049
128449	ENSG00000088387	DOCK9			ENST00000400228	protein_coding	437.331	-0.868415	0.258044	-3.36537	0.000764404	0.00923859	546.916	273.887	598.563	329.957
132939	ENSG00000039650	PNKP			ENST00000595081	protein_coding	370.935	-1.22073	0.362805	-3.36471	0.00076623	0.00925307	698.582	201.48	377.455	206.223
80219	ENSG00000106290	TAF6			ENST00000421980	protein_coding	614.417	-0.999887	0.297288	-3.36337	0.000769983	0.00929079	849.329	472.219	822.446	313.676
55878	ENSG00000213693	SEC14L1P1		NR_026952	ENST00000534767	pseudogene	178.719	0.972881	0.289312	3.36273	0.000771749	0.00930404	115.818	236.109	116.567	246.383
188361	ENSG00000169180	XPO6	NM_001270940		ENST00000565698	protein_coding	6665.63	-0.670531	0.199478	-3.36142	0.000775419	0.00933349	7798.38	4910.03	8682.4	5271.72
75112	ENSG00000226688	ENTPD1-AS1		NR_038444	ENST00000416301	antisense	369.684	-0.878182	0.261273	-3.36117	0.000776125	0.00933437	479.816	229.813	491.247	277.859
104254	ENSG00000175390	EIF3F			ENST00000533626	protein_coding	11679.9	1.19968	0.357052	3.35996	0.000779527	0.00936765	4484.71	19542.5	8558.43	14133.9
166128	ENSG00000147133	TAF1	NM_004606		ENST00000373790	protein_coding	1894.82	-0.893721	0.266186	-3.3575	0.000786494	0.00944368	2463.42	1511.1	2536.72	1068.02
117833	ENSG00000140987	ZSCAN32			ENST00000571285	protein_coding	1213.5	0.759018	0.226083	3.35725	0.000787208	0.00944458	964.227	1578.26	810.419	1501.09
83650	ENSG00000102879	CORO1A			ENST00000563778	protein_coding	2823.49	-0.989504	0.294796	-3.35657	0.00078915	0.00946018	3940.55	1409.31	3719.05	2225.04
77850	ENSG00000196586	MYO6			ENST00000369985	protein_coding	1618.39	-0.76403	0.227688	-3.3556	0.000791933	0.00948584	2034.16	1299.13	2078.78	1061.51
72567	ENSG00000273344	PAXIP1-AS1		NR_028090	ENST00000608317	lincRNA	1237.79	-0.721807	0.21514	-3.35506	0.000793473	0.00949658	1654.54	915.055	1452.46	929.09
179959	ENSG00000204525	HLA-C			ENST00000466892	protein_coding	10676.6	-0.675455	0.201359	-3.35448	0.000795129	0.00950868	12951.3	8687.78	13485.7	7581.42
4062	ENSG00000156253	RWDD2B	NM_016940		ENST00000493196	protein_coding	449.821	1.16792	0.348248	3.35371	0.00079735	0.00952753	330.907	629.625	183.177	655.573
99087	ENSG00000156873	PHKG2	NM_000294		ENST00000563588	protein_coding	349.101	-1.67129	0.498441	-3.35303	0.000799332	0.00954348	534.967	36.7281	640.194	184.516
2410	ENSG00000232388	LINC00493			ENST00000435844	lincRNA	2050.01	0.998661	0.297923	3.35208	0.000802062	0.00956061	1593.87	2568.87	1029.68	3007.6
114021	ENSG00000114978	MOB1A	NM_018221		ENST00000396049	protein_coding	5729.47	-0.732291	0.218452	-3.35218	0.000801783	0.00956061	7333.27	4663.42	7093.02	3828.15
28613	ENSG00000207181	SNORA14B	NR_002956	NR_002956	ENST00000384452	snoRNA	42.1582	1.50304	0.44851	3.35118	0.000804681	0.00958408	16.5454	60.8638	18.5027	72.7208
73343	ENSG00000243678	NME1-NME2	NM_001018137		ENST00000514264	protein_coding	4233.54	1.19148	0.355609	3.35054	0.000806532	0.00959838	2332.9	4017.01	2421.08	8163.18
147971	ENSG00000215271	HOMEZ	NM_020834		ENST00000357460	protein_coding	1464.46	-0.67659	0.202034	-3.34889	0.000811359	0.00964804	1850.32	1079.81	1777.19	1150.51
138530	ENSG00000106299	WASL	NM_003941		ENST00000223023	protein_coding	849.158	0.767319	0.229146	3.3486	0.00081222	0.00965051	643.431	1004.25	593.012	1155.94
4132	ENSG00000128739	SNRPN	NM_022807		ENST00000400100	protein_coding	2783.43	-0.783837	0.234114	-3.3481	0.000813672	0.00965885	3915.74	1875.23	3199.12	2143.64
6688	ENSG00000184508	HDDC3	NM_001286451		ENST00000394272	protein_coding	752.564	-0.885656	0.264558	-3.34769	0.000814885	0.00965885	1046.03	443.886	935.312	585.023
31656	ENSG00000218226	TATDN2P2		NR_106981	ENST00000403590	pseudogene	208.44	-1.2762	0.381211	-3.34774	0.000814729	0.00965885	303.332	143.764	311.771	74.8916
146947	ENSG00000188807	TMEM201	NM_001010866		ENST00000340305	protein_coding	2852.76	-0.636872	0.190309	-3.34652	0.000818325	0.00969183	3547.14	2254.06	3436.88	2172.94
194716	ENSG00000117139	KDM5B	NM_006618		ENST00000367265	protein_coding	703.864	0.779901	0.233132	3.34532	0.000821882	0.00972616	474.3	860.488	543.98	936.688
87803	ENSG00000139613	SMARCC2	NM_001130420		ENST00000394023	protein_coding	1687.3	-1.00891	0.302006	-3.34071	0.000835656	0.00988123	2299.81	1323.26	2304.51	821.637
41796	ENSG00000187231	SESTD1	NM_178123		ENST00000428443	protein_coding	1052.96	-0.888682	0.266107	-3.33956	0.000839102	0.00990611	1334.66	831.105	1440.44	605.645
63452	ENSG00000182670	TTC3			ENST00000492275	protein_coding	6361.81	-0.691183	0.206959	-3.3397	0.000838686	0.00990611	7601.68	4479.78	8225.38	5140.39
17198	ENSG00000269893	SNHG8		NR_003584	ENST00000602414	lincRNA	3228.84	0.623624	0.186789	3.33866	0.000841848	0.00992264	2513.98	3906.82	2527.47	3967.08
177121	ENSG00000104427	ZC2HC1A	NM_016010		ENST00000263849	protein_coding	93.0166	-1.28084	0.383626	-3.33876	0.000841521	0.00992264	113.979	48.2713	160.974	48.8423
20734	ENSG00000204054	LINC00963			ENST00000454968	processed_transcript	140.218	-1.06737	0.319836	-3.33724	0.000846138	0.0099573	182.918	90.2463	206.305	81.4039
85604	ENSG00000071994	PDCD2	NM_001199462		ENST00000541970	protein_coding	3127.87	-0.668888	0.200423	-3.33738	0.000845731	0.0099573	3829.33	2254.06	3901.3	2526.78
95614	ENSG00000108960	MMD	NM_012329		ENST00000262065	protein_coding	424.959	-0.798233	0.239238	-3.33657	0.000848188	0.00997347	537.724	316.911	553.231	291.969
80324	ENSG00000175505	CLCF1	NM_013246		ENST00000312438	protein_coding	64.6741	-1.41233	0.423456	-3.33524	0.000852265	0.0100134	101.111	36.7281	98.0644	22.7931
1895	ENSG00000196421	LINC00176		NR_027686	ENST00000444463	lincRNA	36.454	1.54158	0.462905	3.33024	0.000867718	0.0101869	14.707	62.9625	13.877	54.2693
128733	ENSG00000113734	BNIP1	NM_013979		ENST00000231668	protein_coding	329.981	0.871162	0.261822	3.32731	0.000876884	0.0102863	227.958	466.972	226.658	398.336
160713	ENSG00000128596	CCDC136			ENST00000485998	protein_coding	68.3221	-1.30971	0.393762	-3.32614	0.000880588	0.0103216	98.353	31.4813	105.466	37.9885
86270	ENSG00000165338	HECTD2	NM_173497		ENST00000371681	protein_coding	127.697	1.21058	0.364243	3.32355	0.000888788	0.0104094	83.646	167.9	57.3584	201.882
78611	ENSG00000120688	WBP4	NM_007187		ENST00000379487	protein_coding	511.853	-0.872978	0.262865	-3.32101	0.000896909	0.0104962	752.814	349.442	590.237	354.921
160218	ENSG00000053702	NRIP2	NM_031474		ENST00000337508	protein_coding	87.9707	1.27467	0.383866	3.32061	0.000898204	0.010503	48.7169	150.061	43.4814	109.624
88150	ENSG00000145782	ATG12			ENST00000509910	protein_coding	1074.77	-0.679513	0.204911	-3.31614	0.000912686	0.0106511	1339.26	836.352	1325.72	797.758
120956	ENSG00000184445	KNTC1			ENST00000535410	protein_coding	348.516	-1.37553	0.414812	-3.31604	0.000913031	0.0106511	531.29	237.159	530.103	95.5139
171457	ENSG00000136875	PRPF4			ENST00000374199	protein_coding	3992.29	0.713319	0.215222	3.31433	0.00091862	0.0107078	2713.44	5004.47	3257.4	4993.86
88901	ENSG00000100150	DEPDC5			ENST00000437411	protein_coding	263.776	-0.901968	0.272282	-3.31262	0.000924252	0.010765	345.614	192.036	352.477	164.979
152994	ENSG00000104290	FZD3			ENST00000523546	protein_coding	3980.77	-0.651123	0.196784	-3.30882	0.000936908	0.0109037	4808.27	3220.53	4980.01	2914.26
84030	ENSG00000258429	PDF	NM_022341		ENST00000288022	protein_coding	979.303	-0.699168	0.211377	-3.30769	0.000940685	0.0109219	1272.15	735.612	1170.3	739.148
147633	ENSG00000182459	TEX19	NM_207459		ENST00000333437	protein_coding	1070.15	0.919083	0.277846	3.30789	0.000940015	0.0109219	661.815	1189.99	772.489	1656.3
17855	ENSG00000105655	ISYNA1			ENST00000582811	protein_coding	235.147	0.933535	0.282296	3.30694	0.0009432	0.0109425	168.211	327.405	144.321	300.652
114981	ENSG00000129173	E2F8	NM_001256372		ENST00000527884	protein_coding	1015.96	-0.708699	0.214357	-3.30617	0.000945808	0.0109641	1338.34	758.698	1202.68	764.111
125951	ENSG00000154358	OBSCN	NM_052843		ENST00000284548	protein_coding	161.831	-1.66513	0.503777	-3.30529	0.000948783	0.0109836	238.989	82.9007	308.07	17.3662
183551	ENSG00000130304	SLC27A1			ENST00000600277	protein_coding	58.1555	-1.51233	0.457555	-3.30523	0.00094898	0.0109836	84.5652	15.7406	100.84	31.4762
6833	ENSG00000166965	RCCD1	NM_033544		ENST00000394258	protein_coding	394.509	-1.33876	0.405249	-3.30354	0.000954734	0.0110402	360.321	187.838	827.997	201.882
169433	ENSG00000168255	POLR2J3			ENST00000464525	protein_coding	569.811	0.817183	0.24738	3.30335	0.000955369	0.0110402	370.432	775.488	437.589	695.732
166230	ENSG00000119328	FAM206A	NM_017832		ENST00000322940	protein_coding	1257.75	0.694406	0.210241	3.3029	0.000956908	0.0110494	1000.08	1544.68	898.307	1587.92
157819	ENSG00000256683	ZNF350	NM_021632		ENST00000243644	protein_coding	280.168	0.898342	0.272018	3.30251	0.000958223	0.0110559	181.999	397.713	197.979	342.982
91056	ENSG00000133619	KRBA1			ENST00000486744	protein_coding	59.4014	-1.33678	0.404823	-3.30214	0.000959509	0.0110621	91.9187	28.3331	86.9628	30.3908
100160	ENSG00000121297	TSHZ3	NM_020856		ENST00000240587	protein_coding	383.48	-0.9829	0.297723	-3.30139	0.000962059	0.0110828	525.775	291.726	513.45	202.967
55140	ENSG00000197258	EIF4BP6			ENST00000431936	pseudogene	6726.39	0.740702	0.224383	3.30106	0.000963197	0.0110873	4807.35	7588.03	5115.08	9395.1
78065	ENSG00000085840	ORC1	NM_001190818		ENST00000371568	protein_coding	1400.91	-0.850921	0.257949	-3.29879	0.000971017	0.0111599	2035.08	1073.51	1618.06	876.992
147305	ENSG00000071082	RPL31	NM_000993		ENST00000264258	protein_coding	13547.1	0.637406	0.193367	3.29635	0.000979488	0.0112485	10445.6	17496.2	10566	15680.6
169666	ENSG00000099814	CEP170B	NM_015005		ENST00000556508	protein_coding	2347.13	-1.0394	0.315379	-3.29572	0.000981692	0.011265	3466.25	1829.06	3000.22	1092.98
3928	ENSG00000132801	ZSWIM3	NM_080752		ENST00000255152	protein_coding	445.543	0.764897	0.232117	3.29531	0.000983133	0.0112728	325.392	574.008	323.798	558.974
60219	ENSG00000168090	COPS6	NM_006833		ENST00000303904	protein_coding	1922.37	-0.723148	0.219487	-3.29472	0.00098519	0.0112789	2626.12	1436.59	2202.75	1424.03
126324	ENSG00000101745	ANKRD12			ENST00000585234	protein_coding	20924.5	0.594253	0.180353	3.29494	0.000984427	0.0112789	16682.3	25640.4	16426.7	24948.7
118555	ENSG00000249673	NOP14-AS1			ENST00000505731	antisense	300.661	-1.22256	0.37133	-3.29237	0.000993454	0.0113646	405.361	113.333	469.044	214.906
144087	ENSG00000135698	MPHOSPH6			ENST00000563100	protein_coding	1715.15	-0.644007	0.195619	-3.29214	0.000994272	0.0113652	2099.42	1352.64	2109.31	1299.21
29592	ENSG00000163659	TIPARP			ENST00000486483	protein_coding	4153.38	0.657819	0.199904	3.29068	0.000999465	0.0114105	3138.1	4817.68	3241.68	5416.07
47552	ENSG00000237441	RGL2			ENST00000491168	protein_coding	222.224	-0.971145	0.295142	-3.29043	0.00100034	0.0114105	308.847	160.554	291.418	128.075
133973	ENSG00000106733	NMRK1			ENST00000376811	protein_coding	543.897	0.763752	0.232117	3.29037	0.00100055	0.0114105	418.23	698.884	374.68	683.793
4376	ENSG00000141446	ESCO1	NM_052911		ENST00000269214	protein_coding	2634.28	0.764042	0.23228	3.28931	0.00100432	0.0114446	1797.93	3019.05	2041.78	3678.37
102505	ENSG00000105397	TYK2			ENST00000525976	protein_coding	1009.25	-0.752591	0.228977	-3.28675	0.0010135	0.0115314	1388.89	751.353	1168.45	728.294
159574	ENSG00000182704	TSKU			ENST00000533752	protein_coding	406.385	-1.61586	0.491872	-3.28512	0.00101937	0.0115804	663.653	48.2713	684.601	229.016
183879	ENSG00000172780	RAB43	NM_198490		ENST00000315150	protein_coding	306.401	-1.74872	0.532391	-3.28465	0.00102107	0.0115908	980.772	68.2094	108.241	68.3793
34907	ENSG00000163913	IFT122	NM_018262		ENST00000347300	protein_coding	130.926	-1.43145	0.435881	-3.28403	0.00102333	0.0116074	216.009	34.6294	190.578	82.4893
110034	ENSG00000100564	PIGH			ENST00000561272	protein_coding	891.925	0.699597	0.213277	3.28022	0.00103725	0.0117473	685.713	1072.46	656.847	1152.68
193982	ENSG00000213047	DENND1B	NM_001195215		ENST00000391979	protein_coding	10009.5	-0.606594	0.184966	-3.27948	0.00103997	0.011769	12096.5	8108.52	12194.2	7638.94
82742	ENSG00000165868	HSPA12A	NM_025015		ENST00000369209	protein_coding	63.9714	-1.40932	0.429911	-3.27816	0.00104484	0.0118151	87.3228	35.6788	110.091	22.7931
84230	ENSG00000096063	SRPK1			ENST00000373825	protein_coding	6148.27	-1.49014	0.454629	-3.2777	0.00104657	0.0118165	9565.06	4014.91	9914.68	1098.41
149737	ENSG00000119953	SMNDC1	NM_005871		ENST00000369603	protein_coding	3629.63	0.659642	0.20124	3.27789	0.00104585	0.0118165	2613.25	4442.01	2956.73	4506.52
126354	ENSG00000168890	TMEM150A			ENST00000306353	protein_coding	126.788	-1.05834	0.322926	-3.27734	0.00104789	0.0118224	168.211	78.7032	183.177	77.0624
119511	ENSG00000131747	TOP2A	NM_001067		ENST00000423485	protein_coding	22101	-0.86378	0.263605	-3.2768	0.00104991	0.0118272	29505	18002	28355.4	12541.6
119618	ENSG00000130997	POLN			ENST00000511885	protein_coding	152.235	-1.01651	0.310204	-3.2769	0.00104952	0.0118272	219.686	92.345	197.054	99.8555
22602	ENSG00000148356	LRSAM1	NM_001190723		ENST00000373324	protein_coding	246.335	-0.881096	0.268972	-3.27579	0.00105366	0.0118603	336.422	169.999	311.771	167.149
88070	ENSG00000070961	ATP2B1	NM_001001323		ENST00000359142	protein_coding	3187.27	-0.770544	0.235345	-3.27411	0.00105997	0.0119222	3892.76	2587.76	4226.95	2041.61
101467	ENSG00000205323	SARNP			ENST00000546604	protein_coding	614.877	1.35132	0.41288	3.27291	0.00106447	0.0119638	427.422	841.599	170.225	1020.26
32087	ENSG00000159111	MRPL10	NM_145255		ENST00000351111	protein_coding	4246.36	0.645119	0.197166	3.27195	0.00106808	0.0119703	3118.8	5087.37	3442.43	5336.84
34869	ENSG00000154359	LONRF1	NM_152271		ENST00000398246	protein_coding	976.431	-0.67428	0.206071	-3.27208	0.0010676	0.0119703	1217	732.464	1200.83	755.428
65513	ENSG00000167861	HID1			ENST00000532395	protein_coding	136.049	-1.03441	0.316149	-3.27189	0.0010683	0.0119703	181.999	81.8513	192.428	87.9162
167661	ENSG00000140859	KIFC3			ENST00000465878	protein_coding	250.06	-0.9643	0.294712	-3.27201	0.00106786	0.0119703	309.766	179.443	364.504	146.527
187359	ENSG00000173821	RNF213			ENST00000508628	protein_coding	1067.85	0.968057	0.296186	3.26841	0.00108152	0.0121092	802.45	1655.91	586.536	1226.49
83810	ENSG00000082512	TRAF5			ENST00000462410	protein_coding	126.409	-1.22418	0.374622	-3.26776	0.00108403	0.0121189	147.07	74.5057	221.108	62.9524
174572	ENSG00000111424	VDR			ENST00000395324	protein_coding	1790.52	-0.698362	0.213761	-3.26702	0.00108686	0.0121414	2291.53	1443.94	2174.07	1252.53
178716	ENSG00000119397	CNTRL			ENST00000373865	protein_coding	476.324	-0.828133	0.253626	-3.26518	0.00109395	0.0122114	557.946	338.948	676.274	332.128
42170	ENSG00000110031	LPXN			ENST00000530561	protein_coding	86.7093	1.19062	0.364683	3.26482	0.00109535	0.0122178	49.6361	115.431	47.1819	134.588
78927	ENSG00000149970	CNKSR2	NM_001168648		ENST00000279451	protein_coding	878.919	-0.712191	0.218232	-3.26346	0.00110059	0.012267	1128.76	624.378	1072.23	690.305
118894	ENSG00000183283	DAZAP2			ENST00000412716	protein_coding	9787.41	0.620275	0.19015	3.26204	0.00110615	0.0123196	7669.7	11383.6	7629.6	12466.7
45947	ENSG00000105223	PLD3			ENST00000599685	protein_coding	3177.95	0.689396	0.211408	3.26098	0.00111028	0.0123377	2311.76	4235.28	2495.09	3669.69
56025	ENSG00000185917	SETD4			ENST00000399215	protein_coding	340.249	0.863138	0.264657	3.26135	0.00110883	0.0123377	237.15	485.861	233.134	404.849
63337	ENSG00000112293	GPLD1			ENST00000492917	protein_coding	109.702	-1.52916	0.468897	-3.26118	0.00110951	0.0123377	191.191	64.0119	161.899	21.7077
117989	ENSG00000182473	EXOC7			ENST00000591724	protein_coding	1727.4	-0.862167	0.264558	-3.2589	0.00111845	0.0124098	2439.52	1371.53	2081.56	1017.01
31388	ENSG00000134058	CDK7			ENST00000506563	protein_coding	136.22	1.13432	0.348188	3.25778	0.00112288	0.0124495	80.8884	161.604	77.7114	224.675
108157	ENSG00000147123	NDUFB11	NM_001135998		ENST00000377811	protein_coding	7815.7	0.764537	0.234747	3.25685	0.00112655	0.0124809	4956.26	9931.29	6428.77	9946.47
185690	ENSG00000153485	TMEM251	NM_015676		ENST00000283534	protein_coding	780.995	0.69904	0.214666	3.25641	0.0011283	0.0124909	599.31	947.586	576.36	1000.73
119052	ENSG00000120709	FAM53C			ENST00000512180	protein_coding	2716.59	-0.743942	0.228576	-3.25468	0.00113518	0.0125576	3563.69	1790.23	3303.66	2208.76
31790	ENSG00000012211	PRICKLE3	NM_006150		ENST00000376317	protein_coding	594.594	-0.876791	0.269452	-3.25397	0.00113803	0.0125797	784.066	468.021	778.965	347.323
168566	ENSG00000236618	PITPNA-AS1		NR_028514	ENST00000425081	antisense	224.321	1.11639	0.343108	3.25375	0.00113892	0.0125801	143.393	381.973	121.193	250.724
40484	ENSG00000075420	FNDC3B			ENST00000421757	protein_coding	3343.08	0.886801	0.272714	3.25176	0.00114694	0.0126522	2058.06	3691.7	2500.64	5121.93
44478	ENSG00000161791	FMNL3	NM_175736		ENST00000335154	protein_coding	848.327	-1.14474	0.352043	-3.2517	0.00114716	0.0126522	1347.53	634.872	1065.76	345.153
174038	ENSG00000197982	C1orf122			ENST00000373043	protein_coding	718.008	-0.920635	0.283157	-3.25132	0.0011487	0.0126597	1057.98	549.873	853.901	410.276
31144	ENSG00000265206	MIR142		NR_029683	ENST00000579003	antisense	400.544	-1.11496	0.343039	-3.25023	0.00115311	0.0126988	589.199	300.121	540.279	172.576
124450	ENSG00000071894	CPSF1			ENST00000531480	protein_coding	620.603	-0.730683	0.225132	-3.24557	0.00117216	0.0128894	814.4	466.972	748.435	452.606
8619	ENSG00000027001	MIPEP			ENST00000464194	protein_coding	408.661	-0.767027	0.236412	-3.24444	0.0011768	0.0128924	517.502	294.874	522.702	299.566
47269	ENSG00000132952	USPL1			ENST00000465952	protein_coding	1325.17	0.665307	0.205024	3.24503	0.0011744	0.0128924	1047.87	1594	979.719	1679.09
75448	ENSG00000141540	TTYH2	NM_032646		ENST00000269346	protein_coding	289.331	-0.960684	0.296093	-3.24453	0.00117645	0.0128924	333.665	188.888	445.916	188.857
78595	ENSG00000119042	SATB2	NM_001172509		ENST00000417098	protein_coding	1389.14	-0.737112	0.227137	-3.24522	0.00117358	0.0128924	1639.83	1098.7	1865.07	952.968
187977	ENSG00000100628	ASB2	NM_001202429		ENST00000555019	protein_coding	2219.78	0.696868	0.214784	3.24451	0.00117654	0.0128924	1793.33	2658.07	1551.45	2876.27
139963	ENSG00000214160	ALG3			ENST00000411922	protein_coding	2816.46	-1.01501	0.312914	-3.24374	0.00117973	0.0129149	4610.64	1474.37	3100.13	2080.68
80951	ENSG00000144867	SRPRB	NM_021203		ENST00000466490	protein_coding	11998.1	0.598525	0.184538	3.24337	0.00118126	0.012922	9190.03	14442.6	9752.78	14607.1
35762	ENSG00000066136	NFYC			ENST00000467203	protein_coding	1865.33	0.889729	0.274346	3.24309	0.00118239	0.0129249	1221.6	2906.77	1317.39	2015.56
75390	ENSG00000134717	BTF3L4	NM_152265		ENST00000313334	protein_coding	3456.9	0.636871	0.196441	3.24204	0.00118677	0.0129631	2559.94	4323.43	2801.31	4142.92
113737	ENSG00000171368	TPPP	NM_007030		ENST00000360578	protein_coding	93.1429	-1.26203	0.389325	-3.24159	0.00118867	0.0129743	147.989	58.765	126.744	39.0739
84063	ENSG00000084693	AGBL5			ENST00000421915	protein_coding	1094.28	-0.797537	0.246109	-3.24058	0.00119285	0.0130103	1272.15	846.846	1538.5	719.611
130539	ENSG00000006634	DBF4			ENST00000413643	protein_coding	2860.47	0.64391	0.198796	3.23905	0.00119927	0.0130706	2261.2	3346.46	2160.19	3674.03
37477	ENSG00000115042	FAHD2A			ENST00000445649	protein_coding	635.27	-1.23248	0.380622	-3.23806	0.00120346	0.0130881	1062.58	225.616	793.767	459.118
117257	ENSG00000198792	TMEM184B	NM_001195072		ENST00000361906	protein_coding	6434.03	0.641305	0.198053	3.23804	0.00120353	0.0130881	4858.82	7446.37	5098.42	8332.5
185478	ENSG00000105778	AVL9			ENST00000485228	protein_coding	8234	0.593497	0.183277	3.23825	0.00120263	0.0130881	6563.91	10143.3	6465.78	9763.04
122682	ENSG00000182325	FBXL6			ENST00000524492	protein_coding	237.555	-1.25606	0.388022	-3.2371	0.00120753	0.0131026	434.775	154.258	264.589	96.5993
113106	ENSG00000160325	CACFD1	NM_001135775		ENST00000291722	protein_coding	144.283	-1.14823	0.355062	-3.23388	0.00122121	0.0132413	229.797	96.5425	181.327	69.4647
70129	ENSG00000180581	SRP9P1			ENST00000445874	pseudogene	3549.8	0.647824	0.200376	3.23305	0.00122477	0.0132604	2901.87	4349.66	2574.65	4373.02
101143	ENSG00000100320	RBFOX2	NM_014309		ENST00000405409	protein_coding	2604.3	0.748692	0.231562	3.23323	0.00122399	0.0132604	2010.26	3638.18	1813.27	2955.5
16664	ENSG00000128731	HERC2	NM_004667		ENST00000261609	protein_coding	1059.41	-0.833426	0.257848	-3.23224	0.00122824	0.0132785	1185.75	775.488	1564.4	712.013
167652	ENSG00000100427	MLC1	NM_139202		ENST00000395876	protein_coding	2635.59	-1.15122	0.356163	-3.2323	0.00122798	0.0132785	4594.1	1910.91	2921.58	1115.78
26408	ENSG00000198561	CTNND1			ENST00000524630	protein_coding	1012.85	0.67546	0.20904	3.23125	0.00123251	0.0133149	742.703	1266.6	799.317	1242.77
107790	ENSG00000176105	YES1			ENST00000577961	protein_coding	4381.88	1.55784	0.482297	3.23004	0.00123771	0.0133544	1615.01	11777.1	1622.69	2512.67
112069	ENSG00000131652	THOC6			ENST00000576143	protein_coding	688.408	-0.89961	0.278518	-3.22998	0.00123797	0.0133544	1046.95	501.601	775.264	429.813
7327	ENSG00000104643	MTMR9	NM_015458		ENST00000221086	protein_coding	64.2334	-1.31577	0.407582	-3.22823	0.0012456	0.013417	93.7571	27.2838	98.9896	36.9031
130960	ENSG00000168887	C2orf68	NM_001013649		ENST00000306336	protein_coding	1493.61	-0.674953	0.209417	-3.22302	0.00126848	0.0136535	1922.02	1188.94	1778.11	1085.39
106699	ENSG00000135119	RNFT2			ENST00000257575	protein_coding	335.286	0.87784	0.272456	3.22195	0.00127321	0.0136844	233.473	393.516	225.733	488.423
153871	ENSG00000167695	FAM57A			ENST00000574327	protein_coding	140.672	-1.13354	0.351812	-3.222	0.00127301	0.0136844	227.958	72.4069	171.15	91.1724
8094	ENSG00000130703	OSBPL2	NM_014835		ENST00000358053	protein_coding	1002.36	0.714676	0.221942	3.2201	0.00128146	0.0137631	716.047	1330.61	780.815	1181.98
85747	ENSG00000130204	TOMM40			ENST00000589253	protein_coding	6614.97	-0.833872	0.259021	-3.21932	0.00128494	0.0137891	10026.5	4536.45	7149.45	4747.48
139469	ENSG00000070614	NDST1			ENST00000522491	protein_coding	1057.96	-0.817506	0.253952	-3.21914	0.00128575	0.0137891	1408.19	851.043	1325.72	646.89
144039	ENSG00000126243	LRFN3			ENST00000585876	protein_coding	1306.24	-0.653339	0.203163	-3.21584	0.00130063	0.0139386	1651.78	1025.24	1563.48	984.445
94670	ENSG00000189114	BLOC1S3	NM_212550		ENST00000433642	protein_coding	1598	0.712535	0.221597	3.21545	0.00130239	0.0139473	1287.78	1917.21	1100.91	2086.11
61782	ENSG00000162889	MAPKAPK2			ENST00000294981	protein_coding	2108.63	-1.58202	0.492297	-3.21354	0.0013111	0.0140004	5709.99	942.339	1247.08	535.095
101436	ENSG00000085185	BCORL1			ENST00000607874	protein_coding	895.847	-0.755398	0.235054	-3.21372	0.0013103	0.0140004	1148.06	718.822	1124.97	591.535
191516	ENSG00000139182	CLSTN3			ENST00000541953	protein_coding	407.001	-1.11363	0.346545	-3.21353	0.00131114	0.0140004	420.068	249.751	728.082	230.102
118715	ENSG00000122390	NAA60			ENST00000407558	protein_coding	326.589	1.61391	0.502372	3.21258	0.00131548	0.0140366	179.241	508.947	34.23	583.937
65727	ENSG00000146555	SDK1	NM_152744		ENST00000404826	protein_coding	61.5461	-1.30791	0.407411	-3.21029	0.00132603	0.0141389	93.7571	34.6294	90.6633	27.1346
124337	ENSG00000173638	SLC19A1			ENST00000417954	protein_coding	1652.14	-0.694139	0.216256	-3.2098	0.00132827	0.0141526	2195.02	1297.03	1921.51	1195.01
127539	ENSG00000154845	PPP4R1	NM_001042388		ENST00000400556	protein_coding	2554.62	-0.640429	0.199559	-3.20923	0.00133092	0.0141706	3140.86	2078.81	3123.26	1875.55
153204	ENSG00000067334	DNTTIP2	NM_014597		ENST00000436063	protein_coding	9573.6	0.640139	0.199593	3.20722	0.00134025	0.0142494	7207.34	11020.5	7613.87	12452.6
154474	ENSG00000170425	ADORA2B	NM_000676		ENST00000304222	protein_coding	37.6953	-1.48142	0.46188	-3.20736	0.00133958	0.0142494	65.2623	15.7406	54.583	15.1954
112237	ENSG00000138433	CIR1	NM_004882		ENST00000342016	protein_coding	1537.8	0.637339	0.198761	3.20656	0.00134334	0.0142719	1177.48	1835.36	1206.38	1931.99
114230	ENSG00000157881	PANK4	NM_018216		ENST00000378466	protein_coding	175.951	-0.977982	0.305172	-3.20469	0.00135208	0.0143544	226.12	122.777	250.712	104.197
190382	ENSG00000105879	CBLL1	NM_024814		ENST00000440859	protein_coding	6421.19	0.692808	0.216282	3.20327	0.00135876	0.014415	4771.5	7236.49	4919.87	8756.89
159840	ENSG00000123136	DDX39A			ENST00000587730	protein_coding	5629.03	1.12608	0.351563	3.20306	0.00135977	0.0144153	4352.35	7263.78	2221.25	8678.74
105030	ENSG00000162065	TBC1D24	NM_020705		ENST00000567020	protein_coding	1055.97	-0.768076	0.239904	-3.2016	0.00136665	0.0144779	1251.93	835.303	1437.66	698.988
138103	ENSG00000150347	ARID5B	NM_032199		ENST00000279873	protein_coding	4609	0.655191	0.204671	3.20119	0.00136863	0.0144885	3508.54	6080.08	3575.65	5271.72
56839	ENSG00000108932	SLC16A6	NM_001174166		ENST00000327268	protein_coding	117.631	1.09728	0.342971	3.19934	0.00137743	0.0145712	68.0198	146.913	72.1606	183.43
69516	ENSG00000178999	AURKB	NM_001284526		ENST00000316199	protein_coding	1342.82	-1.29652	0.405734	-3.1955	0.00139588	0.0147047	2236.38	970.672	1773.49	390.739
71639	ENSG00000185829	ARL17A	NM_016632		ENST00000445552	protein_coding	20.6095	1.71735	0.537346	3.19599	0.00139354	0.0147047	3.67675	22.0369	4.62568	52.0985
87122	ENSG00000048544	MRPS10	NM_018141		ENST00000053468	protein_coding	6204.13	0.599619	0.187616	3.19599	0.00139353	0.0147047	5022.44	7356.12	4765.38	7672.59
113916	ENSG00000239732	TLR9	NM_017442		ENST00000360658	protein_coding	80.3637	-1.65257	0.517125	-3.19569	0.00139495	0.0147047	90.0803	9.44438	185.027	36.9031
182360	ENSG00000205544	TMEM256	NM_152766		ENST00000302422	protein_coding	485.987	-0.732004	0.229008	-3.19641	0.00139151	0.0147047	602.987	357.837	621.691	361.433
168297	ENSG00000171310	CHST11			ENST00000550711	protein_coding	463.188	-0.772102	0.241674	-3.19481	0.00139922	0.0147278	596.552	357.837	584.686	313.676
47859	ENSG00000204060	FOXO6			ENST00000372591	protein_coding	370.078	-0.859834	0.269204	-3.19398	0.00140324	0.0147595	444.886	236.109	523.627	275.688
115056	ENSG00000196187	TMEM63A	NM_014698		ENST00000366835	protein_coding	1268.86	-1.19992	0.375777	-3.19317	0.00140718	0.0147799	1993.72	953.882	1682.82	445.008
137811	ENSG00000100418	DESI1	NM_015704		ENST00000263256	protein_coding	11924.2	-0.671869	0.210474	-3.19217	0.00141206	0.0148206	13966.1	8448.52	15550.6	9731.57
106997	ENSG00000106305	AIMP2	NM_006303		ENST00000223029	protein_coding	2237.34	0.740742	0.232277	3.18905	0.0014274	0.014971	1836.54	2870.04	1459.86	2782.93
147841	ENSG00000179010	MRFAP1	NM_001272053		ENST00000320912	protein_coding	31294.8	0.571955	0.17945	3.18727	0.00143625	0.015053	24955	37124.8	25043.4	38055.8
65620	ENSG00000177685	EFCAB4A			ENST00000528315	protein_coding	261.909	-0.983794	0.308748	-3.1864	0.00144057	0.0150769	319.877	190.986	391.333	145.442
194459	ENSG00000134375	TIMM17A	NM_006335		ENST00000367287	protein_coding	11923.2	0.660658	0.207326	3.18656	0.00143974	0.0150769	8967.59	13522.3	9308.72	15894.4
106680	ENSG00000008130	NADK	NM_023018		ENST00000341426	protein_coding	3215.84	-0.616134	0.193524	-3.18376	0.00145373	0.0152039	4063.73	2489.12	3765.3	2545.23
124950	ENSG00000145882	PCYOX1L	NM_024028		ENST00000274569	protein_coding	1167.15	0.991321	0.311393	3.1835	0.00145507	0.0152071	842.894	1917.21	649.445	1259.05
155247	ENSG00000118762	PKD2	NM_000297		ENST00000237596	protein_coding	439.335	-0.786179	0.247014	-3.18273	0.00145896	0.015237	536.805	334.751	588.386	297.396
142458	ENSG00000006695	COX10			ENST00000429152	protein_coding	2878.18	0.836068	0.262721	3.18234	0.00146092	0.0152467	1680.27	3598.31	2351.7	3882.42
95848	ENSG00000171388	APLN			ENST00000429967	protein_coding	82.3366	-1.35403	0.425523	-3.18203	0.00146245	0.0152518	130.525	51.4194	120.268	27.1346
24128	ENSG00000228315	GUSBP11			ENST00000430357	processed_transcript	130.838	-1.14339	0.359593	-3.17969	0.00147433	0.0153649	153.504	71.3575	219.257	79.2331
37055	ENSG00000137766	UNC13C	NM_001080534		ENST00000260323	protein_coding	4747.38	0.923367	0.29073	3.17603	0.00149305	0.015549	3785.21	6997.24	2541.35	5665.71
14855	ENSG00000204228	HSD17B8	NM_014234		ENST00000374662	protein_coding	86.0908	-1.27489	0.401641	-3.17421	0.00150247	0.0156251	106.626	37.7775	148.947	51.0131
30303	ENSG00000225031	EIF4BP7			ENST00000432307	pseudogene	5805.3	0.743515	0.234224	3.17437	0.00150161	0.0156251	4035.23	6499.83	4504.49	8181.64
92904	ENSG00000100916	BRMS1L	NM_032352		ENST00000216807	protein_coding	484.867	0.739474	0.233035	3.17324	0.0015075	0.0156663	352.968	587.65	361.728	637.121
143911	ENSG00000150403	TMCO3	NM_017905		ENST00000434316	protein_coding	968.014	-0.829945	0.261587	-3.17273	0.00151011	0.0156824	1284.1	781.785	1227.66	578.51
118853	ENSG00000089351	GRAMD1A			ENST00000599564	protein_coding	968.834	-0.872273	0.274953	-3.17245	0.00151161	0.0156869	1370.51	560.366	1174.92	769.538
110962	ENSG00000068724	TTC7A			ENST00000409245	protein_coding	2169.03	-0.697487	0.220068	-3.16942	0.00152743	0.0158288	2583.83	1764	2827.22	1501.09
38978	ENSG00000090565	RAB11FIP3	NM_014700		ENST00000262305	protein_coding	412.315	-0.863231	0.2725	-3.16782	0.00153586	0.0159051	574.492	316.911	506.049	251.809
4177	ENSG00000148200	NR6A1	NM_001489		ENST00000487099	protein_coding	202.995	-0.934077	0.29494	-3.16701	0.00154014	0.0159382	250.019	140.616	293.268	128.075
188795	ENSG00000040531	CTNS	NM_004937		ENST00000046640	protein_coding	299.199	-0.85089	0.268744	-3.16617	0.00154458	0.015973	374.109	192.036	407.06	223.589
7196	ENSG00000145348	TBCK			ENST00000273980	protein_coding	227.138	-1.01233	0.31993	-3.16422	0.00155497	0.0160691	333.665	166.851	288.642	119.392
186270	ENSG00000111653	ING4			ENST00000341550	protein_coding	198.344	-1.07655	0.340313	-3.16342	0.00155926	0.0161022	306.089	141.666	247.936	97.6847
102998	ENSG00000115419	GLS	NM_014905		ENST00000320717	protein_coding	3950.98	-0.973551	0.308002	-3.16086	0.00157306	0.0162334	4096.82	2788.19	6602.7	2316.21
33563	ENSG00000165548	TMEM63C			ENST00000557408	protein_coding	206.708	-0.929591	0.294392	-3.15767	0.00159036	0.0164004	250.938	135.369	301.594	138.929
122829	ENSG00000040933	INPP4A			ENST00000409016	protein_coding	7527.12	0.584058	0.185011	3.15689	0.00159463	0.0164329	6070.31	9276.48	5887.57	8874.11
11665	ENSG00000231889	TRAF3IP2-AS1			ENST00000532226	antisense	88.8236	1.15175	0.364972	3.15573	0.00160096	0.0164761	56.0704	129.073	45.3317	124.819
175362	ENSG00000185024	BRF1	NM_145685		ENST00000392557	protein_coding	1025.56	-0.766679	0.242949	-3.15571	0.00160105	0.0164761	1384.3	820.612	1227.66	669.683
97046	ENSG00000129219	PLD2	NM_001243108		ENST00000263088	protein_coding	39.6891	-1.54519	0.489998	-3.15347	0.00161343	0.0165691	53.3128	18.8888	76.7863	9.76847
102216	ENSG00000134779	TPGS2			ENST00000590652	protein_coding	4647.49	-0.583588	0.185063	-3.15346	0.00161346	0.0165691	5559.24	3742.07	5646.1	3642.55
13852	ENSG00000054654	SYNE2	NM_015180		ENST00000344113	protein_coding	372.615	-1.09371	0.346941	-3.15243	0.00161916	0.0166161	552.431	282.282	494.023	161.722
117239	ENSG00000188917	TRMT2B	NM_001167971		ENST00000372939	protein_coding	1132.58	-0.653507	0.207319	-3.15218	0.00162058	0.0166191	1365.91	900.364	1422.86	841.174
173289	ENSG00000104343	UBE2W			ENST00000523278	protein_coding	2180.04	0.601767	0.191002	3.15059	0.00162943	0.0166982	1717.96	2613.99	1717.05	2671.13
178417	ENSG00000161057	PSMC2			ENST00000457587	protein_coding	6140.98	0.709368	0.225291	3.14868	0.00164012	0.0167962	5062.88	7329.89	4125.18	8045.96
105446	ENSG00000110852	CLEC2B	NM_005127		ENST00000228438	protein_coding	1562.04	0.637354	0.202438	3.14839	0.0016417	0.0168007	1240.9	1847.95	1179.55	1979.74
73251	ENSG00000134072	CAMK1	NM_003656		ENST00000256460	protein_coding	25.3685	-1.66084	0.527867	-3.14633	0.00165332	0.016889	39.525	3.14813	49.0322	9.76847
107019	ENSG00000162819	BROX	NM_144695		ENST00000340934	protein_coding	4298.61	0.648261	0.206042	3.14625	0.00165376	0.016889	3341.24	5671.87	3285.16	4896.17
149452	ENSG00000174842	GLMN	NM_053274		ENST00000370360	protein_coding	215.491	1.10538	0.351317	3.14639	0.00165302	0.016889	122.252	232.961	132.294	374.458
77223	ENSG00000110628	SLC22A18	NM_183233		ENST00000347936	protein_coding	59.3734	-1.33002	0.423205	-3.14274	0.00167376	0.0170814	101.111	25.185	78.6366	32.5616
186684	ENSG00000135249	RINT1	NM_021930		ENST00000257700	protein_coding	1986.98	0.791896	0.252005	3.14238	0.00167581	0.0170905	1521.25	2215.23	1327.57	2883.87
120011	ENSG00000055332	EIF2AK2	NM_001135651		ENST00000233057	protein_coding	1960.28	0.67065	0.213617	3.1395	0.00169234	0.0172472	1410.95	2555.23	1578.28	2296.68
108944	ENSG00000211643	IGLV5-52			ENST00000390289	IG_V_gene	28.9792	-1.58124	0.50375	-3.13894	0.0016956	0.0172684	50.5553	12.5925	46.2568	6.51231
86294	ENSG00000151773	CCDC122			ENST00000470137	protein_coding	224.76	-0.853019	0.271941	-3.13678	0.00170813	0.017384	295.059	154.258	292.343	157.381
102804	ENSG00000005700	IBTK	NM_015525		ENST00000306270	protein_coding	1985.93	0.657787	0.209797	3.13535	0.0017165	0.0174572	1478.05	2294.98	1569.03	2601.67
114394	ENSG00000154380	ENAH	NM_001008493		ENST00000366844	protein_coding	4655.36	-0.647589	0.206626	-3.13411	0.00172377	0.017519	5360.7	3437.75	6082.77	3740.24
110360	ENSG00000112877	CEP72	NM_018140		ENST00000264935	protein_coding	307.759	-0.80896	0.258346	-3.13131	0.00174031	0.0176507	406.281	229.813	387.632	207.309
150466	ENSG00000122406	RPL5	NM_000969		ENST00000370321	protein_coding	42461.4	-0.915068	0.292219	-3.13145	0.00173946	0.0176507	52631.7	22178.5	60416.9	34618.4
168403	ENSG00000177383	MAGEF1	NM_022149		ENST00000317897	protein_coding	1217.18	0.647641	0.206814	3.13152	0.00173906	0.0176507	932.056	1432.4	944.564	1559.7
64021	ENSG00000143420	ENSA			ENST00000369016	protein_coding	12019.1	-0.787994	0.251728	-3.13034	0.00174602	0.0176965	16214.5	9930.24	14596.8	7335.04
30108	ENSG00000184216	IRAK1	NM_001569		ENST00000369980	protein_coding	10166.6	-0.834069	0.266704	-3.12732	0.00176407	0.0178548	14824.6	8105.38	11598.4	6137.86
28387	ENSG00000101224	CDC25B			ENST00000467519	protein_coding	12546.8	-0.653304	0.208998	-3.12589	0.0017727	0.0179299	16590.4	10069.8	14305.4	9221.44
118172	ENSG00000185105	MYADML2	NM_001145113		ENST00000409745	protein_coding	123.997	-1.46928	0.47019	-3.12486	0.00177887	0.01798	174.646	25.185	220.182	75.977
52935	ENSG00000233435	AGGF1P2			ENST00000426656	pseudogene	65.9683	1.33436	0.427302	3.12276	0.00179162	0.0180965	24.818	112.283	38.8557	87.9162
90423	ENSG00000197785	ATAD3A	NM_001170535		ENST00000378756	protein_coding	2335.72	-0.647602	0.207426	-3.12209	0.00179573	0.0181008	2776.86	1907.76	2965.06	1693.2
158224	ENSG00000178460	MCMDC2	NM_001136161		ENST00000396592	protein_coding	113.638	1.06098	0.339821	3.12216	0.00179528	0.0181008	64.3431	147.962	74.0109	168.235
119474	ENSG00000185818	NAT8L			ENST00000331662	protein_coding	959.407	-1.05028	0.336498	-3.12121	0.0018011	0.0181425	1700.5	624.378	960.291	552.461
29998	ENSG00000122862	SRGN		NR_036430	ENST00000462445	protein_coding	7969.73	0.658491	0.211032	3.12034	0.00180645	0.018184	5593.25	10063.5	6629.52	9592.64
143641	ENSG00000151239	TWF1			ENST00000552521	protein_coding	2732.85	-1.67194	0.535926	-3.11972	0.0018102	0.0182094	5147.45	321.109	5425.92	36.9031
148910	ENSG00000238243	OR2W3	NM_001001957		ENST00000360358	protein_coding	74.0346	-1.64529	0.527637	-3.11821	0.0018195	0.0182904	151.666	33.58	105.466	5.42693
29410	ENSG00000186523	FAM86B1			ENST00000529146	protein_coding	74.6814	-1.19497	0.383297	-3.11761	0.00182325	0.0183157	114.898	44.0738	101.765	37.9885
126235	ENSG00000109881	CCDC34			ENST00000529615	protein_coding	1772	0.765269	0.24551	3.11706	0.00182664	0.0183373	1427.5	2074.62	1148.09	2437.78
127586	ENSG00000010322	NISCH			ENST00000479054	protein_coding	1032.94	-0.745534	0.239294	-3.11556	0.00183596	0.0184182	1341.09	840.55	1273.91	676.195
22351	ENSG00000198933	TBKBP1			ENST00000578982	protein_coding	442.941	-0.728854	0.233997	-3.1148	0.0018407	0.0184533	562.542	335.8	553.231	320.189
180084	ENSG00000136848	DAB2IP			ENST00000394340	protein_coding	460.31	-1.04788	0.33683	-3.111	0.00186452	0.0186794	669.168	356.788	606.889	208.394
140189	ENSG00000160703	NLRX1			ENST00000482180	protein_coding	1574.76	-0.654405	0.210392	-3.11041	0.00186829	0.0187044	1952.35	1287.58	1927.06	1132.06
33750	ENSG00000117016	RIMS3	NM_014747		ENST00000372684	protein_coding	280.726	-1.02279	0.328923	-3.10953	0.00187386	0.0187475	310.685	189.937	461.643	160.637
102770	ENSG00000144283	PKP4			ENST00000426248	protein_coding	8368.27	-0.610973	0.196602	-3.10766	0.00188574	0.0188535	10760	6664.58	9587.18	6461.3
173945	ENSG00000108557	RAI1	NM_030665		ENST00000353383	protein_coding	4100.08	-0.601208	0.193559	-3.10608	0.00189588	0.0189421	5099.65	3348.56	4840.31	3111.8
84411	ENSG00000155438	NIFK	NM_032390		ENST00000285814	protein_coding	3977.23	0.619624	0.199522	3.10555	0.00189927	0.0189632	3175.79	4581.57	3037.22	5114.34
28455	ENSG00000079385	CEACAM1	NM_001184813		ENST00000352591	protein_coding	100.209	1.36447	0.439545	3.10428	0.00190741	0.0189985	34.0099	113.333	59.2087	194.284
97941	ENSG00000182220	ATP6AP2	NM_005765		ENST00000378438	protein_coding	4534.99	1.2695	0.408963	3.1042	0.00190796	0.0189985	2540.63	9756.04	2120.41	3722.87
145894	ENSG00000158813	EDA	NM_001005610		ENST00000525810	protein_coding	563.659	-0.715883	0.230602	-3.10441	0.00190658	0.0189985	723.4	440.738	691.077	399.422
156028	ENSG00000165055	METTL2B			ENST00000482555	protein_coding	1367.17	0.64835	0.208856	3.1043	0.00190733	0.0189985	1111.3	1693.69	995.446	1668.24
19589	ENSG00000107864	CPEB3	NM_001178137		ENST00000412050	protein_coding	1706.4	0.631639	0.203531	3.10341	0.00191303	0.0190354	1280.43	2163.81	1370.13	2011.22
157543	ENSG00000184634	MED12			ENST00000374102	protein_coding	925.39	-0.767544	0.247338	-3.10322	0.00191425	0.0190354	1248.26	744.007	1110.16	599.133
191575	ENSG00000158769	F11R	NM_016946		ENST00000368026	protein_coding	1736.7	0.688734	0.222043	3.10181	0.00192341	0.0191136	1242.74	2000.11	1381.23	2322.73
115592	ENSG00000136271	DDX56	NM_001257189		ENST00000258772	protein_coding	3053.28	1.29855	0.41889	3.09999	0.00193528	0.0192186	804.289	4918.42	2244.38	4246.03
24207	ENSG00000100814	CCNB1IP1			ENST00000398160	protein_coding	3694.5	0.806746	0.260293	3.09937	0.00193931	0.0192405	2400.92	4071.58	2850.34	5455.15
165818	ENSG00000105135	ILVBL			ENST00000533086	protein_coding	2196.63	-0.934582	0.301551	-3.09925	0.00194009	0.0192405	3222.67	1136.47	2662.54	1764.84
60689	ENSG00000164402	2004-08-31	NM_001098811		ENST00000378719	protein_coding	923.118	-0.864362	0.279045	-3.09758	0.0019511	0.0193367	1307.08	738.76	1114.79	531.839
140921	ENSG00000124787	RPP40	NM_006638		ENST00000380051	protein_coding	258.724	1.29605	0.418575	3.09634	0.00195929	0.0194048	182.918	409.256	75.8612	366.86
127496	ENSG00000163251	FZD5	NM_003468		ENST00000295417	protein_coding	693.026	-0.818023	0.264226	-3.09592	0.00196201	0.0194188	810.723	541.478	982.494	437.41
145472	ENSG00000099624	ATP5D	NM_001687		ENST00000215375	protein_coding	7673.36	-0.592809	0.191651	-3.09317	0.00198032	0.0195869	9292.98	5779.96	9263.39	6357.1
188501	ENSG00000170962	PDGFD			ENST00000393158	protein_coding	551.92	0.919683	0.29744	3.09199	0.00198817	0.0196513	300.574	681.045	434.814	791.246
108743	ENSG00000187260	WDR86			ENST00000463000	protein_coding	29.1244	-1.60753	0.519944	-3.09174	0.00198986	0.0196548	54.232	12.5925	45.3317	4.34154
75860	ENSG00000103591	AAGAB	NM_024666		ENST00000261880	protein_coding	3478.53	0.670731	0.216999	3.09095	0.0019952	0.0196944	2714.36	4691.76	2587.61	3920.41
13248	ENSG00000227295	ELL2P1			ENST00000413990	pseudogene	74.5546	1.20319	0.38929	3.09071	0.00199676	0.0196967	38.6058	95.4932	42.5563	121.563
165927	ENSG00000165526	RPUSD4	NM_032795		ENST00000298317	protein_coding	2667.9	-0.692492	0.224152	-3.08939	0.0020057	0.0197585	3207.96	1816.47	3440.58	2206.59
135898	ENSG00000070814	TCOF1	NM_001135245		ENST00000445265	protein_coding	2913.26	-0.612129	0.198179	-3.08876	0.00200992	0.0197736	3719.95	2300.23	3366.57	2266.28
137841	ENSG00000198612	COPS8	NM_006710		ENST00000354371	protein_coding	4766.77	0.586898	0.190199	3.0857	0.00203076	0.019952	3763.15	5537.55	3796.76	5969.62
177390	ENSG00000136861	CDK5RAP2	NM_018249		ENST00000349780	protein_coding	2896.36	-0.617046	0.199984	-3.08548	0.00203221	0.019953	3720.87	2272.95	3335.12	2256.52
171160	ENSG00000169612	FAM103A1	NM_031452		ENST00000304191	protein_coding	960.003	0.683564	0.221564	3.08518	0.00203426	0.0199598	773.955	1158.51	679.975	1227.57
83847	ENSG00000267080	ASB16-AS1		NR_049729	ENST00000585457	antisense	427.769	-0.889161	0.288266	-3.08452	0.00203883	0.0199914	514.745	330.553	616.141	249.639
47750	ENSG00000174684	B3GNT1	NM_006876		ENST00000311181	protein_coding	510.888	-0.758109	0.245882	-3.08323	0.0020477	0.020065	618.613	399.812	679.975	345.153
39510	ENSG00000087365	SF3B2			ENST00000529577	protein_coding	34694.8	0.624833	0.20279	3.08118	0.00206183	0.02019	26704.2	45563.9	27352.6	39158.5
88851	ENSG00000170876	TMEM43	NM_024334		ENST00000306077	protein_coding	3604.75	-0.640378	0.207898	-3.08025	0.00206828	0.0202272	4612.48	2961.34	4231.57	2613.61
39545	ENSG00000185009	AP3M1	NM_012095		ENST00000355264	protein_coding	7187.23	0.58697	0.190631	3.07909	0.00207636	0.020292	5830.4	8347.78	5567.47	9003.27
189511	ENSG00000100592	DAAM1			ENST00000556596	protein_coding	1461.26	-1.12462	0.365295	-3.07865	0.0020794	0.0203082	2018.53	1144.87	2132.44	549.205
164793	ENSG00000111224	PARP11			ENST00000416739	protein_coding	1263.54	0.66056	0.214658	3.07727	0.00208905	0.0203889	1032.25	1562.52	902.933	1556.44
115882	ENSG00000108352	RAPGEFL1			ENST00000456989	protein_coding	20.9084	-1.61024	0.523392	-3.07655	0.00209414	0.0204252	33.0907	7.34563	38.8557	4.34154
145026	ENSG00000181924	COA4	NM_016565		ENST00000355693	protein_coding	1585.53	1.52027	0.494276	3.07576	0.00209965	0.0204519	625.047	4344.41	534.729	837.918
184376	ENSG00000066455	GOLGA5	NM_005113		ENST00000163416	protein_coding	1334.3	0.683126	0.222088	3.07592	0.00209853	0.0204519	1057.98	1541.53	963.067	1774.61
135348	ENSG00000121274	PAPD5	NM_001040285		ENST00000436909	protein_coding	1522.14	-0.806446	0.262526	-3.07187	0.00212722	0.0207067	2077.36	1245.61	1848.42	917.151
130477	ENSG00000087269	NOP14			ENST00000507120	protein_coding	5217.72	-0.584505	0.190327	-3.07106	0.00213302	0.0207495	6442.58	4273.06	6144.75	4010.5
159599	ENSG00000132846	ZBED3	NM_032367		ENST00000255198	protein_coding	821.942	-0.77441	0.252271	-3.06976	0.00214233	0.0208263	921.944	611.786	1177.7	576.34
109964	ENSG00000165102	HGSNAT	NM_152419		ENST00000379644	protein_coding	1040.44	-0.950477	0.309748	-3.06855	0.00215103	0.0208971	1390.73	842.648	1411.76	516.644
31092	ENSG00000043143	JADE2			ENST00000512386	protein_coding	1059.78	-1.11666	0.363991	-3.06784	0.00215615	0.0209331	1585.6	407.158	1418.23	828.149
84228	ENSG00000178074	C2orf69	NM_153689		ENST00000319974	protein_coding	2819.03	0.724211	0.236118	3.06716	0.00216103	0.0209666	2143.54	3114.55	2039	3979.02
180634	ENSG00000116985	BMP8B	NM_001720		ENST00000372827	protein_coding	6615.19	-0.682795	0.222881	-3.0635	0.00218765	0.021211	8493.29	5527.06	7946.92	4493.5
63038	ENSG00000163536	SERPINI1			ENST00000472941	protein_coding	325.287	0.788276	0.257332	3.06327	0.00218936	0.0212136	217.847	417.651	248.862	416.788
87668	ENSG00000137269	LRRC1			ENST00000487251	protein_coding	1075.98	0.655912	0.214153	3.06282	0.00219262	0.0212313	840.137	1398.82	811.344	1253.62
37077	ENSG00000250486	FAM218A	NM_153027		ENST00000513876	protein_coding	254.408	0.99976	0.326584	3.06126	0.00220404	0.0213279	146.151	285.43	175.776	410.276
192676	ENSG00000120370	GORAB	NM_152281		ENST00000367763	protein_coding	1013.83	-0.646253	0.211148	-3.06067	0.00220843	0.0213564	1191.27	780.735	1300.74	782.563
136620	ENSG00000196646	ZNF136			ENST00000425827	protein_coding	955.556	0.631739	0.206595	3.05786	0.00222927	0.0215438	750.976	1152.21	732.708	1186.33
57258	ENSG00000160410	SHKBP1	NM_138392		ENST00000291842	protein_coding	1491.72	-1.2061	0.394964	-3.05369	0.00226047	0.0218167	2462.5	1128.08	1890.05	486.253
130493	ENSG00000182118	FAM89A	NM_198552		ENST00000366654	protein_coding	933.938	-0.651944	0.213543	-3.05299	0.00226577	0.0218536	1182.07	691.538	1117.56	744.574
85072	ENSG00000177706	FAM20C	NM_020223		ENST00000313766	protein_coding	53.115	-1.32331	0.433528	-3.05243	0.00226999	0.02188	92.8379	27.2838	68.4601	23.8785
49793	ENSG00000137871	ZNF280D			ENST00000558067	protein_coding	1762.84	0.590688	0.19353	3.05217	0.00227193	0.0218843	1404.52	2126.03	1385.85	2134.95
192623	ENSG00000136003	ISCU			ENST00000545932	protein_coding	1989.19	-1.1367	0.372473	-3.05176	0.00227507	0.0219004	3260.36	1531.04	2416.46	748.916
126238	ENSG00000101546	RBFA	NM_024805		ENST00000306735	protein_coding	1080.05	-0.669588	0.21952	-3.05023	0.00228666	0.0219832	1415.55	855.241	1258.18	791.246
192443	ENSG00000198771	RCSD1	NM_052862		ENST00000367854	protein_coding	7593.46	-0.620406	0.203418	-3.04991	0.00228912	0.0219926	9835.3	5697.06	8685.18	6156.31
107431	ENSG00000136098	NEK3			ENST00000258597	protein_coding	187.149	-0.909606	0.298295	-3.04935	0.00229335	0.0220045	232.554	132.221	265.514	118.307
160387	ENSG00000106785	TRIM14	NM_033220		ENST00000375098	protein_coding	1328.59	-1.42554	0.467703	-3.04795	0.00230405	0.0220928	3330.21	603.391	857.601	523.156
181984	ENSG00000058600	POLR3E	NM_001258033		ENST00000299853	protein_coding	935.756	-1.08178	0.35497	-3.04753	0.00230727	0.0221093	1361.32	378.825	1263.74	739.148
61288	ENSG00000185808	PIGP	NM_153682		ENST00000360525	protein_coding	210.103	-1.44067	0.473017	-3.04571	0.0023213	0.0222149	511.987	87.0982	154.498	86.8308
116578	ENSG00000165675	ENOX2	NM_001281736		ENST00000370935	protein_coding	1184.76	-0.670345	0.220085	-3.04585	0.00232021	0.0222149	1561.7	938.142	1371.98	867.223
24562	ENSG00000234741	GAS5			ENST00000449289	processed_transcript	1727.92	0.899645	0.295484	3.04464	0.00232955	0.022231	966.985	1959.18	1359.95	2625.55
159290	ENSG00000179588	ZFPM1	NM_153813		ENST00000319555	protein_coding	390.448	-0.781549	0.256706	-3.04452	0.00233049	0.022231	486.25	257.097	513.45	304.993
168443	ENSG00000143126	CELSR2	NM_001408		ENST00000271332	protein_coding	106.594	-1.23018	0.404064	-3.04452	0.00233051	0.022231	130.525	69.2588	183.177	43.4154
173952	ENSG00000144224	UBXN4	NM_014607		ENST00000272638	protein_coding	7632.01	-0.555732	0.182511	-3.04492	0.00232739	0.022231	9167.05	6054.9	9085.76	6220.34
118492	ENSG00000100201	DDX17	NM_006386		ENST00000396821	protein_coding	9242.1	-0.762062	0.250356	-3.04392	0.00233519	0.0222613	12842.9	7572.29	10683.5	5869.76
176637	ENSG00000126522	ASL	NM_000048		ENST00000304874	protein_coding	260.102	-0.924692	0.303853	-3.04322	0.00234058	0.0222983	320.796	196.233	374.68	148.698
136310	ENSG00000168243	GNG4			ENST00000366597	protein_coding	533.251	-0.72305	0.237712	-3.0417	0.00235243	0.0223966	698.582	373.578	642.97	417.873
84606	ENSG00000174720	LARP7	NM_016648		ENST00000344442	protein_coding	2210.34	0.665109	0.218707	3.0411	0.00235716	0.0224157	1570.89	2887.88	1805.87	2576.71
131902	ENSG00000116237	ICMT	NM_012405		ENST00000343813	protein_coding	9770.83	-0.597539	0.196511	-3.04074	0.00235994	0.0224157	12482.6	7903.9	11184.9	7511.95
146727	ENSG00000104412	EMC2			ENST00000524143	protein_coding	682.01	0.66668	0.219262	3.04056	0.00236137	0.0224157	525.775	814.315	515.301	872.65
170929	ENSG00000137411	VARS2			ENST00000477288	protein_coding	132.639	-1.06975	0.351837	-3.04048	0.00236202	0.0224157	163.615	90.2463	207.23	69.4647
159711	ENSG00000136925	TSTD2			ENST00000375173	protein_coding	1030.88	0.642941	0.211484	3.04015	0.00236464	0.0224261	759.248	1249.81	832.622	1281.84
37033	ENSG00000184489	PTP4A3	NM_032611		ENST00000521578	protein_coding	6588.34	-0.743683	0.244699	-3.03917	0.00237228	0.0224841	8334.27	4133.49	8344.73	5540.89
5402	ENSG00000147535	PPAPDC1B			ENST00000529359	protein_coding	1154.15	-0.96944	0.319018	-3.03882	0.00237504	0.0224958	1672.92	558.268	1455.24	930.175
80418	ENSG00000172731	LRRC20	NM_207119		ENST00000355790	protein_coding	1309.61	-0.836406	0.275316	-3.03798	0.00238166	0.0225441	1805.28	1072.46	1604.19	756.514
171062	ENSG00000213928	IRF9	NM_006084		ENST00000396864	protein_coding	81.5296	1.38438	0.45574	3.03766	0.00238426	0.0225541	42.2826	82.9007	30.5295	170.406
174558	ENSG00000136888	ATP6V1G1	NM_004888		ENST00000374050	protein_coding	10979.9	0.553545	0.182348	3.03565	0.00240016	0.0226901	8863.72	12860.1	8812.85	13382.8
35935	ENSG00000035403	VCL	NM_003373		ENST00000372755	protein_coding	2683.73	-0.715314	0.235729	-3.03447	0.00240956	0.0227643	3052.62	1838.51	3683.89	2159.92
5170	ENSG00000119414	PPP6C	NM_002721		ENST00000373547	protein_coding	6344.69	0.557453	0.183821	3.03259	0.00242468	0.0228632	5117.11	7456.86	5079	7725.77
98861	ENSG00000185028	LRRC14B	NM_001080478		ENST00000328278	protein_coding	763.292	-0.663892	0.218904	-3.0328	0.00242298	0.0228632	982.611	571.91	903.858	594.791
150155	ENSG00000143537	ADAM15			ENST00000473905	protein_coding	2446.67	-0.852713	0.281176	-3.03266	0.00242409	0.0228632	2650.02	1867.89	3751.43	1517.37
112121	ENSG00000163191	S100A11	NM_005620		ENST00000271638	protein_coding	7615.75	0.725081	0.23916	3.03179	0.00243111	0.0228946	6405.81	9803.26	4883.79	9370.13
118188	ENSG00000167981	ZNF597	NM_152457		ENST00000301744	protein_coding	302.018	0.879796	0.290177	3.03193	0.00242997	0.0228946	195.787	346.294	215.557	450.435
46969	ENSG00000155744	FAM126B	NM_173822		ENST00000418596	protein_coding	4089.86	0.561336	0.185169	3.03147	0.00243364	0.0229039	3311.83	4880.64	3249.08	4917.88
193696	ENSG00000241058	NSUN6	NM_182543		ENST00000377304	protein_coding	190.707	-1.04138	0.343851	-3.02857	0.0024571	0.0231099	224.282	134.32	304.37	99.8555
124647	ENSG00000198835	GJC2	NM_020435		ENST00000366714	protein_coding	43.2786	1.43256	0.473061	3.02827	0.0024596	0.0231187	20.2221	51.4194	15.7273	85.7455
85507	ENSG00000145569	FAM105A	NM_019018		ENST00000274217	protein_coding	1110.27	-0.656151	0.216804	-3.02647	0.00247429	0.0232182	1380.62	907.71	1357.17	795.588
125607	ENSG00000101003	GINS1	NM_021067		ENST00000262460	protein_coding	3023.76	-0.837146	0.276601	-3.02655	0.00247359	0.0232182	4429.56	2427.21	3445.21	1793.06
162995	ENSG00000083444	PLOD1			ENST00000485046	protein_coding	694.82	-0.70679	0.233542	-3.02639	0.00247491	0.0232182	923.783	545.675	815.97	493.85
27962	ENSG00000182359	KBTBD3			ENST00000534815	protein_coding	203.364	-0.858232	0.283645	-3.02572	0.00248041	0.023255	261.049	146.913	271.99	133.502
64853	ENSG00000057657	PRDM1			ENST00000369091	protein_coding	12012	-1.31804	0.435659	-3.0254	0.00248308	0.0232653	26920.2	7197.67	9528.9	4401.24
68377	ENSG00000112511	PHF1			ENST00000427004	protein_coding	77.3153	-1.25344	0.414379	-3.02485	0.00248752	0.0232921	125.009	49.3206	104.54	30.3908
123107	ENSG00000115486	GGCX	NM_000821		ENST00000233838	protein_coding	589.043	-0.860477	0.284611	-3.02335	0.00249994	0.0233787	850.248	463.824	694.777	347.323
141530	ENSG00000171604	CXXC5			ENST00000502295	protein_coding	118.104	-1.08413	0.358577	-3.02341	0.00249944	0.0233787	185.676	78.7032	146.171	61.867
41481	ENSG00000186665	C17orf58			ENST00000449250	protein_coding	541.113	-0.739819	0.244802	-3.02211	0.0025102	0.0234406	673.764	433.392	694.777	362.519
59998	ENSG00000224032	EPB41L4A-AS1		NR_015370	ENST00000413221	lincRNA	428.853	0.734118	0.242927	3.02197	0.00251133	0.0234406	301.493	520.49	331.199	562.23
161943	ENSG00000102978	POLR2C	NM_032940		ENST00000219252	protein_coding	5273.79	0.601064	0.198876	3.02231	0.00250855	0.0234406	4404.74	6451.56	3901.3	6337.57
190313	ENSG00000131791	PRKAB2	NM_005399		ENST00000254101	protein_coding	2045.71	0.638885	0.211449	3.02146	0.00251561	0.023451	1466.1	2485.97	1698.55	2532.2
152368	ENSG00000113758	DBN1	NM_004395		ENST00000309007	protein_coding	3000.95	-1.16911	0.387144	-3.01983	0.0025292	0.0235627	4561.01	2342.21	4102.05	998.555
143056	ENSG00000197555	SIPA1L1			ENST00000553453	protein_coding	1880.51	-0.883465	0.292757	-3.01774	0.00254667	0.0236956	2408.27	1554.12	2558.93	1000.73
154040	ENSG00000104979	C19orf53	NM_014047		ENST00000588234	protein_coding	8028.52	0.588847	0.195219	3.01635	0.00255841	0.0237899	6656.75	10003.7	6059.64	9394.01
118938	ENSG00000104872	PIH1D1			ENST00000595633	protein_coding	1768.96	-1.0009	0.331913	-3.01554	0.00256526	0.0238385	2105.86	825.858	2737.48	1406.66
92592	ENSG00000147027	TMEM47	NM_031442		ENST00000275954	protein_coding	1337.42	-0.644367	0.213702	-3.01526	0.00256763	0.0238455	1536.88	1042.03	1749.43	1021.35
48187	ENSG00000103978	TMEM87A	NM_015497		ENST00000389834	protein_coding	2007.62	0.696628	0.231074	3.01474	0.00257202	0.0238642	1562.62	2769.3	1456.16	2242.41
193431	ENSG00000135829	DHX9	NM_001357		ENST00000367549	protein_coding	13106.7	-0.548325	0.181888	-3.01464	0.00257288	0.0238642	15933.2	10639.6	15345.2	10508.7
161674	ENSG00000156508	EEF1A1	NM_001402		ENST00000316292	protein_coding	183628	0.788352	0.261587	3.01372	0.00258062	0.023921	128183	277011	135044	194273
177459	ENSG00000127511	SIN3B			ENST00000248054	protein_coding	1419.35	-0.684148	0.227149	-3.01189	0.00259627	0.024051	1913.75	1122.83	1616.21	1024.6
149268	ENSG00000083099	LYRM2			ENST00000520897	protein_coding	4650.8	0.602208	0.199961	3.01163	0.00259849	0.0240564	3888.16	5623.6	3432.25	5659.2
81236	ENSG00000185721	DRG1	NM_004147		ENST00000331457	protein_coding	2140.12	0.845277	0.280879	3.0094	0.00261761	0.0242074	1190.35	2793.44	1781.81	2794.87
174090	ENSG00000003249	DBNDD1	NM_024043		ENST00000304733	protein_coding	310.643	-0.805946	0.267831	-3.00916	0.00261972	0.0242074	370.432	210.924	431.113	230.102
174692	ENSG00000162777	DENND2D			ENST00000468692	protein_coding	102.398	1.09563	0.364096	3.00918	0.00261956	0.0242074	68.939	154.258	51.8076	134.588
111751	ENSG00000125755	SYMPK			ENST00000598155	protein_coding	2408.42	-0.64298	0.213787	-3.00757	0.00263347	0.024304	2934.04	2010.6	2981.71	1707.31
58367	ENSG00000243477	NAT6	NM_012191		ENST00000354862	protein_coding	365.154	-0.837579	0.278729	-3.00499	0.00265586	0.0244647	519.341	279.134	432.039	230.102
106425	ENSG00000114779	ABHD14B			ENST00000483233	protein_coding	2039.58	-1.46532	0.487597	-3.00518	0.00265421	0.0244647	1919.26	1247.71	4645.11	346.238
25008	ENSG00000148450	MSRB2	NM_012228		ENST00000376510	protein_coding	792.682	-0.648136	0.215751	-3.00409	0.00266377	0.0245223	1012.02	613.885	938.088	606.731
13586	ENSG00000229950	TFAP2A-AS1		NR_033910	ENST00000420777	antisense	35.1011	-1.4317	0.476778	-3.00287	0.00267448	0.0246055	63.4239	12.5925	48.1071	16.2808
70174	ENSG00000122779	TRIM24			ENST00000343526	protein_coding	6359.6	-0.566652	0.188823	-3.00097	0.00269117	0.0247437	7592.48	5278.36	7670.3	4897.26
170454	ENSG00000173757	STAT5B	NM_012448		ENST00000293328	protein_coding	1921.23	-0.576996	0.192337	-2.99992	0.00270053	0.0248143	2320.95	1524.74	2304.51	1534.74
153561	ENSG00000139218	SCAF11			ENST00000547654	protein_coding	13707.9	-0.546933	0.182345	-2.99944	0.00270475	0.0248221	16563.7	11268.2	16137.1	10862.5
115726	ENSG00000263528	IKBKE			ENST00000605818	protein_coding	295.197	-0.797001	0.265749	-2.99907	0.00270805	0.024837	393.412	224.566	366.354	196.455
147110	ENSG00000122008	POLK	NM_016218		ENST00000241436	protein_coding	1032.78	-0.699246	0.2335	-2.99463	0.00274776	0.0251855	1217	838.451	1363.65	712.013
168549	ENSG00000105325	FZR1	NM_016263		ENST00000441788	protein_coding	1804.79	-0.695358	0.232223	-2.99435	0.0027503	0.0251932	2453.31	1447.09	2051.03	1267.73
74982	ENSG00000186687	LYRM7	NM_181705		ENST00000379380	protein_coding	1505.28	-0.601528	0.200919	-2.99389	0.00275448	0.0252158	1888.93	1189.99	1762.38	1179.81
96650	ENSG00000167964	RAB26			ENST00000565592	protein_coding	48.0196	-1.57985	0.527769	-2.99345	0.00275843	0.0252363	79.0501	4.1975	86.0376	22.7931
6807	ENSG00000167702	KIFC2	NM_145754		ENST00000301332	protein_coding	79.1979	-1.40456	0.469284	-2.99299	0.00276262	0.0252589	118.575	49.3206	130.444	18.4516
192772	ENSG00000110880	CORO1C	NM_014325		ENST00000261401	protein_coding	8143.63	-0.596449	0.199473	-2.99012	0.00278868	0.0254657	9338.94	6675.08	10384.7	6175.84
23888	ENSG00000270084	GAS5-AS1		NR_037605	ENST00000602767	antisense	149.516	0.907264	0.303467	2.98966	0.00279288	0.0254725	102.03	200.431	98.0644	197.54
140742	ENSG00000126217	MCF2L			ENST00000375608	protein_coding	152.16	-0.942008	0.315082	-2.98973	0.00279227	0.0254725	213.251	108.086	196.129	91.1724
184453	ENSG00000244274	DBNDD2	NM_001048221		ENST00000372723	protein_coding	61.6853	1.20358	0.40273	2.98854	0.00280312	0.0255502	36.7675	89.1969	29.6044	91.1724
11369	ENSG00000071205	ARHGAP10			ENST00000510379	protein_coding	2588.55	-0.753572	0.252203	-2.98796	0.0028085	0.0255833	3605.97	2110.29	2969.69	1668.24
92622	ENSG00000143499	SMYD2			ENST00000491455	protein_coding	632.537	-1.11493	0.373245	-2.98712	0.00281623	0.0256379	1041.44	250.801	754.911	482.997
173814	ENSG00000116786	PLEKHM2	NM_015164		ENST00000375799	protein_coding	1621.82	-0.592265	0.198383	-2.98546	0.0028315	0.0257611	1932.13	1248.76	1990.89	1315.49
135692	ENSG00000203993	C9orf37	NM_032937		ENST00000371417	protein_coding	328.793	-0.747208	0.250425	-2.98376	0.00284729	0.0258745	417.311	231.912	416.311	249.639
148976	ENSG00000135655	USP15	NM_006313		ENST00000353364	protein_coding	3507.96	0.567233	0.190108	2.98374	0.00284747	0.0258745	2872.46	4127.19	2738.4	4293.79
73847	ENSG00000171148	TADA3	NM_006354		ENST00000301964	protein_coding	1600.93	-1.10071	0.369194	-2.98138	0.00286953	0.0260428	2536.96	1260.3	1989.97	616.499
7789	ENSG00000147853	AK3	NM_016282		ENST00000381809	protein_coding	1357.56	-0.603334	0.202437	-2.98035	0.00287918	0.0261061	1619.61	1099.75	1675.42	1035.46
39247	ENSG00000177030	DEAF1			ENST00000527170	protein_coding	500.632	-0.857428	0.287702	-2.98026	0.00288004	0.0261061	587.36	392.466	725.307	297.396
25459	ENSG00000136830	FAM129B	NM_001035534		ENST00000373314	protein_coding	2274.09	-0.741494	0.248849	-2.9797	0.0028853	0.0261378	3150.97	1852.15	2605.18	1488.06
34294	ENSG00000186462	NAP1L2	NM_021963		ENST00000373517	protein_coding	2552.27	0.653802	0.219434	2.97949	0.00288728	0.0261397	2057.14	3393.68	1861.37	2896.89
179335	ENSG00000159363	ATP13A2			ENST00000326735	protein_coding	456.81	-0.780576	0.262026	-2.979	0.00289189	0.0261653	598.391	366.232	571.734	290.883
48091	ENSG00000152990	GPR125			ENST00000511051	protein_coding	719.012	-0.855797	0.287476	-2.97694	0.00291144	0.0262953	1019.38	580.305	865.002	411.361
62382	ENSG00000137145	DENND4C			ENST00000434457	protein_coding	872.902	-0.836734	0.281092	-2.97673	0.00291339	0.0262953	1071.77	714.625	1202.68	502.534
95232	ENSG00000139187	KLRG1			ENST00000539240	protein_coding	24.0173	-1.54594	0.519288	-2.97703	0.00291053	0.0262953	33.0907	9.44438	48.1071	5.42693
148578	ENSG00000171603	CLSTN1	NM_001009566		ENST00000377298	protein_coding	5996.29	-0.573781	0.192745	-2.97689	0.00291192	0.0262953	7049.24	4983.48	7374.26	4578.16
48842	ENSG00000089063	TMEM230			ENST00000379277	protein_coding	6012.26	-0.550588	0.184999	-2.97618	0.00291868	0.026327	7331.43	4804.04	7028.26	4885.32
112964	ENSG00000126759	CFP			ENST00000478222	protein_coding	27.4183	1.45895	0.490635	2.97359	0.00294339	0.0265337	11.0302	47.2219	10.1765	41.2447
26841	ENSG00000068394	GPKOW	NM_015698		ENST00000156109	protein_coding	1057.5	0.662982	0.223151	2.971	0.00296829	0.0267343	864.955	1353.69	751.21	1260.13
83096	ENSG00000162576	MXRA8			ENST00000474033	protein_coding	32.0144	-1.43853	0.484206	-2.9709	0.00296927	0.0267343	44.121	11.5431	58.2836	14.11
146774	ENSG00000134533	RERG	NM_032918		ENST00000256953	protein_coding	385.501	0.719272	0.24216	2.97024	0.0029757	0.0267759	277.594	473.268	295.118	496.021
194397	ENSG00000134369	NAV1			ENST00000491403	protein_coding	486.233	0.825034	0.277906	2.96875	0.00299012	0.0268728	328.15	723.02	354.327	539.437
7807	ENSG00000196782	MAML3	NM_018717		ENST00000509479	protein_coding	98.7914	-1.1619	0.39169	-2.96637	0.00301342	0.0270333	113.06	51.4194	172.075	58.6108
60315	ENSG00000160695	VPS11			ENST00000531528	protein_coding	610.037	-0.69602	0.234638	-2.96636	0.00301348	0.0270333	811.642	444.935	711.43	472.143
10475	ENSG00000135919	SERPINE2			ENST00000409304	protein_coding	34.8295	-1.53251	0.516862	-2.96502	0.00302662	0.0271018	82.7268	12.5925	34.23	9.76847
124394	ENSG00000071243	ING3	NM_019071		ENST00000315870	protein_coding	931.521	0.821401	0.277062	2.96469	0.00302992	0.0271149	582.764	1040.98	727.157	1375.18
125430	ENSG00000073584	SMARCE1	NM_003079		ENST00000348513	protein_coding	2424.32	0.711709	0.2401	2.96422	0.00303451	0.0271396	1572.73	3023.25	2042.7	3058.62
98862	ENSG00000236279	CLEC2L	NM_001080511		ENST00000422142	protein_coding	856.181	0.694714	0.234505	2.96247	0.00305186	0.0272782	704.097	1082.96	583.761	1053.91
40649	ENSG00000009830	POMT2	NM_013382		ENST00000261534	protein_coding	598.395	-0.673616	0.227476	-2.96126	0.00306384	0.0273636	714.208	439.688	769.713	469.972
72983	ENSG00000139324	TMTC3			ENST00000549011	protein_coding	848.056	0.6475	0.218667	2.96113	0.00306512	0.0273636	643.431	1098.7	662.397	987.701
66536	ENSG00000204856	FAM216A	NM_013300		ENST00000377673	protein_coding	266.43	-0.853066	0.288127	-2.96073	0.00306915	0.0273801	387.897	190.986	309.921	176.918
92629	ENSG00000125835	SNRPB	NM_003091		ENST00000381342	protein_coding	4738.4	1.31229	0.443254	2.96057	0.00307068	0.0273801	3479.12	6419.03	1064.83	7990.61
88994	ENSG00000070718	AP3M2	NM_001134296		ENST00000518421	protein_coding	172.745	-1.04651	0.353607	-2.95952	0.00308114	0.0274402	230.716	129.073	249.787	81.4039
99861	ENSG00000189362	TMEM194B	NM_001142645		ENST00000409150	protein_coding	1150.83	-0.69599	0.235158	-2.95966	0.00307977	0.0274402	1424.74	957.03	1448.76	772.794
45567	ENSG00000159792	PSKH1			ENST00000570631	protein_coding	4971.18	-0.574985	0.194317	-2.959	0.00308642	0.0274706	6146.6	4125.09	5816.33	3796.68
50564	ENSG00000107798	LIPA			ENST00000336233	protein_coding	3220.67	0.57548	0.194552	2.95798	0.00309661	0.0275447	2673	3833.37	2458.09	3918.24
63422	ENSG00000214274	ANG	NM_001145		ENST00000336811	protein_coding	300.071	0.834814	0.282282	2.95738	0.00310269	0.0275688	205.898	344.195	212.781	437.41
104624	ENSG00000112984	KIF20A			ENST00000513276	protein_coding	1167.41	-0.629336	0.212805	-2.95734	0.00310305	0.0275688	1508.39	896.167	1347.92	917.151
72355	ENSG00000049759	NEDD4L	NM_001243960		ENST00000356462	protein_coding	304.4	-0.865214	0.292732	-2.95565	0.00312008	0.0277034	413.634	239.258	386.707	178.003
30500	ENSG00000213212	NCLP1			ENST00000445357	pseudogene	53.7435	1.30793	0.442567	2.95532	0.00312344	0.0277165	19.3029	80.8019	32.3798	82.4893
152246	ENSG00000243364	EFNA4	NM_005227		ENST00000368409	protein_coding	594.564	-0.702028	0.237652	-2.95402	0.00313666	0.0278171	753.733	480.614	733.633	410.276
135602	ENSG00000143515	ATP8B2	NM_001005855		ENST00000368487	protein_coding	7820.45	-0.787067	0.266483	-2.95353	0.00314162	0.0278444	10810.6	6533.41	9265.24	4672.58
123364	ENSG00000115816	CEBPZ	NM_005760		ENST00000234170	protein_coding	6540.14	0.606235	0.205274	2.95329	0.00314406	0.0278493	5467.32	7625.81	4803.31	8264.13
84645	ENSG00000130741	EIF2S3	NM_001415		ENST00000253039	protein_coding	15308.1	0.684403	0.231924	2.95098	0.00316764	0.0280245	10336.3	17748.1	12806.7	20341.2
153729	ENSG00000132326	PER2	NM_022817		ENST00000254657	protein_coding	1766.7	0.585742	0.198479	2.95115	0.00316589	0.0280245	1449.56	2149.12	1351.62	2116.5
106142	ENSG00000180398	MCFD2	NM_001171506		ENST00000409105	protein_coding	9559.74	0.563992	0.191156	2.95042	0.00317338	0.0280585	7525.38	10950.2	7785.02	11978.3
17083	ENSG00000118960	HS1BP3			ENST00000446825	protein_coding	952.675	-0.671641	0.227915	-2.94689	0.00320987	0.0283466	1221.6	780.735	1139.77	668.597
82452	ENSG00000136504	KAT7	NM_007067		ENST00000259021	protein_coding	2762.58	-0.675289	0.229144	-2.94701	0.00320858	0.0283466	3462.58	2332.76	3392.47	1862.52
163005	ENSG00000176490	DIRAS1	NM_145173		ENST00000323469	protein_coding	234.288	-1.51109	0.512804	-2.94671	0.00321173	0.0283466	656.299	87.0982	122.118	71.6354
32301	ENSG00000111962	UST	NM_005715		ENST00000367463	protein_coding	143.169	-0.926346	0.314543	-2.94506	0.00322895	0.0284496	195.787	88.1475	187.803	100.941
164211	ENSG00000100897	DCAF11			ENST00000559017	protein_coding	544.389	0.681211	0.231308	2.94503	0.00322918	0.0284496	433.856	669.501	390.407	683.793
165726	ENSG00000047621	C12orf4	NM_020374		ENST00000261250	protein_coding	2632.66	0.555948	0.188765	2.94519	0.00322756	0.0284496	2113.21	3119.79	2118.56	3179.09
10207	ENSG00000165097	KDM1B			ENST00000546309	protein_coding	286.576	-1.45187	0.493032	-2.94478	0.00323186	0.0284562	175.565	100.74	748.435	121.563
28038	ENSG00000215712	TMEM242	NM_018452		ENST00000400788	protein_coding	1052.72	0.633813	0.215256	2.94446	0.00323523	0.0284688	782.228	1345.3	849.275	1234.08
162277	ENSG00000163539	CLASP2			ENST00000464961	protein_coding	3002.81	-0.554164	0.188289	-2.94315	0.00324888	0.0285719	3617.92	2448.19	3562.7	2382.42
11996	ENSG00000099219	ERMP1			ENST00000462592	protein_coding	977.391	-0.658176	0.223646	-2.94293	0.0032512	0.0285753	1142.55	789.13	1270.21	707.671
53135	ENSG00000174483	BBS1			ENST00000526760	protein_coding	348.86	-0.873135	0.29674	-2.94242	0.00325653	0.0286052	420.988	272.838	498.648	202.967
74677	ENSG00000147894	C9orf72	NM_001256054		ENST00000380003	protein_coding	379.679	-0.7627	0.259335	-2.94098	0.00327171	0.0286955	450.402	259.196	517.151	291.969
109357	ENSG00000172243	CLEC7A	NM_022570		ENST00000353231	protein_coding	1481.26	0.931497	0.316739	2.9409	0.00327265	0.0286955	1089.24	2445.04	860.376	1530.39
167287	ENSG00000215717	TMEM167B	NM_020141		ENST00000338272	protein_coding	1034.14	0.641909	0.218289	2.94063	0.0032754	0.0287026	784.986	1188.94	811.344	1351.3
66351	ENSG00000169592	INO80E	NM_173618		ENST00000563197	protein_coding	2272.41	0.579061	0.19706	2.9385	0.00329805	0.0288839	1808.96	2625.54	1804.94	2850.22
178426	ENSG00000129292	PHF20L1			ENST00000395383	protein_coding	896.175	-0.7249	0.246755	-2.93773	0.00330622	0.0289383	1232.63	612.835	1025.05	714.184
66749	ENSG00000107789	MINPP1	NM_004897		ENST00000371996	protein_coding	4604.85	-0.805986	0.27457	-2.93544	0.0033307	0.0291353	6115.35	3891.08	5776.55	2636.4
6714	ENSG00000147548	WHSC1L1	NM_023034		ENST00000317025	protein_coding	4691.6	-0.555625	0.189486	-2.93227	0.00336498	0.0294176	5597.85	3903.68	5626.68	3638.21
170437	ENSG00000121988	ZRANB3			ENST00000412849	protein_coding	167.796	-0.959915	0.327431	-2.93165	0.00337163	0.0294583	259.211	103.888	195.204	112.88
67562	ENSG00000254901	MEF2BNB			ENST00000488252	protein_coding	368.646	-0.763105	0.260388	-2.93065	0.00338255	0.0295305	460.513	291.726	479.22	243.126
127232	ENSG00000071073	MGAT4A			ENST00000264968	protein_coding	292.691	-0.770815	0.26303	-2.93053	0.00338389	0.0295305	385.139	199.381	362.653	223.589
171802	ENSG00000112855	HARS2	NM_012208		ENST00000230771	protein_coding	1000.58	0.713975	0.243693	2.92981	0.00339174	0.0295815	805.208	1364.19	684.601	1148.34
72934	ENSG00000185339	TCN2			ENST00000215838	protein_coding	1466.54	-1.2136	0.414413	-2.92848	0.00340622	0.0296727	3100.42	889.87	1213.78	662.085
169736	ENSG00000147687	TATDN1			ENST00000522927	protein_coding	787.234	0.689924	0.235823	2.9256	0.00343793	0.0299313	644.35	946.537	542.13	1015.92
3823	ENSG00000224546	EIF4BP3			ENST00000432132	pseudogene	2268.19	0.65811	0.224976	2.92525	0.00344182	0.0299475	1685.79	2526.9	1787.36	3072.73
153091	ENSG00000131669	NINJ1	NM_004148		ENST00000375446	protein_coding	191.21	-0.997289	0.341044	-2.92423	0.00345311	0.0300281	216.009	132.221	308.07	108.539
159185	ENSG00000159842	ABR	NM_021962		ENST00000302538	protein_coding	8044.11	-0.655097	0.224056	-2.92381	0.00345777	0.0300504	10238.8	6825.14	9601.99	5510.5
178559	ENSG00000107521	HPS1			ENST00000361490	protein_coding	1287.09	-0.79152	0.270732	-2.92363	0.00345976	0.0300504	1938.57	914.006	1371.05	924.748
140446	ENSG00000273079	GRIN2B	NM_000834		ENST00000609686	protein_coding	328.098	0.87031	0.297998	2.92052	0.00349443	0.0303159	240.827	495.305	207.23	369.031
181019	ENSG00000180773	SLC36A4	NM_152313		ENST00000326402	protein_coding	914.851	-0.654304	0.224031	-2.92059	0.00349365	0.0303159	1074.53	662.156	1181.4	741.318
29394	ENSG00000101190	TCFL5	NM_006602		ENST00000335351	protein_coding	467.775	-0.680302	0.233037	-2.91928	0.00350841	0.0304193	599.31	358.886	563.408	349.494
178660	ENSG00000198554	WDHD1	NM_007086		ENST00000360586	protein_coding	1290.94	-0.75949	0.260193	-2.91895	0.00351212	0.0304335	1651.78	1084	1635.64	792.331
55293	ENSG00000167775	CD320			ENST00000596002	protein_coding	8206.26	-0.633002	0.216932	-2.91797	0.00352317	0.0304725	10992.6	6159.83	9112.59	6560.07
82636	ENSG00000007202	KIAA0100	NM_014680		ENST00000528896	protein_coding	11541.8	-0.568778	0.194933	-2.91782	0.00352487	0.0304725	14553.5	9491.6	13173	8949
135874	ENSG00000221914	PPP2R2A	NM_002717		ENST00000380737	protein_coding	10629.8	0.555045	0.19021	2.91807	0.00352207	0.0304725	8849.01	12337.5	8242.04	13090.8
152279	ENSG00000124784	RIOK1	NM_031480		ENST00000379834	protein_coding	1153.01	0.63125	0.216313	2.91823	0.00352025	0.0304725	940.328	1351.6	848.35	1471.78
117096	ENSG00000115808	STRN	NM_003162		ENST00000263918	protein_coding	2557.13	-0.616585	0.211343	-2.91746	0.0035289	0.0304894	2992.87	2131.28	3240.75	1863.61
83411	ENSG00000100902	PSMA6	NM_001282234		ENST00000540871	protein_coding	1081.19	1.44397	0.495193	2.91597	0.00354582	0.0305998	404.442	564.564	433.889	2921.86
37310	ENSG00000164211	STARD4	NM_139164		ENST00000296632	protein_coding	573.399	-0.688884	0.236325	-2.91499	0.00355697	0.0306781	763.844	424.997	665.173	439.581
12774	ENSG00000141644	MBD1	NM_001204141		ENST00000585672	protein_coding	4217.3	0.541445	0.185888	2.91274	0.00358271	0.0308821	3467.17	5053.79	3355.47	4992.77
192164	ENSG00000143248	RGS5			ENST00000469495	protein_coding	283.054	-0.765256	0.262892	-2.91092	0.00360366	0.0310445	353.887	194.134	368.204	215.992
29369	ENSG00000115207	GTF3C2			ENST00000359541	protein_coding	2762.45	-0.595896	0.204746	-2.91042	0.00360948	0.0310584	3537.95	2112.39	3153.79	2245.66
69587	ENSG00000117322	CR2	NM_001877		ENST00000367058	protein_coding	53.5575	-1.35215	0.464569	-2.91055	0.00360794	0.0310584	58.828	22.0369	107.316	26.0493
181320	ENSG00000132394	EEFSEC	NM_021937		ENST00000254730	protein_coding	728.804	-0.708498	0.243489	-2.90978	0.00361684	0.0310855	963.308	592.897	864.077	494.936
187154	ENSG00000185055	EFCAB10			ENST00000469099	protein_coding	116.443	1.03269	0.3549	2.90982	0.00361639	0.0310855	79.0501	142.715	63.8344	180.174
118358	ENSG00000233270	SNRPEP4			ENST00000435815	pseudogene	343.409	0.718578	0.247069	2.90841	0.00363275	0.031204	258.292	418.701	251.637	445.008
90915	ENSG00000072571	HMMR			ENST00000520345	protein_coding	1714.85	-0.575255	0.197828	-2.90786	0.00363913	0.0312263	2013.02	1340.05	2114.86	1391.46
103811	ENSG00000103051	COG4			ENST00000564415	protein_coding	2377.91	0.562817	0.193553	2.90782	0.00363958	0.0312263	1897.2	2764.05	1912.26	2938.14
18238	ENSG00000151849	CENPJ	NM_018451		ENST00000381884	protein_coding	2474.43	-0.634822	0.218503	-2.90532	0.00366881	0.0314588	3284.25	1987.52	2781.88	1844.07
190507	ENSG00000108852	MPP2	NM_001278376		ENST00000377184	protein_coding	513.073	-0.757053	0.260631	-2.90469	0.00367611	0.0315032	647.108	418.701	658.697	327.786
100366	ENSG00000166788	SAAL1			ENST00000532403	protein_coding	566.925	-1.03933	0.357834	-2.90451	0.00367832	0.0315037	851.167	452.281	724.381	239.87
759	ENSG00000166200	COPS2			ENST00000560240	protein_coding	6084.38	0.578567	0.199214	2.90426	0.00368126	0.0315107	4805.51	6870.26	4870.84	7790.9
160435	ENSG00000150433	TMEM218	NM_001080546		ENST00000531909	protein_coding	1233.86	-0.58232	0.200551	-2.9036	0.00368895	0.0315582	1505.63	988.512	1470.97	970.335
87616	ENSG00000124496	TRERF1	NM_033502		ENST00000372922	protein_coding	853.225	-0.773594	0.266594	-2.90176	0.00371069	0.0317257	1115.89	710.427	1066.68	519.9
140116	ENSG00000116273	PHF13	NM_153812		ENST00000377648	protein_coding	1693.1	-0.566039	0.19511	-2.90112	0.00371828	0.0317723	2000.15	1353.69	2063.98	1354.56
13621	ENSG00000169084	DHRSX	NM_145177		ENST00000334651	protein_coding	299.318	0.926974	0.319573	2.90066	0.00372372	0.0317925	227.958	454.38	166.524	348.409
146501	ENSG00000111885	MAN1A1	NM_005907		ENST00000368468	protein_coding	29488.5	0.52268	0.1802	2.90056	0.00372496	0.0317925	24467.8	34930.6	23640	34915.8
10176	ENSG00000180304	OAZ2	NM_002537		ENST00000326005	protein_coding	1597.8	-1.31278	0.452862	-2.89884	0.00374543	0.0319303	1115.89	652.711	3766.23	856.369
4990	ENSG00000147852	VLDLR	NM_003383		ENST00000382100	protein_coding	59.846	-1.29631	0.447226	-2.89856	0.00374883	0.0319408	67.1006	30.4319	114.717	27.1346
184921	ENSG00000077458	FAM76B	NM_144664		ENST00000358780	protein_coding	1494.12	0.579778	0.200095	2.89751	0.00376139	0.0320293	1151.74	1822.77	1223.03	1778.95
83377	ENSG00000172661	FAM21C			ENST00000374362	protein_coding	534.601	-0.719012	0.248194	-2.89698	0.00376777	0.0320605	612.178	408.207	732.708	385.312
108497	ENSG00000176225	RTTN	NM_173630		ENST00000255674	protein_coding	398.014	-0.823791	0.284393	-2.89666	0.00377157	0.0320605	468.785	312.714	565.258	245.297
146227	ENSG00000179241	LDLRAD3			ENST00000528989	protein_coding	1524.07	-0.606288	0.209304	-2.89669	0.00377121	0.0320605	1898.12	1262.4	1805.87	1129.89
186575	ENSG00000116874	WARS2			ENST00000369426	protein_coding	426.635	0.692672	0.239171	2.89614	0.00377782	0.0320767	307.008	541.478	334.899	523.156
144356	ENSG00000160867	FGFR4	NM_213647		ENST00000292408	protein_coding	36.4086	-1.33888	0.462358	-2.89576	0.00378242	0.0320972	52.3937	15.7406	60.1338	17.3662
173515	ENSG00000197312	DDI2	NM_032341		ENST00000480945	protein_coding	4986.32	-0.541687	0.187118	-2.89491	0.00379273	0.0321663	5779.85	4060.03	6100.35	4005.07
126825	ENSG00000183401	CCDC159			ENST00000589186	protein_coding	34.8642	-1.4187	0.490298	-2.89356	0.00380906	0.0322862	58.828	9.44438	52.7328	18.4516
190430	ENSG00000163607	GTPBP8	NM_014170		ENST00000383678	protein_coding	568.528	0.644784	0.222884	2.89292	0.00381682	0.0323334	446.725	691.538	429.263	706.586
91197	ENSG00000112893	MAN2A1	NM_002372		ENST00000261483	protein_coding	4098.46	0.626821	0.216689	2.89272	0.00381925	0.0323354	2887.17	5060.09	3483.14	4963.47
2265	ENSG00000212232	SNORD17	NR_003045	NR_003045	ENST00000390930	snoRNA	146.672	-0.891624	0.308337	-2.89172	0.00383141	0.0324198	196.706	94.4438	192.428	103.112
168948	ENSG00000170638	TRABD			ENST00000380909	protein_coding	953.767	-1.29397	0.447718	-2.89015	0.00385057	0.0325633	2196.86	525.737	698.478	393.995
80211	ENSG00000230797	YY2	NM_206923		ENST00000429584	protein_coding	272.256	-0.75907	0.262814	-2.88824	0.00387403	0.0327429	349.291	206.727	344.151	188.857
96190	ENSG00000158863	FAM160B2			ENST00000498344	protein_coding	445.393	-0.845938	0.292909	-2.88806	0.00387631	0.0327434	645.269	351.541	519.926	264.834
36380	ENSG00000144036	EXOC6B	NM_015189		ENST00000272427	protein_coding	823.866	0.611384	0.211717	2.88774	0.00388016	0.0327571	657.219	1022.09	632.793	983.359
50753	ENSG00000128590	DNAJB9	NM_012328		ENST00000249356	protein_coding	4125.1	0.786649	0.272489	2.8869	0.00389059	0.0328265	3091.23	4324.48	2813.34	6271.36
30335	ENSG00000108784	NAGLU	NM_000263		ENST00000225927	protein_coding	980.384	-0.818731	0.283679	-2.88612	0.00390025	0.032876	1409.11	797.525	1134.22	580.681
108824	ENSG00000137103	TMEM8B			ENST00000377996	protein_coding	307.679	-0.84762	0.293962	-2.88343	0.00393367	0.0331331	348.372	225.616	457.017	199.711
111444	ENSG00000164087	POC1A	NM_015426		ENST00000296484	protein_coding	976.482	-0.719932	0.249757	-2.88253	0.003945	0.0331798	1381.54	742.958	1075.93	705.501
129842	ENSG00000115756	HPCAL1			ENST00000423674	protein_coding	1684.21	-0.615335	0.213452	-2.88278	0.00394185	0.0331798	2141.71	1393.57	1963.14	1238.42
160907	ENSG00000104885	DOT1L	NM_032482		ENST00000398665	protein_coding	5150.17	-0.691868	0.240028	-2.88245	0.00394596	0.0331798	6995.01	4277.25	5855.19	3473.23
182798	ENSG00000130299	GTPBP3	NM_001195422		ENST00000361619	protein_coding	383.881	-1.04372	0.362144	-2.88206	0.00395082	0.0332017	511.068	161.604	557.857	304.993
103947	ENSG00000121716	PILRB			ENST00000452089	protein_coding	73.4748	-1.08605	0.376878	-2.8817	0.00395531	0.0332205	102.03	44.0738	105.466	42.33
21454	ENSG00000164506	STXBP5	NM_139244		ENST00000367481	protein_coding	749.814	-0.614141	0.213231	-2.88017	0.00397466	0.033364	905.399	594.996	921.435	577.425
132508	ENSG00000149100	EIF3M			ENST00000531921	protein_coding	7733.04	0.54899	0.19069	2.87897	0.00398973	0.0334715	6439.82	9515.74	6025.41	8951.17
70238	ENSG00000107551	RASSF4			ENST00000489171	protein_coding	1712.83	-1.12817	0.392049	-2.87764	0.00400663	0.0335942	2663.8	1365.24	2241.6	580.681
156727	ENSG00000149257	SERPINH1	NM_001207014		ENST00000533603	protein_coding	2633.27	0.633859	0.220408	2.87584	0.00402949	0.0337667	2230.87	3164.92	1847.5	3289.8
193745	ENSG00000119866	BCL11A	NM_018014		ENST00000356842	protein_coding	481.002	-0.70862	0.246491	-2.87483	0.00404247	0.0338562	562.542	375.676	643.895	341.896
159157	ENSG00000138641	HERC3			ENST00000601319	protein_coding	535.549	-0.798864	0.277973	-2.87389	0.00405451	0.0339345	736.269	435.491	644.82	325.616
171433	ENSG00000146842	TMEM209	NM_032842		ENST00000397622	protein_coding	3323.76	0.69049	0.240276	2.87374	0.00405641	0.0339345	2574.64	4684.41	2430.33	3605.65
159324	ENSG00000177570	SAMD12			ENST00000453675	protein_coding	1471.76	0.631841	0.219938	2.87282	0.00406831	0.0340147	1099.35	1937.15	1182.32	1668.24
146064	ENSG00000100227	POLDIP3			ENST00000445215	protein_coding	8973.6	0.585489	0.203843	2.87225	0.00407562	0.0340566	7556.64	11283.9	6665.6	10388.2
8115	ENSG00000151835	SACS	NM_001278055		ENST00000402364	protein_coding	5082.64	-0.541765	0.188736	-2.87048	0.00409846	0.0342087	5853.38	4082.07	6257.62	4137.49
140161	ENSG00000116984	MTR	NM_000254		ENST00000366577	protein_coding	2995.06	-0.733913	0.255757	-2.86958	0.00411022	0.0342875	3923.09	2546.83	3647.81	1862.52
147319	ENSG00000173548	SNX33	NM_153271		ENST00000308527	protein_coding	208.115	-0.820303	0.28591	-2.8691	0.00411644	0.0343199	284.948	152.159	255.338	140.015
112862	ENSG00000204899	MZT1	NM_001071775		ENST00000377818	protein_coding	6891.61	0.667988	0.233105	2.86562	0.00416198	0.0346801	5163.07	7470.5	5331.56	9601.32
188017	ENSG00000170348	TMED10	NM_006827		ENST00000303575	protein_coding	48879.3	0.545013	0.190217	2.86522	0.00416715	0.0347035	38647.2	55587.5	40280.4	61001.9
62126	ENSG00000137601	NEK1	NM_012224		ENST00000439128	protein_coding	908.043	0.735238	0.256719	2.86399	0.00418347	0.0348126	724.319	1274.99	611.515	1021.35
180151	ENSG00000110172	CHORDC1	NM_012124		ENST00000320585	protein_coding	2840.91	0.618499	0.215966	2.86387	0.00418496	0.0348126	2301.64	3190.1	2130.59	3741.32
63869	ENSG00000179163	FUCA1	NM_000147		ENST00000374479	protein_coding	179.307	-1.0183	0.3556	-2.86362	0.00418831	0.0348208	194.868	118.579	300.669	103.112
179299	ENSG00000172183	ISG20			ENST00000560741	protein_coding	76.1789	1.08659	0.379498	2.86323	0.00419351	0.0348444	47.7977	115.431	41.6311	99.8555
77724	ENSG00000144847	IGSF11			ENST00000425327	protein_coding	174.621	-1.28254	0.448008	-2.86277	0.00419951	0.0348746	313.443	121.728	215.557	47.757
106823	ENSG00000070610	GBA2	NM_020944		ENST00000378103	protein_coding	1370.76	-0.742539	0.25942	-2.8623	0.00420576	0.0349069	1486.33	1056.72	1988.12	951.883
174100	ENSG00000073803	MAP3K13			ENST00000448876	protein_coding	3307.99	0.606682	0.211973	2.86207	0.00420886	0.0349129	2553.5	3694.85	2636.64	4346.97
9313	ENSG00000164168	TMEM184C	NM_018241		ENST00000296582	protein_coding	5338.86	0.576876	0.201688	2.86023	0.00423327	0.0350957	4380.84	6047.55	4114.08	6812.96
177152	ENSG00000187091	PLCD1			ENST00000417185	protein_coding	43.9048	-1.38923	0.485826	-2.85953	0.00424274	0.0351545	84.5652	12.5925	54.583	23.8785
135368	ENSG00000165724	ZMYND19	NM_138462		ENST00000298585	protein_coding	1746.58	-0.578215	0.202238	-2.85908	0.00424868	0.0351642	2201.45	1396.72	2007.55	1380.61
148283	ENSG00000242247	ARFGAP3	NM_014570		ENST00000263245	protein_coding	1437.95	-0.635617	0.222543	-2.85615	0.00428812	0.0354707	1805.28	1017.89	1721.68	1206.95
188518	ENSG00000188322	SBK1	NM_001024401		ENST00000341901	protein_coding	207.368	-0.793044	0.27768	-2.85597	0.00429056	0.0354711	271.16	147.962	262.739	147.612
86552	ENSG00000067715	SYT1	NM_001135805		ENST00000393240	protein_coding	1722.98	1.11799	0.391497	2.85568	0.00429445	0.0354833	933.894	1464.93	1036.15	3456.95
77184	ENSG00000183495	EP400			ENST00000333577	protein_coding	3802.04	-0.619261	0.217079	-2.8527	0.00433498	0.0357781	4704.4	3240.47	4574.8	2688.5
77497	ENSG00000155329	ZCCHC10	NM_017665		ENST00000324170	protein_coding	1473.03	0.6187	0.216935	2.85201	0.00434436	0.0358355	1201.38	1686.35	1096.29	1908.11
20566	ENSG00000198783	ZNF830			ENST00000578339	protein_coding	7196.62	0.694082	0.24345	2.85102	0.00435793	0.0359273	6181.53	9080.25	4632.16	8892.56
184813	ENSG00000149212	SESN3	NM_144665		ENST00000536441	protein_coding	319.921	-0.827345	0.290264	-2.85032	0.00436753	0.0359864	431.099	256.048	401.509	191.028
53204	ENSG00000138078	PREPL			ENST00000425263	protein_coding	2811.76	-0.565312	0.198498	-2.84795	0.00440025	0.0362357	3211.64	2282.39	3537.72	2215.27
60086	ENSG00000243660	ZNF487			ENST00000315429	protein_coding	65.6172	1.10708	0.388883	2.84682	0.00441577	0.0363433	36.7675	90.2463	38.8557	96.5993
148448	ENSG00000169230	PRELID1	NM_013237		ENST00000303204	protein_coding	6147.96	0.653476	0.229647	2.84557	0.00443326	0.0364662	4161.16	7402.29	5266.8	7761.59
178445	ENSG00000179364	PACS2	NM_001243127		ENST00000430725	protein_coding	1506.07	-0.645794	0.226961	-2.84539	0.00443564	0.0364662	2029.56	1139.62	1676.35	1178.73
193445	ENSG00000135862	LAMC1	NM_002293		ENST00000258341	protein_coding	774.44	-0.730695	0.257012	-2.84304	0.00446859	0.0367166	924.702	641.168	1031.53	500.363
87198	ENSG00000163597	SNHG16		NR_004395	ENST00000591956	processed_transcript	5006.23	0.530029	0.186535	2.84144	0.00449105	0.0368806	4082.11	5791.5	4055.8	6095.53
186940	ENSG00000135999	EPC2			ENST00000457184	protein_coding	1516.47	0.561676	0.197837	2.83908	0.00452437	0.0371336	1241.82	1830.11	1187.87	1806.08
145423	ENSG00000169062	UPF3A	NM_023011		ENST00000375299	protein_coding	1328.78	-0.625051	0.220192	-2.83867	0.0045302	0.0371608	1718.88	1090.3	1530.17	975.762
137252	ENSG00000169710	FASN	NM_004104		ENST00000306749	protein_coding	41017.9	-0.592709	0.208818	-2.8384	0.00453402	0.0371714	50543.3	29599.7	48755.6	35173
76539	ENSG00000165891	E2F7	NM_203394		ENST00000322886	protein_coding	1928.93	-0.611717	0.215528	-2.83822	0.00453659	0.0371719	2242.82	1610.79	2454.39	1407.75
99905	ENSG00000183691	NOG	NM_005450		ENST00000332822	protein_coding	109.995	-1.26692	0.446463	-2.83767	0.00454441	0.0372152	177.403	76.6044	154.498	31.4762
87317	ENSG00000258057	BCDIN3D-AS1		NR_027501	ENST00000548872	antisense	32.2395	1.36345	0.48101	2.83456	0.00458886	0.0375584	16.5454	52.4688	11.1016	48.8423
120390	ENSG00000160360	GPSM1	NM_015597		ENST00000392945	protein_coding	22.4459	-1.44862	0.511111	-2.83427	0.00459309	0.0375722	39.525	7.34563	34.23	8.68308
113894	ENSG00000144840	RABL3	NM_173825		ENST00000273375	protein_coding	1434.45	0.56785	0.200382	2.83384	0.00459918	0.0376012	1133.36	1673.75	1158.27	1772.43
27654	ENSG00000006025	OSBPL7	NM_145798		ENST00000007414	protein_coding	104.067	-1.26093	0.445527	-2.8302	0.00465186	0.0379898	166.373	72.4069	147.097	30.3908
2969	ENSG00000101146	RAE1	NM_003610		ENST00000395841	protein_coding	1730.67	0.597664	0.211201	2.82984	0.00465716	0.037991	1284.1	2177.45	1442.29	2018.82
40643	ENSG00000182253	SYNM			ENST00000560674	protein_coding	19.743	-1.53161	0.54122	-2.82992	0.0046559	0.037991	44.121	5.24688	29.6044	0
85378	ENSG00000080546	SESN1	NM_014454		ENST00000436639	protein_coding	3008.68	0.594821	0.210262	2.82895	0.00467008	0.0380753	2270.39	3881.64	2475.66	3407.03
9899	ENSG00000164169	PRMT10	NM_138364		ENST00000322396	protein_coding	622.099	-0.681466	0.240939	-2.82837	0.00467857	0.0381235	834.622	490.058	713.28	450.435
128696	ENSG00000187266	EPOR	NM_000121		ENST00000222139	protein_coding	923.497	-0.623382	0.220447	-2.82781	0.00468675	0.0381691	1194.02	697.835	1062.98	739.148
109408	ENSG00000110090	CPT1A			ENST00000540367	protein_coding	4310.72	-0.549939	0.19451	-2.8273	0.00469424	0.038209	5316.58	3596.21	4982.78	3347.33
155945	ENSG00000126001	CEP250			ENST00000446710	protein_coding	1577.05	-0.688507	0.243587	-2.82653	0.00470549	0.0382794	2024.97	1337.95	1907.63	1037.63
75378	ENSG00000108479	GALK1			ENST00000225614	protein_coding	745.451	-0.619044	0.219056	-2.82597	0.0047138	0.0383259	893.45	605.49	926.061	556.803
100254	ENSG00000058056	USP13	NM_003940		ENST00000263966	protein_coding	4362.62	-0.567125	0.200846	-2.82368	0.0047476	0.0385794	5426.88	3668.62	5052.17	3302.83
8274	ENSG00000134508	CABLES1	NM_001256438		ENST00000400473	protein_coding	1327.07	-0.806056	0.285543	-2.82289	0.00475925	0.0386529	1487.24	797.525	1944.64	1078.87
123861	ENSG00000107954	NEURL1	NM_004210		ENST00000369780	protein_coding	28.6501	-1.50777	0.534233	-2.8223	0.004768	0.0387026	36.7675	12.5925	61.9841	3.25616
141265	ENSG00000101391	CDK5RAP1			ENST00000427097	protein_coding	494.14	-0.741955	0.262953	-2.82163	0.00477803	0.0387627	699.501	351.541	553.231	372.287
90642	ENSG00000120645	IQSEC3			ENST00000538872	protein_coding	144.591	-1.20298	0.426803	-2.81859	0.00482348	0.0390884	151.666	95.4932	274.765	56.44
163582	ENSG00000127507	EMR2	NM_013447		ENST00000315576	protein_coding	305.428	-1.08636	0.385413	-2.81868	0.00482218	0.0390884	375.947	120.678	488.472	236.614
185298	ENSG00000198208	RPS6KL1			ENST00000555834	protein_coding	269.418	-0.958354	0.340105	-2.81782	0.00483507	0.0391609	373.19	215.122	358.028	131.332
106515	ENSG00000130413	STK33			ENST00000473980	protein_coding	401.885	-0.71956	0.255415	-2.81722	0.00484418	0.0392132	464.189	290.677	547.681	304.993
184607	ENSG00000131773	KHDRBS3	NM_006558		ENST00000355849	protein_coding	525.493	-0.963591	0.342177	-2.81606	0.00486166	0.0393115	852.086	267.591	576.36	405.934
154145	ENSG00000182973	CNOT10	NM_001256741		ENST00000331889	protein_coding	1560.79	0.642345	0.228116	2.81587	0.00486448	0.0393127	1206.89	1726.22	1198.98	2111.07
133884	ENSG00000196663	TECPR2	NM_014844		ENST00000359520	protein_coding	987.309	-0.645638	0.229404	-2.81442	0.00488659	0.0394609	1212.41	827.957	1217.48	691.391
153453	ENSG00000181588	MEX3D	NM_203304		ENST00000402693	protein_coding	1295.32	-0.746883	0.265387	-2.81431	0.00488815	0.0394609	1649.94	1101.84	1639.34	790.161
115789	ENSG00000091640	SPAG7			ENST00000575142	protein_coding	806.327	0.731457	0.260006	2.81324	0.00490456	0.0395717	614.017	1157.46	573.584	880.248
60248	ENSG00000185236	RAB11B			ENST00000600719	protein_coding	5404.85	0.574337	0.204273	2.81162	0.00492934	0.0397282	4599.61	6659.34	4007.69	6352.76
89272	ENSG00000146826	C7orf43			ENST00000394035	protein_coding	214.143	-0.945559	0.336364	-2.81112	0.00493689	0.0397673	321.715	163.703	257.188	113.965
128423	ENSG00000135776	ABCB10	NM_012089		ENST00000344517	protein_coding	6475.08	-0.534177	0.190056	-2.81063	0.00494446	0.0398066	7719.33	5033.85	7676.78	5470.34
68756	ENSG00000111237	VPS29	NM_016226		ENST00000549578	protein_coding	1670.32	-0.583703	0.207866	-2.80807	0.00498393	0.0401024	2098.5	1265.55	1934.46	1382.78
180845	ENSG00000179051	RCC2	NM_018715		ENST00000375436	protein_coding	4206.68	-0.759618	0.270603	-2.80713	0.00499856	0.0401983	6001.37	3492.32	4723.74	2609.27
174467	ENSG00000198039	ZNF273			ENST00000476730	protein_coding	533.177	0.651752	0.232255	2.80619	0.00501314	0.0402935	408.119	622.28	409.835	692.476
17273	ENSG00000246067	RAB30-AS1		NR_038903	ENST00000501011	lincRNA	304.817	-1.04157	0.371238	-2.80567	0.00502114	0.0403359	426.503	125.925	423.712	243.126
153835	ENSG00000125089	SH3TC1			ENST00000510763	protein_coding	1786	-0.643249	0.229318	-2.80505	0.00503085	0.0403919	2145.38	1518.45	2247.16	1233
20460	ENSG00000112078	KCTD20	NM_173562		ENST00000373731	protein_coding	13495.5	-0.511103	0.182293	-2.80375	0.00505118	0.040511	15849.5	10822.2	16011.3	11298.9
65019	ENSG00000177666	PNPLA2	NM_020376		ENST00000336615	protein_coding	2115.24	-0.601859	0.214691	-2.80337	0.00505714	0.0405368	2595.78	1796.53	2540.42	1528.22
137833	ENSG00000249709	ZNF564	NM_144976		ENST00000339282	protein_coding	1006.91	0.575216	0.20527	2.80225	0.00507478	0.0406561	791.42	1229.87	811.344	1195.01
84587	ENSG00000269964	MEI4	NM_001282136		ENST00000602452	protein_coding	72.8602	1.33666	0.477057	2.80188	0.00508056	0.0406803	40.4442	155.308	24.0535	71.6354
194505	ENSG00000115464	USP34			ENST00000411912	protein_coding	1835.28	-0.612046	0.218462	-2.80161	0.00508487	0.0406928	2104.02	1524.74	2366.5	1345.88
126014	ENSG00000204619	PPP1R11			ENST00000376773	protein_coding	515.245	-0.644817	0.230305	-2.79984	0.00511272	0.0408934	654.461	387.22	613.365	405.934
20681	ENSG00000084731	KIF3C	NM_002254		ENST00000264712	protein_coding	62.1027	-1.13535	0.4056	-2.79918	0.00512324	0.0409449	82.7268	31.4813	96.2141	37.9885
99762	ENSG00000106636	YKT6			ENST00000496112	protein_coding	3628.75	0.576902	0.206104	2.79909	0.0051247	0.0409449	3084.79	4467.19	2686.59	4276.42
58634	ENSG00000173991	TCAP			ENST00000309889	protein_coding	37.5133	1.31718	0.470644	2.79868	0.00513115	0.0409521	16.5454	69.2588	17.5776	46.6716
71088	ENSG00000131828	PDHA1			ENST00000423505	protein_coding	5996.71	-0.527293	0.188447	-2.79809	0.00514058	0.0410052	7096.12	4704.35	7132.8	5053.56
60108	ENSG00000144021	CIAO1	NM_004804		ENST00000488633	protein_coding	1080.7	1.2006	0.429145	2.79767	0.00514734	0.0410369	289.544	1553.08	845.574	1634.59
90893	ENSG00000174606	ANGEL2	NM_144567		ENST00000366962	protein_coding	2126.85	-0.629117	0.224892	-2.79741	0.00515135	0.0410467	2609.57	1816.47	2598.71	1482.64
82505	ENSG00000166311	SMPD1	NM_001007593		ENST00000342245	protein_coding	1800.34	0.613037	0.219166	2.79713	0.00515588	0.0410606	1527.69	2159.61	1286.86	2227.21
190896	ENSG00000132716	DCAF8			ENST00000368073	protein_coding	2794.45	-0.60705	0.217043	-2.79691	0.00515946	0.0410669	3347.68	2386.28	3448.91	1994.94
106003	ENSG00000169439	SDC2	NM_002998		ENST00000302190	protein_coding	5116.82	0.548864	0.196409	2.79449	0.00519816	0.0413527	4344.08	6190.27	3900.37	6032.57
32383	ENSG00000130758	MAP3K10	NM_002446		ENST00000253055	protein_coding	388.905	-0.928911	0.332438	-2.79424	0.00520214	0.0413621	608.502	302.22	437.589	207.309
171002	ENSG00000134909	ARHGAP32	NM_001142685		ENST00000310343	protein_coding	781.231	-0.596791	0.213598	-2.79399	0.0052062	0.041372	946.762	632.773	947.339	598.047
152959	ENSG00000153551	CMTM7	NM_138410		ENST00000334983	protein_coding	185.18	-0.833354	0.298342	-2.79328	0.00521762	0.0414404	246.342	117.53	236.835	140.015
98700	ENSG00000133639	BTG1	NM_001731		ENST00000256015	protein_coding	12487.9	0.510271	0.182758	2.79206	0.00523736	0.0415525	10026.5	14905.3	10449.4	14570.2
87073	ENSG00000259032	ENSAP2			ENST00000554405	pseudogene	374.525	-0.784634	0.2812	-2.79031	0.00526581	0.0417558	501.876	304.319	460.718	231.187
141210	ENSG00000171735	CAMTA1	NM_015215		ENST00000303635	protein_coding	1905.13	0.607995	0.217911	2.7901	0.00526914	0.0417598	1575.49	2166.96	1409.91	2468.17
13552	ENSG00000197136	PCNXL3	NM_032223		ENST00000355703	protein_coding	3130.94	-0.668239	0.239541	-2.78967	0.00527622	0.0417827	3730.98	2682.2	4029.89	2080.68
54617	ENSG00000109819	PPARGC1A			ENST00000509702	protein_coding	1884.07	0.55579	0.199238	2.78958	0.00527769	0.0417827	1455.99	2292.89	1569.96	2217.44
135217	ENSG00000197054	ZNF763			ENST00000592625	protein_coding	80.6647	1.05089	0.376811	2.7889	0.00528878	0.041848	51.4745	123.826	45.3317	102.026
97156	ENSG00000214425	LRRC37A4P		NR_002940	ENST00000579913	pseudogene	101.68	-1.20454	0.432042	-2.78802	0.00530314	0.0419391	143.393	72.4069	157.273	33.647
170860	ENSG00000005020	SKAP2	NM_003930		ENST00000345317	protein_coding	4711.55	0.529437	0.189945	2.78732	0.00531463	0.0420075	3787.05	5396.94	3871.69	5790.53
142236	ENSG00000169083	AR	NM_000044		ENST00000374690	protein_coding	1266.38	-0.678941	0.243657	-2.78646	0.00532867	0.0420849	1648.1	1069.31	1501.5	846.601
183994	ENSG00000240682	ISY1	NM_001199469		ENST00000393295	protein_coding	41.465	-1.50731	0.540956	-2.78637	0.00533012	0.0420849	89.1611	0	64.7595	11.9392
137158	ENSG00000166348	USP54			ENST00000418501	protein_coding	627.33	-0.679764	0.244024	-2.78564	0.00534222	0.0421578	723.4	504.75	837.248	443.923
145842	ENSG00000100784	RPS6KA5	NM_004755		ENST00000261991	protein_coding	1087.24	0.587111	0.210824	2.78484	0.0053554	0.0422392	855.763	1377.83	865.002	1250.36
177793	ENSG00000176532	PRR15	NM_175887		ENST00000319694	protein_coding	1362.02	-0.669752	0.240618	-2.78346	0.0053782	0.0423964	1675.68	1160.61	1702.25	909.553
103759	ENSG00000099290	FAM21A			ENST00000434114	protein_coding	707.012	-0.702304	0.252401	-2.7825	0.00539425	0.0425002	782.228	515.243	988.97	541.607
173431	ENSG00000106049	HIBADH	NM_152740		ENST00000265395	protein_coding	1077.88	-0.565863	0.203393	-2.78212	0.0054005	0.0425268	1283.18	872.031	1305.37	850.942
158751	ENSG00000181467	RAP2B	NM_002886		ENST00000323534	protein_coding	6993.61	-0.53318	0.191682	-2.78158	0.00540943	0.0425743	8543.84	5888.05	8081.99	5460.57
147203	ENSG00000119900	OGFRL1	NM_024576		ENST00000370435	protein_coding	3228.06	-0.573613	0.206328	-2.78011	0.00543411	0.042723	3739.25	2726.28	4031.74	2414.98
183313	ENSG00000141971	MVB12A			ENST00000528911	protein_coding	468.231	0.691598	0.248764	2.78014	0.00543362	0.042723	321.715	596.045	382.081	573.084
147617	ENSG00000149403	GRIK4	NM_001282470		ENST00000527524	protein_coding	3230.73	-0.526446	0.189393	-2.77966	0.00544166	0.0427597	3916.66	2661.22	3747.73	2597.33
91158	ENSG00000154767	XPC	NM_004628		ENST00000285021	protein_coding	1075.7	-0.673454	0.242326	-2.77912	0.00545066	0.0428076	1269.4	903.512	1401.58	728.294
37953	ENSG00000246695	RASSF8-AS1			ENST00000545729	antisense	63.9835	-1.26347	0.454778	-2.7782	0.00546602	0.0429054	94.6762	19.9381	98.9896	42.33
179617	ENSG00000106100	NOD1	NM_006092		ENST00000222823	protein_coding	195.46	-0.791555	0.284936	-2.77801	0.00546934	0.0429086	247.261	144.814	256.263	133.502
177584	ENSG00000111731	C2CD5	NM_014802		ENST00000333957	protein_coding	824.224	-0.612417	0.220481	-2.77764	0.00547547	0.0429111	1049.71	621.23	958.441	667.512
179310	ENSG00000139625	MAP3K12			ENST00000547020	protein_coding	213.348	0.788643	0.283919	2.77771	0.00547442	0.0429111	155.343	256.048	148.947	293.054
70439	ENSG00000109089	CDR2L	NM_014603		ENST00000337231	protein_coding	376.723	-0.700134	0.2523	-2.77501	0.00551996	0.0432368	500.957	272.838	442.215	290.883
45687	ENSG00000075975	MKRN2	NM_014160		ENST00000170447	protein_coding	2469.49	0.535453	0.192975	2.77473	0.00552478	0.0432516	2017.62	2852.2	1985.34	3022.8
115981	ENSG00000172748	ZNF596			ENST00000521145	protein_coding	172.701	1.41014	0.508309	2.77418	0.00553406	0.0433012	109.383	282.282	21.2781	277.859
106171	ENSG00000086758	HUWE1			ENST00000426907	protein_coding	20594.6	-0.501184	0.180674	-2.77397	0.00553767	0.0433065	24645.2	17032.4	23830.6	16870.1
130108	ENSG00000113742	CPEB4	NM_030627		ENST00000265085	protein_coding	2338.33	0.738197	0.266137	2.77375	0.0055414	0.0433112	1490	2619.24	1939.09	3305
163782	ENSG00000136986	DERL1	NM_024295		ENST00000259512	protein_coding	10331.5	0.509425	0.18367	2.77359	0.00554414	0.0433112	8399.53	11897.8	8545.48	12483
102717	ENSG00000123353	ORMDL2	NM_014182		ENST00000243045	protein_coding	1432.19	-0.675452	0.243651	-2.77221	0.00556774	0.0434553	1934.89	1185.79	1623.61	984.445
172601	ENSG00000205309	NT5M	NM_020201		ENST00000389022	protein_coding	131.099	-1.04887	0.378357	-2.77217	0.00556847	0.0434553	169.13	97.5919	197.979	59.6962
183386	ENSG00000133739	LRRCC1	NM_033402		ENST00000360375	protein_coding	251.76	-1.04762	0.378037	-2.77121	0.0055848	0.0435137	357.564	102.839	346.926	199.711
147672	ENSG00000181408	UTS2R	NM_018949		ENST00000313135	protein_coding	2894.57	-0.654064	0.236111	-2.77015	0.00560302	0.0436326	3759.47	2469.18	3385.07	1964.55
69729	ENSG00000223609	HBD			ENST00000292901	protein_coding	2395.54	0.535026	0.193205	2.76921	0.00561921	0.0437356	1997.39	2874.24	1886.35	2824.17
92500	ENSG00000137807	KIF23	NM_004856		ENST00000559279	protein_coding	1144.8	-0.735746	0.265709	-2.76899	0.00562301	0.0437421	1467.02	704.131	1431.19	976.847
36311	ENSG00000268061	NAPA-AS1			ENST00000593284	antisense	143.566	-1.07151	0.387048	-2.76843	0.00563279	0.0437951	163.615	67.16	241.46	102.026
160921	ENSG00000142330	CAPN10	NM_023083		ENST00000391984	protein_coding	465.784	-0.943993	0.341159	-2.76702	0.00565708	0.0439418	605.744	384.071	654.071	219.248
169034	ENSG00000135476	ESPL1			ENST00000553219	protein_coding	1852.24	-0.67027	0.242238	-2.76699	0.00565761	0.0439418	2455.15	1562.52	2139.84	1251.45
81061	ENSG00000214194	LINC00998			ENST00000397764	protein_coding	4743.65	0.566732	0.204859	2.76644	0.00566719	0.0439699	3708.92	5302.49	3869.84	6093.35
110848	ENSG00000102078	SLC25A14			ENST00000495156	protein_coding	263.357	-0.778439	0.281372	-2.76658	0.00566472	0.0439699	371.352	189.937	304.37	187.772
115894	ENSG00000136153	LMO7	NM_005358		ENST00000341547	protein_coding	766.443	-0.71982	0.26029	-2.76545	0.00568445	0.0439882	967.904	647.465	963.067	487.338
123174	ENSG00000254635	WAC-AS1			ENST00000527986	antisense	3050.56	-0.536987	0.19416	-2.7657	0.00568012	0.0439882	3761.31	2516.4	3499.79	2424.75
151924	ENSG00000117906	RCN2	NM_002902		ENST00000394885	protein_coding	3057.96	0.577857	0.208943	2.76562	0.00568155	0.0439882	2368.74	3423.06	2491.39	3948.63
165314	ENSG00000113812	ACTR8	NM_022899		ENST00000335754	protein_coding	444.827	-0.682314	0.246685	-2.76593	0.00567602	0.0439882	525.775	354.689	581.911	316.933
5856	ENSG00000177410	ZFAS1		NR_003604	ENST00000371743	antisense	673.703	0.879598	0.31814	2.76482	0.00569547	0.0440503	479.816	683.143	430.188	1101.67
86153	ENSG00000157193	LRP8	NM_004631		ENST00000306052	protein_coding	2041.55	-0.64001	0.231524	-2.76433	0.00570392	0.0440926	2246.49	1512.15	2770.78	1636.76
26959	ENSG00000135540	NHSL1	NM_020464		ENST00000427025	protein_coding	180.654	-0.954203	0.345326	-2.7632	0.00572384	0.0442234	291.382	124.876	198.904	107.453
156950	ENSG00000149091	DGKZ	NM_201532		ENST00000343674	protein_coding	2433.54	-0.636021	0.230375	-2.76081	0.00576586	0.0445015	3164.76	2060.97	2808.71	1699.71
73332	ENSG00000101266	CSNK2A1	NM_001895		ENST00000349736	protein_coding	14168.7	0.602094	0.218139	2.76013	0.00577775	0.0445699	12210.5	16626.3	10049.8	17788.4
95212	ENSG00000196172	ZNF681	NM_138286		ENST00000402377	protein_coding	2201.19	-0.533944	0.193561	-2.75853	0.00580612	0.0447654	2547.99	1792.33	2686.59	1777.86
166524	ENSG00000172349	IL16			ENST00000560989	protein_coding	165.353	0.963642	0.349356	2.75834	0.00580964	0.0447691	91.9187	261.294	119.343	188.857
143333	ENSG00000106537	TSPAN13	NM_014399		ENST00000262067	protein_coding	526.169	0.754822	0.273733	2.75751	0.00582439	0.0448476	394.331	574.008	370.054	766.282
183497	ENSG00000139620	KANSL2			ENST00000548147	protein_coding	1396.68	1.1766	0.426702	2.75742	0.0058259	0.0448476	808.884	3029.55	684.601	1063.68
136840	ENSG00000181690	PLAG1	NM_002655		ENST00000316981	protein_coding	1985.85	0.548589	0.199076	2.75567	0.00585718	0.0450648	1544.23	2312.82	1655.07	2431.26
118964	ENSG00000154537	FAM27C			ENST00000377542	protein_coding	450.004	-0.686285	0.249098	-2.75508	0.00586773	0.0451225	602.067	326.356	519.926	351.665
55525	ENSG00000197114	ZGPAT	NM_001083113		ENST00000448100	protein_coding	1823.5	-0.875585	0.317859	-2.75464	0.00587575	0.0451607	1849.4	1384.13	2976.16	1084.3
169148	ENSG00000187741	FANCA	NM_000135		ENST00000389301	protein_coding	190.144	-0.789159	0.286564	-2.75387	0.00588959	0.0452435	253.696	137.468	235.91	133.502
180576	ENSG00000164684	ZNF704	NM_001033723		ENST00000327835	protein_coding	101.915	-1.08987	0.395846	-2.75328	0.00590022	0.0453016	127.767	72.4069	161.899	45.5862
54433	ENSG00000226478	UPF3AP1			ENST00000413731	pseudogene	136.793	-0.862674	0.313411	-2.75253	0.0059136	0.0453807	182.918	96.5425	177.626	90.087
187140	ENSG00000106077	ABHD11		NR_026912	ENST00000497897	protein_coding	311.766	-0.99805	0.362642	-2.75216	0.00592034	0.0454088	553.351	194.134	305.295	194.284
65149	ENSG00000203880	PCMTD2	NM_001104925		ENST00000369758	protein_coding	737.991	-0.762264	0.277056	-2.7513	0.005936	0.0454108	1018.46	613.885	865.927	453.691
71998	ENSG00000207561	MIR635		NR_030365	ENST00000384830	miRNA	35.2763	1.28176	0.46586	2.75137	0.00593457	0.0454108	14.707	50.37	18.5027	57.5254
145743	ENSG00000269891	ARHGAP19-SLIT1			ENST00000475285	protein_coding	67.6649	1.44789	0.526173	2.75174	0.0059279	0.0454108	0.919187	9.44438	7.40109	252.895
187482	ENSG00000119640	ACYP1	NM_001107		ENST00000238618	protein_coding	559.819	0.661987	0.2406	2.75141	0.00593402	0.0454108	420.988	748.205	432.964	637.121
110433	ENSG00000185485	SDHAP1			ENST00000427149	pseudogene	76.951	1.08602	0.394849	2.75048	0.00595083	0.0454657	51.4745	119.629	37.9306	98.7701
182254	ENSG00000183718	TRIM52			ENST00000513146	protein_coding	501.178	0.962292	0.349865	2.75046	0.00595114	0.0454657	227.958	638.02	412.611	726.123
190604	ENSG00000163608	C3orf17	NM_015412		ENST00000314400	protein_coding	4251.91	0.596194	0.216816	2.74977	0.00596372	0.0455285	3229.1	4704.35	3469.26	5604.93
86210	ENSG00000143434	SEMA6C	NM_001178061		ENST00000368913	protein_coding	30.0392	-1.38654	0.504342	-2.7492	0.00597404	0.0455837	60.6663	13.6419	36.0803	9.76847
78300	ENSG00000164609	SLU7	NM_006425		ENST00000297151	protein_coding	1201.14	0.625431	0.227532	2.74876	0.00598213	0.045618	915.51	1336.9	950.115	1602.03
142137	ENSG00000167173	C15orf39			ENST00000563905	protein_coding	6980.26	-0.504113	0.183406	-2.74862	0.00598472	0.045618	8364.6	5764.22	8081.99	5710.21
147735	ENSG00000088727	KIF9			ENST00000265529	protein_coding	387.89	0.746416	0.271593	2.74829	0.00599078	0.0456407	306.089	538.33	259.963	447.179
60029	ENSG00000171813	PWWP2B	NM_138499		ENST00000305233	protein_coding	1113.15	-0.574753	0.209227	-2.74703	0.00601382	0.0457926	1281.35	880.426	1399.73	891.102
171342	ENSG00000134184	GSTM1			ENST00000490021	protein_coding	262.931	-0.717869	0.261382	-2.74644	0.00602464	0.0458513	329.988	190.986	332.124	198.626
64252	ENSG00000177076	ACER2	NM_001010887		ENST00000340967	protein_coding	46.1481	-1.27844	0.465572	-2.74595	0.00603358	0.0458816	74.4541	28.3331	66.6098	15.1954
108599	ENSG00000176055	MBLAC2	NM_203406		ENST00000316610	protein_coding	555.388	-0.722271	0.263048	-2.74577	0.00603682	0.0458816	723.4	462.775	677.2	358.177
147352	ENSG00000198673	FAM19A2	NM_178539		ENST00000416284	protein_coding	72.7857	-1.07328	0.390893	-2.74571	0.00603796	0.0458816	90.9995	40.9256	114.717	44.5008
144526	ENSG00000161677	JOSD2	NM_138334		ENST00000601423	protein_coding	387.658	-1.00013	0.364387	-2.7447	0.0060567	0.0460004	539.563	316.911	529.178	164.979
162512	ENSG00000147140	NONO	NM_007363		ENST00000276079	protein_coding	22740.1	-0.563921	0.205632	-2.74238	0.00609953	0.0463018	25604	17227.6	28983.6	19145.1
79552	ENSG00000132478	UNK	NM_001080419		ENST00000589666	protein_coding	699.015	-0.611467	0.223075	-2.74108	0.00612374	0.046414	881.5	567.712	821.521	525.327
101793	ENSG00000138771	SHROOM3	NM_020859		ENST00000296043	protein_coding	16661.7	-0.514554	0.187819	-2.73963	0.00615082	0.0465767	18988.6	13933.6	20398.3	13326.4
[truncated: 37 more rows]

## Sheet: DESEq2 output XG7
	ensembl_gene_id	hgnc_symbol	refseq_mrna	refseq_ncrna	ensembl_transcript_id	gene_biotype	baseMean	log2FoldChange	lfcSE	stat	pvalue	padj	XG7_1_C	XG7_1_938	XG7_2_C	XG7_2_938
[truncated: 2,461 more rows]

[truncated: 2 more sheets: Overview, Groups]
