# Supplementary material for: Inhibition of the Protein Arginine Methyltransferase PRMT5 in High-Risk Multiple Myeloma as a Novel Treatment Approach
Source: Front Cell Dev Biol. 2022 Jun 8;10:879057. doi: 10.3389/fcell.2022.879057 (PMC9213887; doi:10.3389/fcell.2022.879057)
Supplement: Supplementary file 2 [file Table3.XLSX]

## Sheet: IRFinder output JJN3
	baseMean	log2FoldChange	lfcSE	stat	pvalue	padj
SAMD11/ENSG00000187634/clean/1: 924948- 925921:+	0.125	0	7.06745	0	1	NA
SAMD11/ENSG00000187634/clean/1: 925800- 925921:+	0.125	-1.44263	7.06745	-0.204123	0.838257	NA
SAMD11/ENSG00000187634/clean/1: 926013- 930154:+	0.25	0	7.06745	0	1	NA
SAMD11/ENSG00000187634/clean/1: 930336- 931038:+	0.375	0	6.99345	0	1	NA
SAMD11/ENSG00000187634/clean/1: 930336- 935771:+	0.125	0	7.06745	0	1	NA
SAMD11/ENSG00000187634/clean/1: 931089- 935771:+	0.375	0	6.99345	0	1	NA
SAMD11/ENSG00000187634/clean/1: 935896- 939039:+	0.375	0	6.99345	0	1	NA
SAMD11/ENSG00000187634/clean/1: 940462- 941143:+	0.125	0	7.06745	0	1	NA
SAMD11/ENSG00000187634/clean/1: 941306- 942135:+	0.125	0	7.06745	0	1	NA
SAMD11/ENSG00000187634/clean/1: 942251- 942409:+	0.625	1.99992	5.41628	0.369242	0.711948	NA
SAMD11/ENSG00000187634/clean/1: 942488- 942558:+	0.875	4.44264	4.21472	1.05408	0.291848	NA
SAMD11/ENSG00000187634/clean/1: 943058- 943252:+	1.75	0	3.72632	0	1	NA
SAMD11/ENSG00000187634/clean/1: 943377- 943697:+	1.375	3.44265	3.85348	0.893388	0.371649	NA
SAMD11/ENSG00000187634/known-exon/1: 943808- 943907:+	1.75	-1.61262	3.12747	-0.51563	0.606113	NA
NOC2L/ENSG00000188976/clean/1: 944800- 945056:-	262.875	3.32191	1.54913	2.14437	0.0320036	1
NOC2L/ENSG00000188976/clean/1: 945653- 946172:-	374.5	1.23671	1.7913	0.690396	0.489945	1
NOC2L/ENSG00000188976/clean/1: 946286- 946401:-	334.25	1.83697	2.06055	0.891494	0.372664	1
NOC2L/ENSG00000188976/clean/1: 946545- 948130:-	271.625	1.33389	1.79219	0.74428	0.456707	1
NOC2L/ENSG00000188976/clean/1: 948232- 948489:-	301	0	2.06019	0	1	1
NOC2L/ENSG00000188976/clean/1: 948603- 951126:-	281.75	0	2.06173	0	1	1
NOC2L/ENSG00000188976/clean/1: 951238- 951999:-	286.125	1.79246	2.06298	0.86887	0.384918	1
NOC2L/ENSG00000188976/clean/1: 952139- 952411:-	272.875	0	2.06155	0	1	1
NOC2L/ENSG00000188976/clean/1: 952600- 953174:-	294.625	0	2.0613	0	1	1
NOC2L/ENSG00000188976/clean/1: 953288- 953781:-	280.25	0	2.06757	0	1	1
NOC2L/ENSG00000188976/clean/1: 953892- 954003:-	271.125	-3.11745	1.64063	-1.90015	0.0574136	1
NOC2L/ENSG00000188976/clean/1: 954082- 955922:-	349.875	0.442495	1.21669	0.363686	0.716093	1
NOC2L/ENSG00000188976/clean/1: 954523- 955922:-	17.875	-0.317191	1.44184	-0.21999	0.825879	NA
NOC2L/ENSG00000188976/clean/1: 956013- 956094:-	372	-0.575879	1.06086	-0.542839	0.587241	1
NOC2L/ENSG00000188976/clean/1: 956215- 956893:-	439.875	-1.04319	2.0572	-0.507095	0.612088	1
NOC2L/ENSG00000188976/clean/1: 957025- 957098:-	331.5	-0.686146	1.7931	-0.38266	0.701972	1
NOC2L/ENSG00000188976/clean/1: 957273- 958928:-	346.375	1.1512	0.478084	2.40795	0.0160426	1
NOC2L/ENSG00000188976/clean/1: 959081- 959214:-	382.5	3.76311	1.6372	2.29851	0.021533	1
KLHL17/ENSG00000187961/clean/1: 960800- 961292:+	0.375	0	6.96861	0	1	NA
KLHL17/ENSG00000187961/clean/1: 961552- 961628:+	2.25	2.80733	3.31108	0.847857	0.396518	NA
KLHL17/ENSG00000187961/clean/1: 961750- 961825:+	1.875	-0.222393	3.22477	-0.0689641	0.945018	NA
KLHL17/ENSG00000187961/clean/1: 962471- 962703:+	2.25	2.80524	3.09402	0.906667	0.364583	NA
KLHL17/ENSG00000187961/clean/1: 963253- 963336:+	4.125	0.502496	2.24243	0.224086	0.82269	NA
KLHL17/ENSG00000187961/clean/1: 963504- 963919:+	5.5	1.61666	1.92711	0.838905	0.401523	NA
KLHL17/ENSG00000187961/clean/1: 964008- 964106:+	3.75	3.52068	2.52166	1.39618	0.162661	NA
KLHL17/ENSG00000187961/clean/1: 964167- 964348:+	0.625	1.44266	5.07789	0.284107	0.776328	NA
PLEKHN1/ENSG00000187583/clean/1: 966614- 966703:+	1.125	0	4.29716	0	1	NA
PLEKHN1/ENSG00000187583/clean/1: 966803- 970276:+	3	0	2.94101	0	1	NA
PLEKHN1/ENSG00000187583/clean/1: 970423- 970520:+	1.75	0.294259	3.38561	0.0869146	0.930739	NA
PLEKHN1/ENSG00000187583/clean/1: 970601- 970685:+	3	0	2.96386	0	1	NA
PLEKHN1/ENSG00000187583/known-exon/1: 970758- 970878:+	2.375	0.58495	2.6727	0.218861	0.826758	NA
PLEKHN1/ENSG00000187583/clean/1: 971006- 971076:+	0.875	0	4.40723	0	1	NA
PLEKHN1/ENSG00000187583/clean/1: 971208- 971323:+	1.75	0	3.53174	0	1	NA
PLEKHN1/ENSG00000187583/clean/1: 971404- 972074:+	1	0	4.17938	0	1	NA
PLEKHN1/ENSG00000187583/clean/1: 972150- 972287:+	1.375	0	3.8089	0	1	NA
PLEKHN1/ENSG00000187583/clean/1: 972424- 972860:+	1.375	0	3.77477	0	1	NA
PLEKHN1/ENSG00000187583/clean/1: 973010- 973185:+	0.75	0	5.35615	0	1	NA
PLEKHN1/ENSG00000187583/clean/1: 973326- 973499:+	0.5	0	6.95616	0	1	NA
PLEKHN1/ENSG00000187583/clean/1: 973640- 973832:+	0.625	0	5.37423	0	1	NA
PLEKHN1/ENSG00000187583/clean/1: 974051- 974315:+	1	0	4.56228	0	1	NA
PLEKHN1/ENSG00000187583/clean/1: 974364- 974441:+	1.625	0.142245	3.69334	0.038514	0.969278	NA
HES4/ENSG00000188290/clean/1: 999432- 999525:-	2	0	3.34731	0	1	NA
HES4/ENSG00000188290/clean/1: 999613- 999691:-	1.5	0	3.92001	0	1	NA
HES4/ENSG00000188290/known-exon/1: 999787- 999865:-	0.75	-1.58494	4.8903	-0.324099	0.745863	NA
ISG15/ENSG00000187608/clean/1: 1013576- 1013983:+	71	0	2.09296	0	1	1
AGRN/ENSG00000188157/clean/1: 1020373- 1022200:+	2.75	0	3.46119	0	1	NA
AGRN/ENSG00000188157/clean/1: 1022462- 1035276:+	5.625	0	2.58117	0	1	NA
AGRN/ENSG00000188157/clean/1: 1035324- 1040664:+	7.25	0	2.49152	0	1	NA
AGRN/ENSG00000188157/clean/1: 1040880- 1041172:+	4.75	0	2.6598	0	1	NA
AGRN/ENSG00000188157/clean/1: 1041397- 1041477:+	3.625	0	3.03764	0	1	NA
AGRN/ENSG00000188157/clean/1: 1041702- 1041955:+	5.5	0	2.66135	0	1	NA
AGRN/ENSG00000188157/clean/1: 1042162- 1043238:+	5.5	0	2.69137	0	1	NA
AGRN/ENSG00000188157/clean/1: 1043457- 1043537:+	6.25	0	2.63105	0	1	NA
AGRN/ENSG00000188157/clean/1: 1043732- 1043822:+	4.5	0	6.80223	0	1	NA
AGRN/ENSG00000188157/clean/1: 1044023- 1044108:+	6.25	0	2.55288	0	1	NA
AGRN/ENSG00000188157/clean/1: 1044257- 1044333:+	7.625	0	2.49719	0	1	NA
AGRN/ENSG00000188157/clean/1: 1044439- 1045160:+	5.5	0	2.68314	0	1	NA
AGRN/ENSG00000188157/clean/1: 1045277- 1045358:+	3.625	0	3.17432	0	1	NA
AGRN/ENSG00000188157/clean/1: 1045523- 1045732:+	4.375	7.97279	3.06623	2.60019	0.00931712	NA
AGRN/ENSG00000188157/clean/1: 1045876- 1045963:+	4.5	0	2.89516	0	1	NA
AGRN/ENSG00000188157/clean/1: 1046088- 1046159:+	4.375	0	2.85768	0	1	NA
AGRN/ENSG00000188157/clean/1: 1046265- 1046396:+	4	0	3.11812	0	1	NA
AGRN/ENSG00000188157/clean/1: 1046735- 1046819:+	4	0	3.11812	0	1	NA
AGRN/ENSG00000188157/clean/1: 1046957- 1047326:+	4.625	0	3.03946	0	1	NA
AGRN/ENSG00000188157/clean/1: 1047454- 1047572:+	6.375	0	2.62755	0	1	NA
AGRN/ENSG00000188157/clean/1: 1047687- 1047775:+	5.375	0	6.92216	0	1	NA
AGRN/ENSG00000188157/clean/1: 1047895- 1048011:+	5.5	0	2.63478	0	1	NA
AGRN/ENSG00000188157/clean/1: 1048365- 1048866:+	3.125	0	3.34583	0	1	NA
AGRN/ENSG00000188157/clean/1: 1049059- 1049235:+	5	0	2.99918	0	1	NA
AGRN/ENSG00000188157/clean/1: 1049451- 1049565:+	5.5	0	2.66241	0	1	NA
AGRN/ENSG00000188157/clean/1: 1049795- 1049902:+	5.125	0	2.63364	0	1	NA
AGRN/ENSG00000188157/clean/1: 1050037- 1050232:+	5.75	0	2.58484	0	1	NA
AGRN/ENSG00000188157/clean/1: 1050329- 1050426:+	4.5	0	6.34854	0	1	NA
AGRN/ENSG00000188157/clean/1: 1050591- 1050725:+	7.375	0	2.54624	0	1	NA
AGRN/ENSG00000188157/clean/1: 1050837- 1051252:+	6.25	0	2.57249	0	1	NA
AGRN/ENSG00000188157/clean/1: 1051369- 1051452:+	4.625	0	3.07008	0	1	NA
AGRN/ENSG00000188157/clean/1: 1051645- 1051727:+	5.875	0	2.62987	0	1	NA
AGRN/ENSG00000188157/clean/1: 1051815- 1051992:+	0.125	1.44269	7.06745	0.204132	0.838251	NA
AGRN/ENSG00000188157/clean/1: 1051815- 1053752:+	13.125	0	2.3249	0	1	NA
AGRN/ENSG00000188157/clean/1: 1053493- 1053752:+	0.125	0	7.06745	0	1	NA
AGRN/ENSG00000188157/clean/1: 1053977- 1054447:+	6.5	0	2.6242	0	1	NA
AGRN/ENSG00000188157/clean/1: 1054551- 1054823:+	5.5	2.29426	2.66549	0.860724	0.38939	NA
RP11-465B22.3/ENSG00000217801/clean/1: 1059846- 1060279:+	0.5	-1.58492	5.88028	-0.269531	0.787521	NA
RP11-465B22.3/ENSG00000217801/clean/1: 1061117- 1063078:+	0.125	0	7.06745	0	1	NA
C1orf159/ENSG00000131591/known-exon/1: 1082253- 1082603:-	14.5	-0.400531	2.24955	-0.17805	0.858684	NA
C1orf159/ENSG00000131591/clean/1: 1082987- 1083914:-	1.5	-1.22238	3.44321	-0.355013	0.72258	NA
C1orf159/ENSG00000131591/known-exon/1: 1084011- 1084352:-	1.625	-1.73695	3.56803	-0.486809	0.626394	NA
C1orf159/ENSG00000131591/clean/1: 1084383- 1084480:-	24.875	0.154005	1.07326	0.143492	0.885902	NA
C1orf159/ENSG00000131591/clean/1: 1084506- 1085877:-	20.75	0	2.20552	0	1	NA
C1orf159/ENSG00000131591/clean/1: 1086012- 1087138:-	17.875	0	2.21081	0	1	NA
C1orf159/ENSG00000131591/clean/1: 1087204- 1087501:-	16.625	2.01855	2.22195	0.908459	0.363636	NA
C1orf159/ENSG00000131591/clean/1: 1087597- 1090352:-	12.125	0	2.30561	0	1	NA
C1orf159/ENSG00000131591/known-exon/1: 1090428- 1090875:-	0.5	0.442672	5.52807	0.0800772	0.936176	NA
C1orf159/ENSG00000131591/known-exon/1: 1090428- 1091277:-	0.125	-1.44263	7.06745	-0.204123	0.838257	NA
C1orf159/ENSG00000131591/clean/1: 1091374- 1091471:-	0.25	0	6.99345	0	1	NA
C1orf159/ENSG00000131591/known-exon/1: 1091565- 1091990:-	9.75	1.55516	2.37661	0.654362	0.512878	NA
C1orf159/ENSG00000131591/clean/1: 1092103- 1092565:-	0.625	-0.584936	5.37422	-0.108841	0.913328	NA
C1orf159/ENSG00000131591/clean/1: 1092103- 1105955:-	1.25	3.44265	3.47526	0.990617	0.321873	NA
C1orf159/ENSG00000131591/clean/1: 1092103- 1115021:-	0.625	0.584973	4.98914	0.117249	0.906663	NA
C1orf159/ENSG00000131591/clean/1: 1092103- 1116059:-	8.625	0.675156	1.75171	0.385427	0.699921	NA
C1orf159/ENSG00000131591/clean/1: 1106049- 1106649:-	0.75	1.71665e-05	5.03056	3.41245e-06	0.999997	NA
C1orf159/ENSG00000131591/clean/1: 1106049- 1116059:-	0.5	2.44262	5.52807	0.441858	0.658592	NA
C1orf159/ENSG00000131591/clean/1: 1106871- 1115021:-	0.375	1.00001	6.58604	0.151837	0.879315	NA
C1orf159/ENSG00000131591/clean/1: 1115075- 1116059:-	0.125	0	7.06745	0	1	NA
TTLL10/ENSG00000162571/clean/1: 1174321- 1174423:+	0.125	-1.44263	7.06745	-0.204123	0.838257	NA
TNFRSF18/ENSG00000186891/clean/1: 1203968- 1204033:-	76.875	2.42727	0.565753	4.29033	1.78405e-05	0.0136451
TNFRSF18/ENSG00000186891/clean/1: 1204236- 1204398:-	68.375	1.88634	0.668118	2.82337	0.00475221	0.861462
TNFRSF18/ENSG00000186891/clean/1: 1204486- 1205369:-	49.125	1.30639	1.53875	0.848989	0.395888	1
TNFRSF18/ENSG00000186891/clean/1: 1205492- 1206384:-	46	0.34049	1.12757	0.301968	0.762677	1
TNFRSF4/ENSG00000186827/clean/1: 1211625- 1211703:-	0.875	0.442698	4.55487	0.0971924	0.922574	NA
TNFRSF4/ENSG00000186827/clean/1: 1211832- 1211941:-	0.875	0	4.7621	0	1	NA
TNFRSF4/ENSG00000186827/clean/1: 1212138- 1212637:-	1.375	0	3.73924	0	1	NA
TNFRSF4/ENSG00000186827/clean/1: 1212704- 1212991:-	1.125	0	4.01703	0	1	NA
SDF4/ENSG00000078808/clean/1: 1217688- 1218457:-	381.5	-1.57234	2.0588	-0.763719	0.445035	1
SDF4/ENSG00000078808/clean/1: 1218633- 1218768:-	398.125	2.27621	0.630417	3.61064	0.000305448	0.131185
SDF4/ENSG00000078808/clean/1: 1218927- 1223243:-	479.5	1.37421	2.06	0.667093	0.504712	1
SDF4/ENSG00000078808/clean/1: 1223357- 1223831:-	410	0	2.05903	0	1	1
SDF4/ENSG00000078808/clean/1: 1223968- 1228467:-	386.875	0	2.06178	0	1	1
SDF4/ENSG00000078808/clean/1: 1227319- 1228467:-	0.125	0	7.06745	0	1	NA
SDF4/ENSG00000078808/clean/1: 1228946- 1231891:-	174.625	1.30203	2.06605	0.630204	0.528561	1
FAM132A/ENSG00000184163/clean/1: 1242646- 1242834:-	0.625	0	5.37423	0	1	NA
FAM132A/ENSG00000184163/clean/1: 1242913- 1243061:-	0.875	0	4.8266	0	1	NA
FAM132A/ENSG00000184163/clean/1: 1243152- 1243443:-	0.125	0	7.06745	0	1	NA
FAM132A/ENSG00000184163/clean/1: 1243552- 1243953:-	0.125	0	7.06745	0	1	NA
FAM132A/ENSG00000184163/clean/1: 1244105- 1244190:-	0.25	0	6.99345	0	1	NA
FAM132A/ENSG00000184163/clean/1: 1244275- 1244380:-	0.5	7.91338e-06	5.62611	1.40655e-06	0.999999	NA
FAM132A/ENSG00000184163/clean/1: 1244497- 1246513:-	0.5	0	5.88029	0	1	NA
UBE2J2/ENSG00000160087/clean/1: 1255487- 1256044:-	172	-0.231494	2.06979	-0.111844	0.910947	1
UBE2J2/ENSG00000160087/clean/1: 1257130- 1257207:-	162.25	1.30689	2.06966	0.63145	0.527746	1
UBE2J2/ENSG00000160087/clean/1: 1257130- 1263345:-	6.25	1.95726	2.16497	0.904057	0.365965	NA
UBE2J2/ENSG00000160087/clean/1: 1257310- 1263345:-	145.25	3.89687	1.62792	2.39377	0.016676	1
UBE2J2/ENSG00000160087/clean/1: 1257310- 1273498:-	0.5	3.44265	6.30574	0.545956	0.585096	NA
UBE2J2/ENSG00000160087/clean/1: 1263386- 1264782:-	3.25	0	2.87137	0	1	NA
UBE2J2/ENSG00000160087/clean/1: 1263386- 1267732:-	9.375	-0.194735	2.36638	-0.0822923	0.934414	NA
UBE2J2/ENSG00000160087/clean/1: 1263386- 1273665:-	12.875	1.44268	1.94218	0.742817	0.457593	NA
UBE2J2/ENSG00000160087/clean/1: 1264830- 1267861:-	2.5	0.983257	3.08144	0.31909	0.749658	NA
UBE2J2/ENSG00000160087/clean/1: 1267992- 1271509:-	0.875	0.415077	4.3786	0.0947966	0.924476	NA
UBE2J2/ENSG00000160087/clean/1: 1267992- 1272852:-	2.5	1.32721	2.78062	0.477309	0.633142	NA
SCNN1D/ENSG00000162572/clean/1: 1286278- 1286767:+	0.125	0	7.06745	0	1	NA
SCNN1D/ENSG00000162572/clean/1: 1286975- 1287108:+	0.125	0	7.06745	0	1	NA
SCNN1D/ENSG00000162572/known-exon/1: 1287596- 1287672:+	0.125	0	7.06745	0	1	NA
ACAP3/ENSG00000131584/clean/1: 1293708- 1293822:-	24.625	0	2.16751	0	1	NA
ACAP3/ENSG00000131584/clean/1: 1293933- 1294089:-	31.375	0.948158	2.14529	0.441971	0.65851	1
ACAP3/ENSG00000131584/clean/1: 1294199- 1294401:-	30.5	2.0574	2.15291	0.955636	0.339256	1
ACAP3/ENSG00000131584/clean/1: 1294628- 1294717:-	32.25	3.12482	1.81056	1.72589	0.084367	1
ACAP3/ENSG00000131584/clean/1: 1294628- 1295446:-	6.25	2.59468	2.18595	1.18698	0.235235	NA
ACAP3/ENSG00000131584/clean/1: 1294816- 1295446:-	24.125	4.3231	1.84029	2.34914	0.0188168	NA
ACAP3/ENSG00000131584/clean/1: 1295554- 1295735:-	33.25	0	2.15632	0	1	1
ACAP3/ENSG00000131584/clean/1: 1295938- 1296014:-	33.125	2.20302	2.14043	1.02924	0.303365	1
ACAP3/ENSG00000131584/clean/1: 1296280- 1296424:-	22.875	0	2.18386	0	1	NA
ACAP3/ENSG00000131584/clean/1: 1297933- 1298012:-	32.25	0	2.1444	0	1	1
ACAP3/ENSG00000131584/clean/1: 1298113- 1298184:-	0.625	0.584976	5.86277	0.099778	0.920521	NA
ACAP3/ENSG00000131584/clean/1: 1298421- 1298566:-	29	0	2.15139	0	1	NA
ACAP3/ENSG00000131584/clean/1: 1298679- 1299344:-	33.375	0.181448	1.47072	0.123374	0.901811	1
ACAP3/ENSG00000131584/clean/1: 1299356- 1299830:-	26.625	-0.0308006	1.90997	-0.0161263	0.987134	NA
ACAP3/ENSG00000131584/clean/1: 1299905- 1299972:-	26	-0.455672	1.8264	-0.249492	0.80298	NA
ACAP3/ENSG00000131584/clean/1: 1300068- 1300157:-	31	0.936273	1.07486	0.871067	0.383717	1
ACAP3/ENSG00000131584/clean/1: 1300202- 1300508:-	36.25	0.886342	1.18952	0.745123	0.456198	1
ACAP3/ENSG00000131584/clean/1: 1300692- 1301987:-	37.5	1.78787	1.05353	1.69703	0.0896917	1
ACAP3/ENSG00000131584/clean/1: 1302046- 1302921:-	29.75	2.66798	2.15061	1.24057	0.214765	1
ACAP3/ENSG00000131584/clean/1: 1302975- 1303161:-	24.125	0	2.18813	0	1	NA
ACAP3/ENSG00000131584/clean/1: 1303281- 1304085:-	32.125	0.76462	1.34132	0.570049	0.568644	1
ACAP3/ENSG00000131584/clean/1: 1304143- 1307071:-	0.25	3.05028e-05	7.06745	4.31595e-06	0.999997	NA
ACAP3/ENSG00000131584/clean/1: 1304143- 1307768:-	24.625	0.709407	2.17547	0.326093	0.744354	NA
ACAP3/ENSG00000131584/clean/1: 1307156- 1307768:-	0.375	1.00001	6.58604	0.151837	0.879315	NA
PUSL1/ENSG00000169972/clean/1: 1308972- 1309085:+	51	2.30544	0.755721	3.05065	0.00228348	0.524666
PUSL1/ENSG00000169972/clean/1: 1309273- 1309453:+	60	0.590015	1.52544	0.386782	0.698917	1
PUSL1/ENSG00000169972/clean/1: 1309603- 1309680:+	65.125	2.29508	0.623226	3.68258	0.000230884	0.104804
PUSL1/ENSG00000169972/clean/1: 1309851- 1310633:+	70.125	0	2.09467	0	1	1
PUSL1/ENSG00000169972/clean/1: 1310688- 1310908:+	82.75	-0.799285	2.08576	-0.383209	0.701564	1
PUSL1/ENSG00000169972/clean/1: 1311071- 1311329:+	100.75	0	2.08449	0	1	1
CPSF3L/ENSG00000127054/clean/1: 1311924- 1312017:-	31.625	0	2.14523	0	1	1
CPSF3L/ENSG00000127054/clean/1: 1312147- 1312225:-	35.75	1.0614	2.13258	0.497705	0.618692	1
CPSF3L/ENSG00000127054/clean/1: 1312368- 1312439:-	42.5	3.61074	1.69038	2.13605	0.0326749	1
CPSF3L/ENSG00000127054/clean/1: 1312700- 1312786:-	77	2.89021	1.05609	2.73671	0.00620579	1
CPSF3L/ENSG00000127054/clean/1: 1312949- 1313034:-	60.25	3.31737	1.65814	2.00066	0.0454294	1
CPSF3L/ENSG00000127054/clean/1: 1313124- 1313508:-	53.5	1.7993	1.35654	1.32639	0.184711	1
CPSF3L/ENSG00000127054/clean/1: 1313592- 1313731:-	59	2.33375	2.10301	1.10972	0.267119	1
CPSF3L/ENSG00000127054/clean/1: 1314105- 1314300:-	0.375	3.88529	6.58604	0.589927	0.55524	NA
CPSF3L/ENSG00000127054/clean/1: 1314365- 1314823:-	42.875	1.20409	1.31473	0.915843	0.359749	1
CPSF3L/ENSG00000127054/clean/1: 1314962- 1315403:-	62.625	2.4125	2.09776	1.15003	0.25013	1
CPSF3L/ENSG00000127054/clean/1: 1315438- 1315519:-	36.875	2.50946	2.12909	1.17865	0.238536	1
CPSF3L/ENSG00000127054/clean/1: 1315618- 1316156:-	0.375	1.00001	6.99344	0.142992	0.886296	NA
CPSF3L/ENSG00000127054/clean/1: 1319705- 1320455:-	2.125	-0.999999	2.84679	-0.351272	0.725384	NA
CPSF3L/ENSG00000127054/clean/1: 1319524- 1324580:-	3	-2.08012	2.92168	-0.711959	0.47649	NA
CPSF3L/ENSG00000127054/clean/1: 1320893- 1320995:-	0.5	2.23315e-05	5.87258	3.80267e-06	0.999997	NA
CPSF3L/ENSG00000127054/clean/1: 1321093- 1321907:-	0.375	0.999927	6.58605	0.151825	0.879325	NA
CPSF3L/ENSG00000127054/clean/1: 1321093- 1323146:-	0.125	-1.44263	7.06745	-0.204123	0.838257	NA
CPSF3L/ENSG00000127054/clean/1: 1321093- 1324580:-	44.375	0	2.12085	0	1	1
CPSF3L/ENSG00000127054/clean/1: 1321984- 1324580:-	0.25	0	6.99345	0	1	NA
CPTP/ENSG00000224051/clean/1: 1325102- 1326835:+	31.875	0	2.1455	0	1	1
CPTP/ENSG00000224051/clean/1: 1325102- 1327240:+	3.25	0	2.88642	0	1	NA
CPTP/ENSG00000224051/clean/1: 1327032- 1327240:+	40.125	1.71399	2.13228	0.803833	0.421494	1
TAS1R3/ENSG00000169962/clean/1: 1331938- 1332023:+	0.125	-1.44263	7.06745	-0.204123	0.838257	NA
DVL1/ENSG00000107404/clean/1: 1336515- 1337017:-	0.625	0	5.41629	0	1	NA
DVL1/ENSG00000107404/clean/1: 1336515- 1337976:-	44.5	0	2.125	0	1	1
DVL1/ENSG00000107404/clean/1: 1337055- 1337976:-	0.125	0	7.06745	0	1	NA
DVL1/ENSG00000107404/clean/1: 1338183- 1338268:-	70.5	0	2.09522	0	1	1
DVL1/ENSG00000107404/clean/1: 1338436- 1338521:-	45.375	2.60112	2.11839	1.22787	0.219495	1
DVL1/ENSG00000107404/clean/1: 1338653- 1339286:-	32.625	0	2.15429	0	1	1
DVL1/ENSG00000107404/clean/1: 1339439- 1339581:-	54.375	-1.66574	1.74661	-0.953699	0.340236	1
DVL1/ENSG00000107404/clean/1: 1339812- 1340037:-	52.75	0	2.11193	0	1	1
DVL1/ENSG00000107404/clean/1: 1340177- 1340246:-	46.125	0	2.11616	0	1	1
DVL1/ENSG00000107404/clean/1: 1340316- 1340409:-	44.125	0	2.12289	0	1	1
DVL1/ENSG00000107404/clean/1: 1340503- 1341666:-	39	0	2.12627	0	1	1
DVL1/ENSG00000107404/clean/1: 1341805- 1342052:-	37.25	2.27753	1.35595	1.67965	0.0930254	1
DVL1/ENSG00000107404/clean/1: 1342156- 1342362:-	36.75	1.16635	2.13174	0.547136	0.584285	1
DVL1/ENSG00000107404/clean/1: 1342484- 1342688:-	48.75	0	2.1193	0	1	1
DVL1/ENSG00000107404/clean/1: 1342758- 1348895:-	40.875	2.43606	2.13459	1.14123	0.253774	1
MXRA8/ENSG00000162576/clean/1: 1353629- 1353847:-	0.625	0	5.76313	0	1	NA
MXRA8/ENSG00000162576/clean/1: 1353928- 1354029:-	0.375	0	6.99345	0	1	NA
MXRA8/ENSG00000162576/clean/1: 1354106- 1354192:-	0.25	0	7.06745	0	1	NA
MXRA8/ENSG00000162576/clean/1: 1354232- 1354353:-	0.375	0	6.58605	0	1	NA
MXRA8/ENSG00000162576/clean/1: 1354509- 1354681:-	0.375	0	6.99345	0	1	NA
MXRA8/ENSG00000162576/clean/1: 1355152- 1355243:-	0.375	0	6.96861	0	1	NA
MXRA8/ENSG00000162576/clean/1: 1355345- 1355449:-	0.125	0	7.06745	0	1	NA
MXRA8/ENSG00000162576/clean/1: 1355752- 1356680:-	0.375	0	6.58605	0	1	NA
MXRA8/ENSG00000162576/clean/1: 1356704- 1358455:-	0.625	0	5.41628	0	1	NA
AURKAIP1/ENSG00000175756/clean/1: 1373902- 1373999:-	515.125	2.86136	1.56392	1.82961	0.067308	1
AURKAIP1/ENSG00000175756/known-exon/1: 1374590- 1374704:-	19	1.09953	1.14017	0.964362	0.334864	NA
AURKAIP1/ENSG00000175756/known-exon/1: 1374790- 1374996:-	210	-0.254592	0.336933	-0.755616	0.449879	1
CCNL2/ENSG00000221978/clean/1: 1387582- 1387776:-	17	1.24726	1.20476	1.03528	0.300539	NA
CCNL2/ENSG00000221978/clean/1: 1387869- 1387953:-	19.875	0	2.20445	0	1	NA
CCNL2/ENSG00000221978/clean/1: 1388065- 1388491:-	0.25	3.05028e-05	7.06745	4.31595e-06	0.999997	NA
CCNL2/ENSG00000221978/clean/1: 1388065- 1390229:-	20.875	1.72167	2.19376	0.7848	0.432571	NA
CCNL2/ENSG00000221978/clean/1: 1388510- 1388625:-	0.25	-2.44261	6.99344	-0.349271	0.726886	NA
CCNL2/ENSG00000221978/clean/1: 1388743- 1388815:-	0.125	1.44269	7.06745	0.204132	0.838251	NA
CCNL2/ENSG00000221978/clean/1: 1388743- 1390229:-	0.125	1.44269	7.06745	0.204132	0.838251	NA
CCNL2/ENSG00000221978/clean/1: 1388830- 1390229:-	0.125	1.44269	7.06745	0.204132	0.838251	NA
CCNL2/ENSG00000221978/clean/1: 1390371- 1390458:-	21.25	0	2.21704	0	1	NA
CCNL2/ENSG00000221978/clean/1: 1390563- 1390765:-	21.375	0	2.19527	0	1	NA
CCNL2/ENSG00000221978/clean/1: 1392803- 1393395:-	12.625	1.85344	1.94559	0.952637	0.340774	NA
CCNL2/ENSG00000221978/clean/1: 1393460- 1395393:-	36.5	1.63924	1.86804	0.877519	0.380205	1
CCNL2/ENSG00000221978/clean/1: 1395514- 1398232:-	29	2.56821	1.90063	1.35124	0.176618	NA
CCNL2/ENSG00000221978/clean/1: 1398342- 1398596:-	26.125	0.237498	2.16617	0.10964	0.912695	NA
MRPL20/ENSG00000242485/clean/1: 1402601- 1405808:-	6.125	2.39231	1.85552	1.28929	0.197296	NA
MRPL20/ENSG00000242485/clean/1: 1405886- 1406225:-	5	1.87446	1.83436	1.02186	0.306846	NA
MRPL20/ENSG00000242485/clean/1: 1405886- 1406908:-	527.625	2.4048	0.847775	2.8366	0.00455965	0.837432
MRPL20/ENSG00000242485/clean/1: 1406346- 1406908:-	4.625	3.71423	1.87584	1.98004	0.0476993	NA
MRPL20/ENSG00000242485/clean/1: 1407019- 1407130:-	323.375	0.213948	0.919466	0.232687	0.816004	1
ANKRD65/ENSG00000235098/clean/1: 1419549- 1420051:-	0.75	2.44267	4.42603	0.551887	0.581026	NA
ANKRD65/ENSG00000235098/clean/1: 1420592- 1420796:-	0.25	0	6.99345	0	1	NA
TMEM88B/ENSG00000205116/clean/1: 1426385- 1427553:+	0.375	0	6.58605	0	1	NA
VWA1/ENSG00000179403/clean/1: 1437484- 1439080:+	3.75	0	2.7643	0	1	NA
ATAD3C/ENSG00000215915/clean/1: 1462708- 1468383:+	0.25	0	7.06745	0	1	NA
ATAD3B/ENSG00000160072/clean/1: 1472089- 1477273:+	10.5	3.46915	2.0854	1.66354	0.096204	NA
ATAD3B/ENSG00000160072/clean/1: 1477350- 1478643:+	6.875	1.83794	1.46135	1.2577	0.2085	NA
ATAD3B/ENSG00000160072/clean/1: 1479108- 1480866:+	10.625	0	2.3181	0	1	NA
ATAD3B/ENSG00000160072/clean/1: 1482303- 1482544:+	40.25	0	2.13485	0	1	1
ATAD3B/ENSG00000160072/clean/1: 1482614- 1485015:+	23.375	1.50986	1.1756	1.28433	0.199028	NA
ATAD3B/ENSG00000160072/clean/1: 1485838- 1486109:+	28.25	1.10764	2.15172	0.514768	0.606715	NA
ATAD3B/ENSG00000160072/clean/1: 1487914- 1489203:+	23.125	0	2.18475	0	1	NA
ATAD3B/ENSG00000160072/clean/1: 1489274- 1490256:+	24.625	1.34792	2.17452	0.61987	0.535343	NA
ATAD3B/ENSG00000160072/clean/1: 1490424- 1490562:+	34.875	0.529738	1.88289	0.281343	0.778447	1
ATAD3B/ENSG00000160072/clean/1: 1490671- 1495484:+	48	0	2.11427	0	1	1
ATAD3A/ENSG00000197785/clean/1: 1516088- 1517166:+	0.25	-2.35439e-05	7.06745	-3.33132e-06	0.999997	NA
ATAD3A/ENSG00000197785/clean/1: 1517775- 1518920:+	18	0	2.21024	0	1	NA
ATAD3A/ENSG00000197785/clean/1: 1520617- 1522743:+	204.375	1.50527	0.870643	1.72892	0.0838227	1
ATAD3A/ENSG00000197785/clean/1: 1522899- 1523510:+	168.375	0.602861	2.07062	0.29115	0.770936	1
ATAD3A/ENSG00000197785/clean/1: 1523567- 1523838:+	196.75	1.89955	2.06596	0.919449	0.357861	1
ATAD3A/ENSG00000197785/clean/1: 1525291- 1526460:+	141.625	0	2.07352	0	1	1
ATAD3A/ENSG00000197785/clean/1: 1527238- 1527694:+	0.5	-2.44259	5.96565	-0.409442	0.682215	NA
ATAD3A/ENSG00000197785/clean/1: 1527862- 1529222:+	241.625	0.631324	0.933223	0.676499	0.498724	1
ATAD3A/ENSG00000197785/clean/1: 1529331- 1533925:+	245.5	1.45688	1.06214	1.37164	0.170176	1
TMEM240/ENSG00000205090/clean/1: 1535507- 1535588:-	0.625	0	5.76314	0	1	NA
TMEM240/ENSG00000205090/clean/1: 1535797- 1539683:-	0.375	0	6.96861	0	1	NA
TMEM240/ENSG00000205090/clean/1: 1539790- 1540289:-	0.25	0	7.06745	0	1	NA
TMEM240/ENSG00000205090/clean/1: 1540355- 1540419:-	0.125	-1.44263	7.06745	-0.204123	0.838257	NA
SSU72/ENSG00000160075/clean/1: 1542167- 1543868:-	746.125	0	2.05656	0	1	1
SSU72/ENSG00000160075/clean/1: 1543987- 1544862:-	749	0	2.05637	0	1	1
SSU72/ENSG00000160075/clean/1: 1545002- 1564772:-	651.75	0	2.05664	0	1	1
SSU72/ENSG00000160075/clean/1: 1564916- 1574477:-	337.375	0	2.0592	0	1	1
MIB2/ENSG00000197530/clean/1: 1616614- 1617077:+	0.25	2.44267	6.99344	0.34928	0.726879	NA
MIB2/ENSG00000197530/clean/1: 1616614- 1623388:+	1.375	3.44265	3.9472	0.872177	0.383112	NA
MIB2/ENSG00000197530/clean/1: 1617515- 1623430:+	0.25	6.65343e-05	7.06745	9.4142e-06	0.999992	NA
MIB2/ENSG00000197530/clean/1: 1617715- 1623430:+	0.125	1.44269	7.06745	0.204132	0.838251	NA
MIB2/ENSG00000197530/clean/1: 1623699- 1623773:+	4.375	0	2.83292	0	1	NA
MIB2/ENSG00000197530/clean/1: 1623945- 1624794:+	4.875	3.50157	2.36616	1.47985	0.138912	NA
MIB2/ENSG00000197530/clean/1: 1624901- 1624990:+	5.625	0	2.59497	0	1	NA
MIB2/ENSG00000197530/clean/1: 1625185- 1625285:+	5.875	3.48221	2.55217	1.36441	0.172438	NA
MIB2/ENSG00000197530/clean/1: 1625428- 1625545:+	6.25	1.66984	2.03555	0.82034	0.412023	NA
MIB2/ENSG00000197530/clean/1: 1625653- 1626649:+	4.875	-0.147243	2.63635	-0.055851	0.95546	NA
MIB2/ENSG00000197530/clean/1: 1626754- 1626836:+	8	3.55252	2.09441	1.69619	0.08985	NA
MIB2/ENSG00000197530/known-exon/1: 1626999- 1627073:+	9.375	4.89013	1.97133	2.48062	0.0131153	NA
MIB2/ENSG00000197530/clean/1: 1627207- 1627295:+	8.75	0	2.38442	0	1	NA
MIB2/ENSG00000197530/clean/1: 1627444- 1627672:+	7.125	3.60314	2.24549	1.60461	0.10858	NA
MIB2/ENSG00000197530/clean/1: 1627829- 1628018:+	6.75	0	2.50165	0	1	NA
MIB2/ENSG00000197530/clean/1: 1628179- 1628272:+	9.75	3.18219	1.713	1.85767	0.0632156	NA
MIB2/ENSG00000197530/clean/1: 1628399- 1628488:+	9	3.46822	2.39631	1.44732	0.147809	NA
MIB2/ENSG00000197530/clean/1: 1628722- 1629033:+	1	1.65624e-05	3.90148	4.24516e-06	0.999997	NA
MIB2/ENSG00000197530/clean/1: 1629311- 1629384:+	19.25	0.238159	0.920939	0.258604	0.795941	NA
MIB2/ENSG00000197530/clean/1: 1629566- 1629638:+	16.875	-0.145193	1.98429	-0.0731715	0.94167	NA
MIB2/ENSG00000197530/clean/1: 1629704- 1630291:+	30.25	-1.02067	2.15171	-0.474353	0.635248	1
CDK11B/ENSG00000248333/clean/1: 1636798- 1636896:-	75	2.11315	1.83502	1.15157	0.249498	1
CDK11B/ENSG00000248333/clean/1: 1637004- 1637080:-	96.75	-1.49122	2.0847	-0.715318	0.474413	1
CDK11B/ENSG00000248333/clean/1: 1637202- 1637407:-	90.625	0.028014	1.50217	0.0186491	0.985121	1
CDK11B/ENSG00000248333/clean/1: 1637513- 1637761:-	99.5	-0.34554	1.17694	-0.293592	0.769069	1
CDK11B/ENSG00000248333/clean/1: 1646048- 1655368:-	0.25	2.44267	6.99344	0.34928	0.726879	NA
CDK11B/ENSG00000248333/clean/1: 1649637- 1652438:-	79.875	0	2.08891	0	1	1
CDK11B/ENSG00000248333/clean/1: 1652566- 1655368:-	56.625	2.51307	1.83684	1.36815	0.171265	1
CDK11B/ENSG00000248333/clean/1: 1655484- 1657255:-	4.125	0	2.72766	0	1	NA
CDK11B/ENSG00000248333/clean/1: 1655484- 1657374:-	28.625	0	2.15128	0	1	NA
SLC35E2B/ENSG00000189339/clean/1: 1666019- 1668326:-	38.625	0	2.127	0	1	1
SLC35E2B/ENSG00000189339/clean/1: 1668472- 1669663:-	32.75	0	2.13991	0	1	1
SLC35E2B/ENSG00000189339/clean/1: 1668472- 1675462:-	1.875	2.29067	3.31783	0.690413	0.489934	NA
SLC35E2B/ENSG00000189339/clean/1: 1669736- 1670097:-	41.5	0.751559	1.37439	0.546832	0.584494	1
SLC35E2B/ENSG00000189339/clean/1: 1670151- 1671508:-	46	-0.268817	2.11358	-0.127185	0.898794	1
SLC35E2B/ENSG00000189339/clean/1: 1671629- 1675462:-	31	-0.187933	2.14461	-0.0876305	0.93017	1
SLC35E2B/ENSG00000189339/clean/1: 1676846- 1690975:-	2.125	0	3.30722	0	1	NA
SLC35E2B/ENSG00000189339/clean/1: 1676846- 1692448:-	19	0	2.20067	0	1	NA
CDK11A/ENSG00000008128/clean/1: 1704146- 1704222:-	12.25	4.46154	2.06461	2.16096	0.0306982	NA
CDK11A/ENSG00000008128/clean/1: 1704344- 1704549:-	3.25	0.321924	2.16144	0.14894	0.881601	NA
CDK11A/ENSG00000008128/clean/1: 1704655- 1704903:-	11.875	3.00423	1.35213	2.22184	0.0262939	NA
CDK11A/ENSG00000008128/clean/1: 1716478- 1719327:-	7.75	3.3272	2.42678	1.37103	0.170364	NA
CDK11A/ENSG00000008128/clean/1: 1719455- 1721595:-	17.875	1.20759	1.68474	0.716781	0.473509	NA
CDK11A/ENSG00000008128/clean/1: 1721711- 1722587:-	0.25	0	6.99345	0	1	NA
RP1-283E3.8/ENSG00000268575/clean/1: 1734835- 1735203:-	1	-0.999983	4.41821	-0.226332	0.820943	NA
NADK/ENSG00000008130/clean/1: 1753060- 1753566:-	61	3.08675	0.776343	3.97601	7.00811e-05	0.0407587
NADK/ENSG00000008130/clean/1: 1753649- 1754050:-	44.625	3.71049	0.814895	4.55333	5.28025e-06	0.00499681
NADK/ENSG00000008130/clean/1: 1754208- 1754283:-	62.375	5.37949	1.17922	4.56192	5.0688e-06	0.00487941
NADK/ENSG00000008130/clean/1: 1754383- 1754543:-	110.625	-1.89033	1.80744	-1.04586	0.295627	1
NADK/ENSG00000008130/clean/1: 1754698- 1755373:-	78.75	2.2713	1.23537	1.83855	0.0659807	1
NADK/ENSG00000008130/clean/1: 1755476- 1756257:-	90.375	4.07461	1.66519	2.44694	0.0144076	1
NADK/ENSG00000008130/clean/1: 1756343- 1756502:-	93.375	2.87773	1.63467	1.76044	0.0783341	1
NADK/ENSG00000008130/clean/1: 1756882- 1757180:-	0.375	1.00004	6.58604	0.151842	0.879312	NA
NADK/ENSG00000008130/clean/1: 1757310- 1761951:-	90.375	0	2.0823	0	1	1
NADK/ENSG00000008130/clean/1: 1762035- 1765227:-	76.5	0	2.08598	0	1	1
NADK/ENSG00000008130/clean/1: 1765446- 1778288:-	49.75	0	2.10787	0	1	1
NADK/ENSG00000008130/clean/1: 1765446- 1778745:-	0.625	0	5.41629	0	1	NA
NADK/ENSG00000008130/clean/1: 1765446- 1779904:-	0.625	0	5.37423	0	1	NA
NADK/ENSG00000008130/clean/1: 1780029- 1780281:-	0.125	-1.44263	7.06745	-0.204123	0.838257	NA
GNB1/ENSG00000078369/clean/1: 1787053- 1787321:-	580.375	0.43514	0.448187	0.97089	0.331603	1
GNB1/ENSG00000078369/clean/1: 1787437- 1789052:-	553.125	0.0411012	2.05612	0.0199897	0.984052	1
GNB1/ENSG00000078369/clean/1: 1789269- 1790394:-	605.875	0	2.05473	0	1	1
GNB1/ENSG00000078369/clean/1: 1790596- 1793244:-	713.875	0	2.05525	0	1	1
GNB1/ENSG00000078369/clean/1: 1793311- 1804418:-	660.875	0	2.05417	0	1	1
GNB1/ENSG00000078369/clean/1: 1804581- 1806474:-	636.625	0	2.05599	0	1	1
GNB1/ENSG00000078369/clean/1: 1806538- 1815755:-	720.25	0	2.05459	0	1	1
GNB1/ENSG00000078369/clean/1: 1806538- 1825396:-	0.375	0	6.96861	0	1	NA
GNB1/ENSG00000078369/clean/1: 1815862- 1817836:-	662.5	1.65238	0.775434	2.13091	0.0330966	1
GNB1/ENSG00000078369/clean/1: 1815862- 1825396:-	8.875	2.14895	2.12228	1.01257	0.311266	NA
GNB1/ENSG00000078369/clean/1: 1817875- 1825396:-	631.375	1.50098	2.05385	0.730811	0.464894	1
GNB1/ENSG00000078369/clean/1: 1825499- 1832231:-	6.375	0	2.50224	0	1	NA
GNB1/ENSG00000078369/clean/1: 1825499- 1839189:-	381.125	1.50707	2.0567	0.732762	0.463703	1
GNB1/ENSG00000078369/clean/1: 1825499- 1890819:-	16.75	0	2.23312	0	1	NA
GNB1/ENSG00000078369/clean/1: 1839238- 1839628:-	3.75	0	2.78129	0	1	NA
GNB1/ENSG00000078369/clean/1: 1839238- 1890819:-	138.625	0	2.07364	0	1	1
GNB1/ENSG00000078369/clean/1: 1839682- 1890363:-	0.5	0	6.33808	0	1	NA
TMEM52/ENSG00000178821/clean/1: 1918162- 1918252:-	6	3.48998	2.3369	1.49342	0.135327	NA
TMEM52/ENSG00000178821/known-exon/1: 1918934- 1919044:-	3	1.22238	2.32234	0.526358	0.59864	NA
TMEM52/ENSG00000178821/known-exon/1: 1919088- 1919181:-	3.125	0.777601	2.13072	0.364948	0.71515	NA
FAAP20/ENSG00000162585/clean/1: 2189781- 2193638:-	26.375	-0.0976115	1.61867	-0.0603035	0.951914	NA
FAAP20/ENSG00000162585/clean/1: 2192975- 2193638:-	4.75	0	2.67418	0	1	NA
FAAP20/ENSG00000162585/clean/1: 2193910- 2193997:-	30.75	2.49658	1.31849	1.89351	0.0582904	1
FAAP20/ENSG00000162585/clean/1: 2194133- 2194687:-	31.625	2.19426	1.16648	1.8811	0.0599579	1
SKI/ENSG00000157933/clean/1: 2229735- 2302977:+	14.875	0	2.25844	0	1	NA
SKI/ENSG00000157933/clean/1: 2248071- 2302977:+	0.125	0	7.06745	0	1	NA
SKI/ENSG00000157933/clean/1: 2303103- 2303284:+	15.375	0	2.24112	0	1	NA
SKI/ENSG00000157933/clean/1: 2303400- 2303839:+	18.625	-0.890153	2.21075	-0.402647	0.687208	NA
SKI/ENSG00000157933/clean/1: 2304102- 2304292:+	11	0	2.32527	0	1	NA
SKI/ENSG00000157933/clean/1: 2304585- 2306019:+	18.875	0	2.22059	0	1	NA
SKI/ENSG00000157933/clean/1: 2306250- 2306576:+	14.375	0	2.28087	0	1	NA
MORN1/ENSG00000116151/clean/1: 2385065- 2385806:-	0.75	0	5.36968	0	1	NA
MORN1/ENSG00000116151/clean/1: 2385897- 2387418:-	0.375	0.999918	6.99345	0.142979	0.886307	NA
MORN1/ENSG00000116151/clean/1: 2388337- 2389924:-	0.125	0	7.06745	0	1	NA
MORN1/ENSG00000116151/clean/1: 2388337- 2391457:-	0.125	0	7.06745	0	1	NA
RER1/ENSG00000157916/known-exon/1: 2395648- 2395783:+	1.375	1.41504	3.7605	0.37629	0.706701	NA
RER1/ENSG00000157916/clean/1: 2395871- 2397115:+	261.75	1.88959	1.79272	1.05403	0.291868	1
RER1/ENSG00000157916/clean/1: 2397220- 2399414:+	231.25	0	2.06453	0	1	1
RER1/ENSG00000157916/clean/1: 2397220- 2400856:+	0.375	1.44267	6.66964	0.216305	0.82875	NA
RER1/ENSG00000157916/clean/1: 2399514- 2400856:+	281.875	3.91566	1.69099	2.3156	0.0205802	1
RER1/ENSG00000157916/clean/1: 2400935- 2402096:+	3.125	2.56821	2.67657	0.959516	0.337299	NA
RER1/ENSG00000157916/clean/1: 2402342- 2403034:+	241.25	3.45504	1.79387	1.92603	0.0541005	1
PEX10/ENSG00000157911/clean/1: 2405828- 2406483:-	0.375	1.00001	6.58604	0.151837	0.879315	NA
PEX10/ENSG00000157911/clean/1: 2406619- 2406719:-	38.375	-0.690622	2.12711	-0.324676	0.745427	1
PEX10/ENSG00000157911/clean/1: 2406895- 2408451:-	27.625	3.35462	1.89768	1.76775	0.077102	NA
PEX10/ENSG00000157911/clean/1: 2410451- 2412390:-	15.75	0.646361	1.37267	0.470878	0.637728	NA
PEX10/ENSG00000157911/clean/1: 2410451- 2413596:-	2.125	1.58495	3.04882	0.519856	0.603164	NA
PLCH2/ENSG00000149527/clean/1: 2478622- 2479733:+	0.25	0	6.99345	0	1	NA
PLCH2/ENSG00000149527/clean/1: 2479977- 2480182:+	0.125	0	7.06745	0	1	NA
PLCH2/ENSG00000149527/clean/1: 2480312- 2484447:+	0.25	0	7.06745	0	1	NA
PLCH2/ENSG00000149527/clean/1: 2487376- 2487597:+	0.125	0	7.06745	0	1	NA
PLCH2/ENSG00000149527/clean/1: 2487718- 2489206:+	0.375	0	6.99345	0	1	NA
PLCH2/ENSG00000149527/clean/1: 2489378- 2489759:+	0.5	0	6.39386	0	1	NA
PLCH2/ENSG00000149527/clean/1: 2489867- 2491191:+	0.375	0	6.96861	0	1	NA
PLCH2/ENSG00000149527/clean/1: 2491335- 2494855:+	0.375	0	6.58605	0	1	NA
PLCH2/ENSG00000149527/clean/1: 2494948- 2495487:+	0.25	0	7.06745	0	1	NA
PLCH2/ENSG00000149527/clean/1: 2495570- 2496606:+	0.125	0	7.06745	0	1	NA
PLCH2/ENSG00000149527/clean/1: 2496704- 2496827:+	0.25	0	6.99345	0	1	NA
PLCH2/ENSG00000149527/clean/1: 2497010- 2498522:+	0.125	0	7.06745	0	1	NA
PLCH2/ENSG00000149527/clean/1: 2497609- 2498522:+	0.25	0	6.99345	0	1	NA
PLCH2/ENSG00000149527/clean/1: 2498647- 2498743:+	0.25	0	6.99345	0	1	NA
PLCH2/ENSG00000149527/clean/1: 2498828- 2499083:+	0.125	0	7.06745	0	1	NA
PLCH2/ENSG00000149527/clean/1: 2499230- 2499640:+	0.375	0	6.58605	0	1	NA
PLCH2/ENSG00000149527/clean/1: 2499720- 2502111:+	0.25	0	6.99345	0	1	NA
PANK4/ENSG00000157881/clean/1: 2509060- 2509861:-	11	2.29585	2.31117	0.993368	0.32053	NA
PANK4/ENSG00000157881/clean/1: 2509930- 2510056:-	20.875	-0.843232	2.19	-0.385038	0.700209	NA
PANK4/ENSG00000157881/clean/1: 2510157- 2510677:-	27.625	0	2.15478	0	1	NA
PANK4/ENSG00000157881/clean/1: 2510782- 2511337:-	24.375	0	2.1806	0	1	NA
PANK4/ENSG00000157881/clean/1: 2511387- 2511627:-	20.75	0	2.18806	0	1	NA
PANK4/ENSG00000157881/clean/1: 2511683- 2512887:-	22.375	0	2.18101	0	1	NA
PANK4/ENSG00000157881/clean/1: 2513039- 2514001:-	21.625	0	2.19857	0	1	NA
PANK4/ENSG00000157881/clean/1: 2514089- 2514353:-	21.75	0	2.18535	0	1	NA
PANK4/ENSG00000157881/clean/1: 2514466- 2515561:-	17.75	0	2.22012	0	1	NA
PANK4/ENSG00000157881/clean/1: 2515717- 2518163:-	12.75	0	2.28625	0	1	NA
PANK4/ENSG00000157881/clean/1: 2518264- 2518515:-	13.5	2.07274	2.25847	0.917764	0.358743	NA
PANK4/ENSG00000157881/clean/1: 2518597- 2519142:-	18.875	0	2.21053	0	1	NA
PANK4/ENSG00000157881/clean/1: 2519324- 2519800:-	16	0	2.22884	0	1	NA
PANK4/ENSG00000157881/clean/1: 2519954- 2520321:-	17.125	0	2.2192	0	1	NA
PANK4/ENSG00000157881/clean/1: 2520414- 2520722:-	19.875	0	2.19913	0	1	NA
PANK4/ENSG00000157881/clean/1: 2520906- 2521100:-	19.625	0	2.20199	0	1	NA
PANK4/ENSG00000157881/known-exon/1: 2521315- 2521717:-	22.75	-0.91068	2.17666	-0.418384	0.675666	NA
PANK4/ENSG00000157881/clean/1: 2521800- 2525600:-	0.25	0	7.06745	0	1	NA
PANK4/ENSG00000157881/clean/1: 2521800- 2526463:-	14.625	0	2.24729	0	1	NA
HES5/ENSG00000197921/clean/1: 2529749- 2529845:-	0.25	0	7.06745	0	1	NA
TNFRSF14/ENSG00000157873/clean/1: 2556733- 2557725:+	30	0	2.14842	0	1	1
TNFRSF14/ENSG00000157873/clean/1: 2557834- 2558342:+	36.125	0	2.14195	0	1	1
TNFRSF14/ENSG00000157873/clean/1: 2558468- 2558880:+	0.75	-2.02762	5.12161	-0.395896	0.692182	NA
TNFRSF14/ENSG00000157873/clean/1: 2558468- 2559822:+	36.25	-1.23458	1.87682	-0.657802	0.510665	1
TNFRSF14/ENSG00000157873/clean/1: 2559978- 2560623:+	38.875	0	2.14066	0	1	1
TNFRSF14/ENSG00000157873/clean/1: 2560714- 2561493:+	0.875	-2.44266	4.47116	-0.546316	0.584849	NA
TNFRSF14/ENSG00000157873/clean/1: 2561815- 2562864:+	37.875	2.18286	1.47115	1.48378	0.137868	1
TNFRSF14/ENSG00000157873/clean/1: 2562896- 2563147:+	57.625	2.0832	0.611904	3.40446	0.00066295	0.241925
FAM213B/ENSG00000157870/clean/1: 2587295- 2587740:+	17.25	0	2.21742	0	1	NA
FAM213B/ENSG00000157870/clean/1: 2587792- 2588335:+	0.75	0	5.35615	0	1	NA
FAM213B/ENSG00000157870/clean/1: 2588453- 2588529:+	1	0	4.17938	0	1	NA
FAM213B/ENSG00000157870/clean/1: 2588625- 2588921:+	9.75	2.33166	2.35825	0.988724	0.322798	NA
FAM213B/ENSG00000157870/clean/1: 2589040- 2589409:+	16.875	0	2.22022	0	1	NA
TTC34/ENSG00000215912/clean/1: 2640160- 2641333:-	0.125	-1.44263	7.06745	-0.204123	0.838257	NA
ARHGEF16/ENSG00000130762/clean/1: 3463672- 3466147:+	0.125	0	7.06745	0	1	NA
ARHGEF16/ENSG00000130762/clean/1: 3466193- 3467167:+	0.125	0	7.06745	0	1	NA
ARHGEF16/ENSG00000130762/clean/1: 3467337- 3468879:+	0.125	0	7.06745	0	1	NA
ARHGEF16/ENSG00000130762/clean/1: 3473230- 3473392:+	0.25	2.88529	7.06745	0.408251	0.683089	NA
ARHGEF16/ENSG00000130762/clean/1: 3473522- 3474707:+	0.125	0	7.06745	0	1	NA
ARHGEF16/ENSG00000130762/clean/1: 3478612- 3479516:+	0.125	0	7.06745	0	1	NA
ARHGEF16/ENSG00000130762/clean/1: 3479590- 3479811:+	0.125	0	7.06745	0	1	NA
MEGF6/ENSG00000162591/clean/1: 3579929- 3595337:-	0.125	0	7.06745	0	1	NA
TPRG1L/ENSG00000158109/clean/1: 3625273- 3625423:+	34.25	1.24155	2.14015	0.580124	0.561831	1
TPRG1L/ENSG00000158109/clean/1: 3625515- 3625712:+	73.5	0	2.09519	0	1	1
TPRG1L/ENSG00000158109/clean/1: 3625515- 3627499:+	0.125	0	7.06745	0	1	NA
TPRG1L/ENSG00000158109/clean/1: 3625889- 3627499:+	63.75	0	2.11084	0	1	1
TPRG1L/ENSG00000158109/clean/1: 3627653- 3628408:+	84.375	0	2.09089	0	1	1
WRAP73/ENSG00000116213/known-exon/1: 3631117- 3631465:-	30.875	-0.323534	0.740442	-0.436947	0.66215	1
WRAP73/ENSG00000116213/clean/1: 3631657- 3632212:-	27	1.54179	1.19942	1.28545	0.198636	NA
WRAP73/ENSG00000116213/clean/1: 3632338- 3633397:-	22.25	0	2.18069	0	1	NA
WRAP73/ENSG00000116213/clean/1: 3633503- 3634996:-	28.75	0	2.15272	0	1	NA
WRAP73/ENSG00000116213/clean/1: 3635074- 3635159:-	25.375	0	2.17341	0	1	NA
WRAP73/ENSG00000116213/clean/1: 3635074- 3635943:-	7.125	0	2.46179	0	1	NA
WRAP73/ENSG00000116213/clean/1: 3635294- 3635943:-	24	0	2.1926	0	1	NA
WRAP73/ENSG00000116213/clean/1: 3635294- 3636994:-	0.125	0	7.06745	0	1	NA
WRAP73/ENSG00000116213/clean/1: 3636030- 3636994:-	41.5	0	2.12597	0	1	1
WRAP73/ENSG00000116213/clean/1: 3637098- 3638749:-	41.5	0	2.12359	0	1	1
WRAP73/ENSG00000116213/clean/1: 3638822- 3646665:-	28.25	0	2.17505	0	1	NA
WRAP73/ENSG00000116213/clean/1: 3646782- 3647407:-	31.875	0.433652	1.00094	0.433244	0.664837	1
WRAP73/ENSG00000116213/clean/1: 3647560- 3649930:-	30.875	0	2.14242	0	1	1
TP73/ENSG00000078900/clean/1: 3652641- 3682332:+	4.375	0	2.68658	0	1	NA
TP73/ENSG00000078900/clean/1: 3682430- 3683059:+	6	0	2.53132	0	1	NA
TP73/ENSG00000078900/clean/1: 3683180- 3707548:+	8	0	2.4153	0	1	NA
TP73/ENSG00000078900/clean/1: 3690944- 3707548:+	0.125	0	7.06745	0	1	NA
TP73/ENSG00000078900/clean/1: 3707791- 3722020:+	12.5	0	2.3447	0	1	NA
TP73/ENSG00000078900/clean/1: 3722207- 3723353:+	13.5	0	2.29203	0	1	NA
TP73/ENSG00000078900/clean/1: 3723469- 3727114:+	12.5	0	2.35478	0	1	NA
TP73/ENSG00000078900/clean/1: 3727224- 3727627:+	12.75	0	2.31331	0	1	NA
TP73/ENSG00000078900/clean/1: 3727770- 3728128:+	12.125	0	2.30384	0	1	NA
TP73/ENSG00000078900/clean/1: 3728217- 3729326:+	17.5	0	2.21601	0	1	NA
TP73/ENSG00000078900/clean/1: 3729448- 3729999:+	13.125	0	2.27357	0	1	NA
TP73/ENSG00000078900/clean/1: 3729448- 3730926:+	0.5	0	5.8726	0	1	NA
TP73/ENSG00000078900/clean/1: 3730148- 3730926:+	11.875	0	2.30122	0	1	NA
TP73/ENSG00000078900/clean/1: 3731065- 3731462:+	7.875	0	2.41246	0	1	NA
TP73/ENSG00000078900/clean/1: 3731065- 3732746:+	1.25	0	3.84793	0	1	NA
TP73/ENSG00000078900/clean/1: 3731556- 3732746:+	11.875	0	2.31753	0	1	NA
SMIM1/ENSG00000235169/known-exon/1: 3772841- 3773062:+	0.125	0	7.06745	0	1	NA
SMIM1/ENSG00000235169/clean/1: 3773181- 3775298:+	0.75	0	5.08179	0	1	NA
LRRC47/ENSG00000130764/clean/1: 3781336- 3781511:-	105.875	0	2.07669	0	1	1
LRRC47/ENSG00000130764/clean/1: 3781601- 3782660:-	93	0	2.08274	0	1	1
LRRC47/ENSG00000130764/clean/1: 3782763- 3783995:-	100.125	0	2.08509	0	1	1
LRRC47/ENSG00000130764/clean/1: 3784111- 3785086:-	71.5	-1.7419	2.09661	-0.830816	0.406078	1
LRRC47/ENSG00000130764/clean/1: 3785203- 3786848:-	92.125	1.14368	2.08401	0.548787	0.583151	1
LRRC47/ENSG00000130764/clean/1: 3787310- 3795861:-	57.875	0	2.10186	0	1	1
CEP104/ENSG00000116198/clean/1: 3815517- 3816279:-	32.5	0	2.14114	0	1	1
CEP104/ENSG00000116198/clean/1: 3816370- 3823173:-	49.25	0	2.11351	0	1	1
CEP104/ENSG00000116198/clean/1: 3823241- 3823423:-	68.25	3.21388	1.73101	1.85665	0.0633609	1
CEP104/ENSG00000116198/clean/1: 3823562- 3825757:-	63.25	1.18674	1.40183	0.846563	0.397239	1
CEP104/ENSG00000116198/clean/1: 3825866- 3826369:-	54.75	0	2.10837	0	1	1
CEP104/ENSG00000116198/clean/1: 3826436- 3826707:-	56.875	0	2.09993	0	1	1
CEP104/ENSG00000116198/clean/1: 3826744- 3829265:-	59.625	0	2.10055	0	1	1
CEP104/ENSG00000116198/clean/1: 3829373- 3829790:-	43.875	0	2.11516	0	1	1
CEP104/ENSG00000116198/clean/1: 3829997- 3831045:-	36.5	0	2.14194	0	1	1
CEP104/ENSG00000116198/clean/1: 3831222- 3833861:-	48.125	0	2.11547	0	1	1
CEP104/ENSG00000116198/clean/1: 3834035- 3834924:-	49	2.85988	1.84481	1.55023	0.121087	1
CEP104/ENSG00000116198/clean/1: 3835092- 3836494:-	40.375	1.96815	2.12066	0.928083	0.353364	1
CEP104/ENSG00000116198/clean/1: 3835092- 3836914:-	0.125	1.44269	7.06745	0.204132	0.838251	NA
CEP104/ENSG00000116198/clean/1: 3837345- 3838963:-	5	0	2.61899	0	1	NA
CEP104/ENSG00000116198/clean/1: 3839119- 3839607:-	59.25	0	2.10456	0	1	1
CEP104/ENSG00000116198/clean/1: 3839776- 3844906:-	48	1.18959	1.84408	0.645088	0.51887	1
CEP104/ENSG00000116198/clean/1: 3843323- 3844906:-	0.25	2.88529	7.06745	0.408251	0.683089	NA
CEP104/ENSG00000116198/clean/1: 3844983- 3845288:-	54.5	0	2.10135	0	1	1
CEP104/ENSG00000116198/clean/1: 3845351- 3847474:-	55.875	1.66308	2.10133	0.791443	0.428685	1
CEP104/ENSG00000116198/clean/1: 3847613- 3848607:-	46.375	2.87889	1.63463	1.76119	0.0782062	1
CEP104/ENSG00000116198/clean/1: 3847613- 3852294:-	0.5	4.88528	5.42827	0.899971	0.368136	NA
CEP104/ENSG00000116198/clean/1: 3848781- 3852294:-	27.5	1.45587	2.16694	0.671852	0.501678	NA
CEP104/ENSG00000116198/clean/1: 3852421- 3856888:-	29.875	2.5767	1.89413	1.36036	0.173716	1
DFFB/ENSG00000169598/clean/1: 3857717- 3858717:+	8	0	2.41356	0	1	NA
DFFB/ENSG00000169598/clean/1: 3858844- 3860419:+	0.125	1.44269	7.06745	0.204132	0.838251	NA
DFFB/ENSG00000169598/clean/1: 3858844- 3865811:+	8.625	0	2.38615	0	1	NA
DFFB/ENSG00000169598/clean/1: 3866000- 3867973:+	7.625	0	2.42781	0	1	NA
DFFB/ENSG00000169598/clean/1: 3868053- 3869604:+	7.375	0	2.43106	0	1	NA
DFFB/ENSG00000169598/clean/1: 3869775- 3872471:+	7.625	0	2.43531	0	1	NA
DFFB/ENSG00000169598/clean/1: 3872572- 3883506:+	10.75	0	2.3179	0	1	NA
C1orf174/ENSG00000198912/clean/1: 3890073- 3890568:-	56.125	0	2.10828	0	1	1
C1orf174/ENSG00000198912/clean/1: 3892996- 3895294:-	0.375	0	6.99345	0	1	NA
C1orf174/ENSG00000198912/clean/1: 3892996- 3900171:-	29.875	0	2.1458	0	1	1
C1orf174/ENSG00000198912/clean/1: 3896183- 3900171:-	0.5	0	6.30575	0	1	NA
AJAP1/ENSG00000196581/clean/1: 4655454- 4711899:+	5.625	0	2.55924	0	1	NA
AJAP1/ENSG00000196581/clean/1: 4712699- 4769852:+	8	0	2.41141	0	1	NA
AJAP1/ENSG00000196581/clean/1: 4769940- 4772279:+	10.125	0	2.34673	0	1	NA
AJAP1/ENSG00000196581/clean/1: 4772525- 4774426:+	12.125	0	2.35544	0	1	NA
AJAP1/ENSG00000196581/clean/1: 4774558- 4777400:+	6	0	2.54061	0	1	NA
AJAP1/ENSG00000196581/clean/1: 4774558- 4782544:+	6.125	0	2.52634	0	1	NA
NPHP4/ENSG00000131697/clean/1: 5863405- 5863889:-	5.625	1.99999	2.30659	0.867076	0.385901	NA
NPHP4/ENSG00000131697/clean/1: 5864033- 5864337:-	3.25	0	2.9432	0	1	NA
NPHP4/ENSG00000131697/clean/1: 5864517- 5865101:-	4	0	2.85857	0	1	NA
NPHP4/ENSG00000131697/clean/1: 5865273- 5866372:-	4.75	0	2.74764	0	1	NA
NPHP4/ENSG00000131697/clean/1: 5866458- 5867029:-	5.625	0	2.58528	0	1	NA
NPHP4/ENSG00000131697/clean/1: 5867115- 5867739:-	4.75	0	2.69141	0	1	NA
NPHP4/ENSG00000131697/clean/1: 5867896- 5873251:-	5.75	0	2.54112	0	1	NA
NPHP4/ENSG00000131697/clean/1: 5873335- 5874470:-	5.375	0	2.6557	0	1	NA
NPHP4/ENSG00000131697/clean/1: 5874657- 5874873:-	4	0	2.72645	0	1	NA
NPHP4/ENSG00000131697/clean/1: 5875100- 5877092:-	8.375	0	2.39748	0	1	NA
NPHP4/ENSG00000131697/clean/1: 5877298- 5880113:-	1.875	0	3.38423	0	1	NA
NPHP4/ENSG00000131697/clean/1: 5880239- 5887285:-	5	0	2.61902	0	1	NA
NPHP4/ENSG00000131697/clean/1: 5887466- 5890867:-	4	0	2.78557	0	1	NA
NPHP4/ENSG00000131697/clean/1: 5891028- 5904616:-	5.25	0	2.62423	0	1	NA
NPHP4/ENSG00000131697/clean/1: 5904804- 5905291:-	6	0	2.51562	0	1	NA
NPHP4/ENSG00000131697/clean/1: 5905483- 5905631:-	6.375	0	2.53917	0	1	NA
NPHP4/ENSG00000131697/clean/1: 5905780- 5907114:-	2.375	0	3.14822	0	1	NA
NPHP4/ENSG00000131697/clean/1: 5907222- 5909151:-	4.875	0	2.67882	0	1	NA
NPHP4/ENSG00000131697/clean/1: 5909213- 5927648:-	5.25	0	2.59902	0	1	NA
NPHP4/ENSG00000131697/clean/1: 5927787- 5933146:-	4.375	0	2.67438	0	1	NA
NPHP4/ENSG00000131697/clean/1: 5933329- 5947103:-	7.375	0	2.42897	0	1	NA
NPHP4/ENSG00000131697/clean/1: 5947230- 5948069:-	3.875	0	2.7726	0	1	NA
NPHP4/ENSG00000131697/clean/1: 5948251- 5952699:-	4.875	0	2.62131	0	1	NA
NPHP4/ENSG00000131697/clean/1: 5952836- 5961793:-	6.125	0	2.53789	0	1	NA
NPHP4/ENSG00000131697/clean/1: 5961949- 5967298:-	6.125	0	2.52625	0	1	NA
NPHP4/ENSG00000131697/clean/1: 5967363- 5969086:-	9	0	2.37239	0	1	NA
NPHP4/ENSG00000131697/clean/1: 5969259- 5978269:-	6.375	0	2.50918	0	1	NA
NPHP4/ENSG00000131697/clean/1: 5969259- 5992243:-	0.25	0	6.99345	0	1	NA
NPHP4/ENSG00000131697/clean/1: 5978413- 5986154:-	5.375	0	2.57942	0	1	NA
NPHP4/ENSG00000131697/clean/1: 5986327- 5992243:-	2.625	0	3.17947	0	1	NA
KCNAB2/ENSG00000069424/clean/1: 5992788- 5995862:+	1.25	0	4.24428	0	1	NA
KCNAB2/ENSG00000069424/clean/1: 5992788- 6018634:+	14.125	0	2.25216	0	1	NA
KCNAB2/ENSG00000069424/clean/1: 5992788- 6040516:+	63.75	0	2.10237	0	1	1
KCNAB2/ENSG00000069424/clean/1: 6018835- 6040516:+	0.5	0	5.88028	0	1	NA
KCNAB2/ENSG00000069424/clean/1: 6026445- 6040516:+	184.5	2.45834	1.79801	1.36726	0.171544	1
KCNAB2/ENSG00000069424/clean/1: 6040645- 6041167:+	0.375	1.44264	6.66964	0.2163	0.828754	NA
KCNAB2/ENSG00000069424/clean/1: 6040645- 6072754:+	152.875	-0.786746	1.80043	-0.436977	0.662128	1
KCNAB2/ENSG00000069424/clean/1: 6041872- 6072754:+	54.25	-2.2554	1.84184	-1.22454	0.22075	1
KCNAB2/ENSG00000069424/clean/1: 6046183- 6051510:+	0.75	-0.999976	4.64945	-0.215074	0.82971	NA
KCNAB2/ENSG00000069424/clean/1: 6046183- 6072754:+	0.25	-2.44261	6.99344	-0.349271	0.726886	NA
KCNAB2/ENSG00000069424/clean/1: 6051754- 6072754:+	2.875	-3.14312	2.85499	-1.10092	0.270931	NA
KCNAB2/ENSG00000069424/clean/1: 6072798- 6073732:+	239.75	0	2.06355	0	1	1
KCNAB2/ENSG00000069424/clean/1: 6073770- 6082194:+	257.75	1.09952	1.79464	0.612673	0.540093	1
KCNAB2/ENSG00000069424/clean/1: 6082274- 6085203:+	191.375	1.20807	1.80144	0.670611	0.502469	1
KCNAB2/ENSG00000069424/clean/1: 6085248- 6085739:+	4.625	-0.830071	2.36132	-0.351528	0.725192	NA
KCNAB2/ENSG00000069424/clean/1: 6085248- 6087466:+	198.875	0	2.07141	0	1	1
KCNAB2/ENSG00000069424/known-exon/1: 6085793- 6086157:+	3.125	1.75488	2.26136	0.776028	0.437732	NA
KCNAB2/ENSG00000069424/clean/1: 6087511- 6089007:+	185.75	0	2.07112	0	1	1
KCNAB2/ENSG00000069424/clean/1: 6089051- 6090388:+	179.375	0	2.067	0	1	1
KCNAB2/ENSG00000069424/clean/1: 6090475- 6091262:+	2.25	0	3.18982	0	1	NA
KCNAB2/ENSG00000069424/clean/1: 6090475- 6094399:+	210.875	0	2.06688	0	1	1
KCNAB2/ENSG00000069424/clean/1: 6091307- 6094399:+	3	0	2.9641	0	1	NA
KCNAB2/ENSG00000069424/clean/1: 6094485- 6095322:+	150	0.139802	2.07028	0.0675281	0.946161	1
KCNAB2/ENSG00000069424/clean/1: 6095443- 6095529:+	144.125	0	2.07679	0	1	1
KCNAB2/ENSG00000069424/clean/1: 6095624- 6096635:+	148.25	0.308752	1.49478	0.206554	0.836358	1
KCNAB2/ENSG00000069424/clean/1: 6096756- 6097268:+	127	1.72502	2.07573	0.831041	0.40595	1
KCNAB2/ENSG00000069424/known-exon/1: 6097357- 6098484:+	167.25	0.427681	1.2267	0.348644	0.727357	1
CHD5/ENSG00000116254/clean/1: 6121237- 6121493:-	0.25	2.88529	7.06745	0.408251	0.683089	NA
CHD5/ENSG00000116254/clean/1: 6125612- 6125765:-	0.125	0	7.06745	0	1	NA
CHD5/ENSG00000116254/clean/1: 6125858- 6126571:-	0.125	0	7.06745	0	1	NA
CHD5/ENSG00000116254/clean/1: 6135403- 6136516:-	0.125	0	7.06745	0	1	NA
CHD5/ENSG00000116254/clean/1: 6136638- 6136727:-	0.125	0	7.06745	0	1	NA
CHD5/ENSG00000116254/clean/1: 6142605- 6143822:-	0.125	0	7.06745	0	1	NA
CHD5/ENSG00000116254/clean/1: 6149075- 6149245:-	0.25	0	6.99345	0	1	NA
CHD5/ENSG00000116254/clean/1: 6149412- 6151031:-	0.25	0	6.99345	0	1	NA
CHD5/ENSG00000116254/clean/1: 6155717- 6159335:-	0.125	0	7.06745	0	1	NA
RPL22/ENSG00000116251/clean/1: 6181486- 6192929:-	0.5	4.47022	5.88029	0.760204	0.447132	NA
RPL22/ENSG00000116251/clean/1: 6186816- 6192929:-	1887.12	0.697815	1.33796	0.521551	0.601983	1
RPL22/ENSG00000116251/clean/1: 6193054- 6197651:-	4216.25	0	2.05021	0	1	1
RPL22/ENSG00000116251/clean/1: 6197756- 6199369:-	8.5	1.34395	1.38283	0.971884	0.331108	NA
RPL22/ENSG00000116251/clean/1: 6197756- 6200488:-	5.625	1.67242	1.77078	0.944457	0.344936	NA
RPL22/ENSG00000116251/clean/1: 6197756- 6208680:-	0.5	0	6.33808	0	1	NA
RPL22/ENSG00000116251/clean/1: 6200750- 6208680:-	1.875	0	3.41676	0	1	NA
RNF207/ENSG00000158286/clean/1: 6206302- 6206535:+	0.125	0	7.06745	0	1	NA
RNF207/ENSG00000158286/clean/1: 6206726- 6207378:+	0.125	0	7.06745	0	1	NA
RNF207/ENSG00000158286/clean/1: 6207511- 6208880:+	0.375	0	6.96861	0	1	NA
RNF207/ENSG00000158286/clean/1: 6209025- 6209114:+	0.375	0	6.96861	0	1	NA
RNF207/ENSG00000158286/clean/1: 6209196- 6209267:+	0.75	0	4.64947	0	1	NA
RNF207/ENSG00000158286/clean/1: 6209343- 6209413:+	0.375	3.88527	6.99344	0.555559	0.578512	NA
RNF207/ENSG00000158286/clean/1: 6209539- 6209923:+	0.375	0	6.99345	0	1	NA
RNF207/ENSG00000158286/clean/1: 6209970- 6210222:+	0.375	0	6.58605	0	1	NA
RNF207/ENSG00000158286/clean/1: 6210295- 6210369:+	0.75	0	5.0257	0	1	NA
RNF207/ENSG00000158286/clean/1: 6210438- 6210869:+	0.625	0	5.76314	0	1	NA
RNF207/ENSG00000158286/clean/1: 6210938- 6211020:+	0.875	3.76456	4.52782	0.83143	0.405731	NA
RNF207/ENSG00000158286/clean/1: 6211118- 6211866:+	0.25	2.88529	7.06745	0.408251	0.683089	NA
RNF207/ENSG00000158286/clean/1: 6212053- 6212230:+	0.375	0	6.99345	0	1	NA
RNF207/ENSG00000158286/clean/1: 6212416- 6212681:+	1	1.58493	4.05827	0.390544	0.696134	NA
RNF207/ENSG00000158286/clean/1: 6212903- 6213065:+	0.875	0.442676	4.86384	0.0910137	0.927482	NA
RNF207/ENSG00000158286/clean/1: 6213183- 6218288:+	0.5	0	6.42797	0	1	NA
RNF207/ENSG00000158286/clean/1: 6218369- 6219235:+	0.625	4.88527	5.38114	0.90785	0.363958	NA
ICMT/ENSG00000116237/known-exon/1: 6222160- 6223437:-	42.375	-0.631211	2.12264	-0.297371	0.766183	1
ICMT/ENSG00000116237/clean/1: 6225262- 6231901:-	233	0	2.06338	0	1	1
ICMT/ENSG00000116237/clean/1: 6232119- 6233473:-	142.625	0	2.07797	0	1	1
ICMT/ENSG00000116237/clean/1: 6233643- 6234885:-	109.125	0	2.09352	0	1	1
ICMT/ENSG00000116237/clean/1: 6234974- 6235716:-	66	0	2.10214	0	1	1
GPR153/ENSG00000158292/clean/1: 6250003- 6250439:-	0.25	0	6.99345	0	1	NA
GPR153/ENSG00000158292/clean/1: 6250624- 6251337:-	0.375	0	6.99345	0	1	NA
GPR153/ENSG00000158292/clean/1: 6254147- 6254549:-	0.75	0	5.53277	0	1	NA
GPR153/ENSG00000158292/clean/1: 6255014- 6260824:-	0.5	0	5.8726	0	1	NA
ACOT7/ENSG00000097021/clean/1: 6264695- 6281101:-	280.625	0	2.06099	0	1	1
ACOT7/ENSG00000097021/clean/1: 6281286- 6294863:-	232.375	0	2.06634	0	1	1
ACOT7/ENSG00000097021/clean/1: 6294980- 6318491:-	233.375	0	2.06348	0	1	1
ACOT7/ENSG00000097021/clean/1: 6318578- 6327298:-	365	0	2.05723	0	1	1
ACOT7/ENSG00000097021/clean/1: 6327413- 6333476:-	213.5	0	2.06422	0	1	1
ACOT7/ENSG00000097021/clean/1: 6333568- 6339432:-	217.25	0	2.06321	0	1	1
ACOT7/ENSG00000097021/clean/1: 6339589- 6349748:-	182.625	0	2.06873	0	1	1
ACOT7/ENSG00000097021/clean/1: 6349866- 6358825:-	0.125	0	7.06745	0	1	NA
ACOT7/ENSG00000097021/clean/1: 6349866- 6393256:-	138.625	0	2.07004	0	1	1
ESPN/ENSG00000187017/clean/1: 6425249- 6428225:+	0.25	0	7.06745	0	1	NA
ESPN/ENSG00000187017/clean/1: 6428419- 6440253:+	0.25	0	7.06745	0	1	NA
ESPN/ENSG00000187017/clean/1: 6440440- 6440625:+	0.625	0	4.98915	0	1	NA
ESPN/ENSG00000187017/clean/1: 6440808- 6440933:+	0.75	-0.857731	5.12161	-0.167473	0.866998	NA
ESPN/ENSG00000187017/clean/1: 6441065- 6444480:+	0.25	0	6.99345	0	1	NA
ESPN/ENSG00000187017/clean/1: 6445935- 6448640:+	0.375	0	6.96861	0	1	NA
ESPN/ENSG00000187017/known-exon/1: 6448802- 6448892:+	0.125	0	7.06745	0	1	NA
ESPN/ENSG00000187017/clean/1: 6450470- 6451602:+	0.125	0	7.06745	0	1	NA
ESPN/ENSG00000187017/clean/1: 6451748- 6451832:+	0.375	0	6.99345	0	1	NA
ESPN/ENSG00000187017/clean/1: 6452096- 6457183:+	0.125	0	7.06745	0	1	NA
ESPN/ENSG00000187017/clean/1: 6457263- 6457360:+	0.375	-1	6.99344	-0.142991	0.886297	NA
TNFRSF25/ENSG00000215788/clean/1: 6461762- 6461993:-	0.875	2.44266	4.55487	0.536274	0.591769	NA
TNFRSF25/ENSG00000215788/clean/1: 6462174- 6462318:-	0.125	-1.44263	7.06745	-0.204123	0.838257	NA
TNFRSF25/ENSG00000215788/clean/1: 6462663- 6462862:-	0.25	0	6.99345	0	1	NA
TNFRSF25/ENSG00000215788/clean/1: 6463127- 6464374:-	0.625	0.142245	5.09695	0.0279079	0.977736	NA
TNFRSF25/ENSG00000215788/clean/1: 6463560- 6464374:-	0.25	3.05028e-05	7.06745	4.31595e-06	0.999997	NA
TNFRSF25/ENSG00000215788/clean/1: 6464453- 6464551:-	1.125	0	4.31437	0	1	NA
TNFRSF25/ENSG00000215788/clean/1: 6464719- 6465087:-	0.375	0	6.99345	0	1	NA
TNFRSF25/ENSG00000215788/clean/1: 6465222- 6465439:-	1.5	0	3.60494	0	1	NA
TNFRSF25/ENSG00000215788/clean/1: 6465560- 6466068:-	0.875	0	4.75822	0	1	NA
PLEKHG5/ENSG00000171680/clean/1: 6467572- 6467824:-	2.75	0.356143	2.25133	0.158192	0.874306	NA
PLEKHG5/ENSG00000171680/known-exon/1: 6467898- 6468098:-	1.625	0.222401	3.51763	0.0632247	0.949588	NA
PLEKHG5/ENSG00000171680/clean/1: 6468586- 6469041:-	1.875	0.169912	2.97249	0.0571616	0.954416	NA
PLEKHG5/ENSG00000171680/clean/1: 6469241- 6469334:-	1.625	0	3.57715	0	1	NA
PLEKHG5/ENSG00000171680/clean/1: 6469450- 6469543:-	3	0	2.9641	0	1	NA
PLEKHG5/ENSG00000171680/clean/1: 6469676- 6470235:-	2.625	0	3.04058	0	1	NA
PLEKHG5/ENSG00000171680/clean/1: 6470355- 6470505:-	2.75	0	3.02714	0	1	NA
PLEKHG5/ENSG00000171680/clean/1: 6470643- 6470734:-	1.5	0	3.62421	0	1	NA
PLEKHG5/ENSG00000171680/clean/1: 6470884- 6470989:-	2.125	0	3.27325	0	1	NA
PLEKHG5/ENSG00000171680/clean/1: 6471100- 6471487:-	2.75	0	3.00521	0	1	NA
PLEKHG5/ENSG00000171680/clean/1: 6471637- 6471757:-	3	0	2.9434	0	1	NA
PLEKHG5/ENSG00000171680/clean/1: 6471808- 6472526:-	2.25	0	3.25537	0	1	NA
PLEKHG5/ENSG00000171680/clean/1: 6472622- 6472985:-	3.625	0	2.78916	0	1	NA
PLEKHG5/ENSG00000171680/clean/1: 6473174- 6473250:-	1.75	0	3.44122	0	1	NA
PLEKHG5/ENSG00000171680/clean/1: 6473454- 6474012:-	2.375	0	3.12008	0	1	NA
PLEKHG5/ENSG00000171680/clean/1: 6474164- 6474450:-	3.5	0	2.82048	0	1	NA
PLEKHG5/ENSG00000171680/clean/1: 6474587- 6475046:-	3.875	0	2.74874	0	1	NA
PLEKHG5/ENSG00000171680/clean/1: 6475138- 6475461:-	3.5	0	2.83902	0	1	NA
PLEKHG5/ENSG00000171680/clean/1: 6475522- 6475930:-	1.875	0	3.53411	0	1	NA
PLEKHG5/ENSG00000171680/clean/1: 6476036- 6477528:-	2.375	0	3.1731	0	1	NA
PLEKHG5/ENSG00000171680/clean/1: 6477658- 6490444:-	1.875	0	3.34695	0	1	NA
NOL9/ENSG00000162408/clean/1: 6526003- 6526695:-	21.25	-1.28889	2.19507	-0.587173	0.557087	NA
NOL9/ENSG00000162408/clean/1: 6526829- 6528993:-	25.625	0	2.16322	0	1	NA
NOL9/ENSG00000162408/clean/1: 6529171- 6531967:-	20.75	0	2.19302	0	1	NA
NOL9/ENSG00000162408/clean/1: 6532079- 6532462:-	14.75	1.22627	1.99393	0.614999	0.538555	NA
NOL9/ENSG00000162408/clean/1: 6532760- 6533279:-	19.5	1.95048	2.19619	0.888123	0.374474	NA
NOL9/ENSG00000162408/clean/1: 6533441- 6541829:-	20.5	0	2.1939	0	1	NA
NOL9/ENSG00000162408/clean/1: 6541927- 6544825:-	22.625	3.11552	1.92948	1.6147	0.106376	NA
NOL9/ENSG00000162408/clean/1: 6544922- 6545044:-	20.75	0.430633	1.64396	0.261949	0.793361	NA
NOL9/ENSG00000162408/clean/1: 6545180- 6549570:-	30.625	2.10534	1.78817	1.17737	0.239046	1
NOL9/ENSG00000162408/clean/1: 6549698- 6550395:-	27	0	2.15772	0	1	NA
NOL9/ENSG00000162408/clean/1: 6550615- 6554106:-	12.875	0	2.28775	0	1	NA
ZBTB48/ENSG00000204859/clean/1: 6580049- 6580540:+	2.75	1.80734	2.54629	0.709794	0.477832	NA
ZBTB48/ENSG00000204859/clean/1: 6581299- 6582057:+	17.5	0.175085	1.34364	0.130307	0.896324	NA
ZBTB48/ENSG00000204859/clean/1: 6582299- 6585918:+	21.75	0.0335516	2.18728	0.0153394	0.987761	NA
ZBTB48/ENSG00000204859/clean/1: 6587291- 6587477:+	22.5	0	2.18391	0	1	NA
ZBTB48/ENSG00000204859/clean/1: 6587632- 6588059:+	21.5	0	2.1984	0	1	NA
ZBTB48/ENSG00000204859/known-exon/1: 6588196- 6588277:+	21.875	0	2.19877	0	1	NA
ZBTB48/ENSG00000204859/known-exon/1: 6588442- 6588755:+	17.25	0	2.22834	0	1	NA
ZBTB48/ENSG00000204859/known-exon/1: 6588844- 6588915:+	23.375	-1.59797	2.17368	-0.735145	0.462251	NA
KLHL21/ENSG00000162413/clean/1: 6595557- 6599046:-	57.625	0	2.10731	0	1	1
KLHL21/ENSG00000162413/clean/1: 6599452- 6599749:-	0.125	0	7.06745	0	1	NA
KLHL21/ENSG00000162413/clean/1: 6599452- 6601796:-	54.5	2.24291	1.84106	1.21827	0.22312	1
PHF13/ENSG00000116273/clean/1: 6614105- 6616756:+	41	0	2.12708	0	1	1
PHF13/ENSG00000116273/clean/1: 6616858- 6619802:+	45.875	0	2.11531	0	1	1
PHF13/ENSG00000116273/clean/1: 6620337- 6621410:+	55.125	0.511304	1.07302	0.476511	0.63371	1
THAP3/ENSG00000041988/clean/1: 6624954- 6625149:+	0.125	0	7.06745	0	1	NA
THAP3/ENSG00000041988/clean/1: 6625292- 6627762:+	0.25	0	6.99345	0	1	NA
THAP3/ENSG00000041988/clean/1: 6628691- 6630287:+	21.5	0	2.18914	0	1	NA
THAP3/ENSG00000041988/clean/1: 6630353- 6632369:+	0.25	0	7.06745	0	1	NA
THAP3/ENSG00000041988/known-exon/1: 6632495- 6632795:+	23.125	-0.23704	1.0189	-0.232643	0.816039	NA
DNAJC11/ENSG00000007923/clean/1: 6635700- 6636116:-	111.625	0	2.07837	0	1	1
DNAJC11/ENSG00000007923/clean/1: 6634784- 6645870:-	0.125	0	7.06745	0	1	NA
DNAJC11/ENSG00000007923/clean/1: 6636246- 6637197:-	116.375	0	2.0853	0	1	1
DNAJC11/ENSG00000007923/clean/1: 6637340- 6637446:-	108.5	2.55602	1.81481	1.40842	0.159006	1
DNAJC11/ENSG00000007923/known-exon/1: 6637504- 6638082:-	0.875	0	4.7715	0	1	NA
DNAJC11/ENSG00000007923/clean/1: 6638364- 6639901:-	83.875	0.835674	1.8199	0.459186	0.646101	1
DNAJC11/ENSG00000007923/clean/1: 6638364- 6644557:-	1.75	0	3.50014	0	1	NA
DNAJC11/ENSG00000007923/clean/1: 6640057- 6644557:-	82.25	0	2.0874	0	1	1
DNAJC11/ENSG00000007923/clean/1: 6644674- 6645040:-	95.875	0	2.08768	0	1	1
DNAJC11/ENSG00000007923/clean/1: 6645126- 6645788:-	94.25	0	2.08312	0	1	1
DNAJC11/ENSG00000007923/clean/1: 6645978- 6651016:-	1	1.58496	4.21952	0.375626	0.707195	NA
DNAJC11/ENSG00000007923/clean/1: 6645978- 6651528:-	97.625	1.24735	1.2759	0.977621	0.328262	1
DNAJC11/ENSG00000007923/clean/1: 6651180- 6652828:-	0.625	1.99999	5.38113	0.371668	0.71014	NA
DNAJC11/ENSG00000007923/clean/1: 6651602- 6652828:-	88.125	1.17772	1.31828	0.893377	0.371656	1
DNAJC11/ENSG00000007923/clean/1: 6652951- 6653910:-	128.125	-0.267521	1.16064	-0.230493	0.817709	1
DNAJC11/ENSG00000007923/clean/1: 6654039- 6667708:-	113.125	0	2.08069	0	1	1
DNAJC11/ENSG00000007923/clean/1: 6654287- 6667708:-	0.25	0	7.06745	0	1	NA
DNAJC11/ENSG00000007923/clean/1: 6667810- 6678393:-	73.75	0	2.09578	0	1	1
DNAJC11/ENSG00000007923/clean/1: 6667810- 6680907:-	0.25	0	6.99345	0	1	NA
DNAJC11/ENSG00000007923/clean/1: 6670910- 6678393:-	0.125	0	7.06745	0	1	NA
DNAJC11/ENSG00000007923/clean/1: 6678467- 6680907:-	104	0	2.07841	0	1	1
DNAJC11/ENSG00000007923/clean/1: 6681037- 6701728:-	150.875	0	2.07221	0	1	1
CAMTA1/ENSG00000171735/clean/1: 6785575- 6806982:+	3.75	0	2.84415	0	1	NA
CAMTA1/ENSG00000171735/clean/1: 6785575- 6820180:+	260.25	0	2.06048	0	1	1
CAMTA1/ENSG00000171735/clean/1: 6785575- 6825091:+	100.625	0	2.08554	0	1	1
CAMTA1/ENSG00000171735/clean/1: 6807088- 6825091:+	2	0	3.65496	0	1	NA
CAMTA1/ENSG00000171735/clean/1: 6820250- 6825091:+	237.375	0	2.06194	0	1	1
CAMTA1/ENSG00000171735/clean/1: 6825210- 6871756:+	282.375	0	2.05996	0	1	1
CAMTA1/ENSG00000171735/clean/1: 6825210- 6887653:+	14.375	0	2.25979	0	1	NA
CAMTA1/ENSG00000171735/clean/1: 6825210- 7091303:+	4.75	0	2.64703	0	1	NA
CAMTA1/ENSG00000171735/clean/1: 6853189- 6871756:+	2.75	0	3.0241	0	1	NA
CAMTA1/ENSG00000171735/clean/1: 6871840- 6886239:+	0.75	0	5.08179	0	1	NA
CAMTA1/ENSG00000171735/clean/1: 6871840- 6887653:+	30	0	2.15569	0	1	1
CAMTA1/ENSG00000171735/clean/1: 6886346- 6887653:+	1.125	3.02762	4.17302	0.725522	0.468132	NA
CAMTA1/ENSG00000171735/clean/1: 7091371- 7249490:+	5.625	0	2.57123	0	1	NA
CAMTA1/ENSG00000171735/clean/1: 7249626- 7467829:+	0.375	0	6.99345	0	1	NA
CAMTA1/ENSG00000171735/clean/1: 7640553- 7661725:+	0.25	0	6.99345	0	1	NA
CAMTA1/ENSG00000171735/clean/1: 7732599- 7736343:+	0.25	0	6.99345	0	1	NA
CAMTA1/ENSG00000171735/clean/1: 7736540- 7736930:+	0.125	0	7.06745	0	1	NA
CAMTA1/ENSG00000171735/clean/1: 7745022- 7745844:+	0.25	0	6.99345	0	1	NA
CAMTA1/ENSG00000171735/clean/1: 7746091- 7747709:+	0.125	0	7.06745	0	1	NA
VAMP3/ENSG00000049245/clean/1: 7771385- 7773441:+	60.75	-0.507143	0.829739	-0.611208	0.541062	1
VAMP3/ENSG00000049245/clean/1: 7773198- 7773441:+	2.75	0	3.0038	0	1	NA
VAMP3/ENSG00000049245/clean/1: 7773511- 7777159:+	61.75	0.770321	1.83039	0.42085	0.673864	1
VAMP3/ENSG00000049245/clean/1: 7777318- 7778117:+	60.25	0	2.09643	0	1	1
VAMP3/ENSG00000049245/clean/1: 7778169- 7779625:+	51.5	0	2.10793	0	1	1
PER3/ENSG00000049246/clean/1: 7785005- 7785440:+	1.75	0	3.46912	0	1	NA
PER3/ENSG00000049246/clean/1: 7785586- 7786720:+	2.375	0	3.17415	0	1	NA
PER3/ENSG00000049246/clean/1: 7786836- 7788044:+	0.875	0	4.75822	0	1	NA
PER3/ENSG00000049246/clean/1: 7788246- 7793956:+	0.125	0	7.06745	0	1	NA
PER3/ENSG00000049246/clean/1: 7794008- 7798524:+	0.375	0	6.99345	0	1	NA
PER3/ENSG00000049246/clean/1: 7798673- 7801112:+	0.5	0	5.88028	0	1	NA
PER3/ENSG00000049246/clean/1: 7801191- 7803046:+	0.375	0	6.99345	0	1	NA
PER3/ENSG00000049246/clean/1: 7803153- 7803691:+	0.25	0	6.99345	0	1	NA
PER3/ENSG00000049246/clean/1: 7803848- 7808892:+	0.375	0	6.99345	0	1	NA
PER3/ENSG00000049246/clean/1: 7808998- 7809892:+	0.25	0	7.06745	0	1	NA
PER3/ENSG00000049246/clean/1: 7810021- 7810437:+	0.25	0	6.99345	0	1	NA
PER3/ENSG00000049246/clean/1: 7819420- 7820114:+	0.25	0	7.06745	0	1	NA
PER3/ENSG00000049246/clean/1: 7820239- 7820466:+	0.125	0	7.06745	0	1	NA
PER3/ENSG00000049246/clean/1: 7820640- 7826479:+	0.375	0	6.99345	0	1	NA
PER3/ENSG00000049246/clean/1: 7826710- 7827117:+	0.375	0	6.96861	0	1	NA
PER3/ENSG00000049246/clean/1: 7827815- 7829833:+	0.125	0	7.06745	0	1	NA
PER3/ENSG00000049246/known-exon/1: 7829951- 7830005:+	0.125	-1.44263	7.06745	-0.204123	0.838257	NA
PER3/ENSG00000049246/clean/1: 7830161- 7835761:+	0.375	0	6.96861	0	1	NA
PER3/ENSG00000049246/clean/1: 7835945- 7836998:+	0.125	0	7.06745	0	1	NA
PER3/ENSG00000049246/clean/1: 7837149- 7842671:+	0.375	0	6.58605	0	1	NA
TNFRSF9/ENSG00000049249/clean/1: 7937756- 7938192:-	0.125	0	7.06745	0	1	NA
PARK7/ENSG00000116288/clean/1: 7954323- 7962762:+	0.125	0	7.06745	0	1	NA
PARK7/ENSG00000116288/clean/1: 7961735- 7962762:+	477.75	1.78792	2.05743	0.869003	0.384845	1
PARK7/ENSG00000116288/clean/1: 7962081- 7962762:+	1.5	2.85771	3.53418	0.80859	0.418751	NA
PARK7/ENSG00000116288/clean/1: 7962875- 7965323:+	1579.88	0	2.0538	0	1	1
PARK7/ENSG00000116288/clean/1: 7965425- 7969344:+	1526.5	1.43631	2.05344	0.699468	0.48426	1
PARK7/ENSG00000116288/clean/1: 7965425- 7970893:+	6	1.50409	2.50418	0.600631	0.548086	NA
PARK7/ENSG00000116288/clean/1: 7969404- 7970893:+	1978.75	2.39163	1.78192	1.34216	0.179544	1
PARK7/ENSG00000116288/clean/1: 7970963- 7971628:+	2.5	-0.665067	3.03634	-0.219036	0.826622	NA
PARK7/ENSG00000116288/clean/1: 7970963- 7977651:+	1992.25	1.26812	1.22649	1.03395	0.301161	1
PARK7/ENSG00000116288/clean/1: 7977738- 7984863:+	0.875	0	4.7715	0	1	NA
RERE/ENSG00000142599/clean/1: 8355120- 8355418:-	25	0.175085	2.16537	0.080857	0.935556	NA
RERE/ENSG00000142599/clean/1: 8355599- 8356099:-	21.75	1.49273	2.20606	0.676649	0.498628	NA
RERE/ENSG00000142599/clean/1: 8356246- 8358195:-	27	0	2.15592	0	1	NA
RERE/ENSG00000142599/clean/1: 8358916- 8359763:-	48.75	0	2.11662	0	1	1
RERE/ENSG00000142599/clean/1: 8359986- 8360111:-	24	0	2.17554	0	1	NA
RERE/ENSG00000142599/clean/1: 8361490- 8361762:-	38.75	0	2.1379	0	1	1
RERE/ENSG00000142599/clean/1: 8361876- 8362682:-	38.25	0	2.12708	0	1	1
RERE/ENSG00000142599/clean/1: 8362844- 8364055:-	45.125	0	2.11496	0	1	1
RERE/ENSG00000142599/clean/1: 8364255- 8364745:-	47	0	2.1186	0	1	1
RERE/ENSG00000142599/clean/1: 8364838- 8365811:-	38.875	0.679286	1.4635	0.464151	0.642539	1
RERE/ENSG00000142599/clean/1: 8365974- 8422726:-	32	0	2.1442	0	1	1
RERE/ENSG00000142599/clean/1: 8422807- 8423166:-	3.25	-2.27276	2.83308	-0.802222	0.422424	NA
RERE/ENSG00000142599/clean/1: 8422807- 8465924:-	33	0	2.15854	0	1	1
RERE/ENSG00000142599/clean/1: 8466023- 8495062:-	45.375	0	2.11903	0	1	1
RERE/ENSG00000142599/clean/1: 8495162- 8497404:-	51.5	0	2.12078	0	1	1
RERE/ENSG00000142599/clean/1: 8497529- 8508626:-	58.5	0	2.09978	0	1	1
RERE/ENSG00000142599/clean/1: 8508675- 8541213:-	43.125	0	2.13998	0	1	1
RERE/ENSG00000142599/clean/1: 8541318- 8556474:-	37.875	0	2.13072	0	1	1
RERE/ENSG00000142599/clean/1: 8556571- 8557417:-	39.625	0	2.14809	0	1	1
RERE/ENSG00000142599/clean/1: 8557523- 8590784:-	0.125	0	7.06745	0	1	NA
RERE/ENSG00000142599/clean/1: 8557523- 8614560:-	27.5	0	2.16602	0	1	NA
RERE/ENSG00000142599/clean/1: 8557523- 8624309:-	16.875	0	2.24791	0	1	NA
RERE/ENSG00000142599/clean/1: 8614686- 8624309:-	28.125	0	2.16108	0	1	NA
RERE/ENSG00000142599/clean/1: 8624380- 8655972:-	51.25	0	2.1178	0	1	1
RERE/ENSG00000142599/clean/1: 8656441- 8703054:-	13	0	2.29962	0	1	NA
RERE/ENSG00000142599/clean/1: 8656441- 8792403:-	0.75	0	4.99021	0	1	NA
RERE/ENSG00000142599/clean/1: 8656441- 8817159:-	8.125	0	2.4067	0	1	NA
RERE/ENSG00000142599/clean/1: 8792588- 8817159:-	0.875	0	4.37862	0	1	NA
ENO1/ENSG00000074800/clean/1: 8861429- 8862886:-	9130.12	0.416616	1.46027	0.285301	0.775414	1
ENO1/ENSG00000074800/clean/1: 8862945- 8863234:-	12245.2	-3.03556	1.62898	-1.86348	0.0623949	1
ENO1/ENSG00000074800/clean/1: 8863343- 8863890:-	10755	0.396615	1.19847	0.330935	0.740694	1
ENO1/ENSG00000074800/clean/1: 8864092- 8865284:-	8627.38	0	2.05221	0	1	1
ENO1/ENSG00000074800/clean/1: 8865482- 8866278:-	11246.1	-2.6616	1.68116	-1.5832	0.113377	1
ENO1/ENSG00000074800/clean/1: 8866501- 8867116:-	9851.62	-1.1654	1.68174	-0.692968	0.488329	1
ENO1/ENSG00000074800/clean/1: 8867250- 8867987:-	14772.6	1.16465	0.616466	1.88923	0.0588604	1
ENO1/ENSG00000074800/clean/1: 8868057- 8870451:-	11895.5	0.598697	0.556101	1.0766	0.28166	1
ENO1/ENSG00000074800/clean/1: 8870510- 8871890:-	9555.62	0.299305	0.598738	0.499892	0.617151	1
ENO1/ENSG00000074800/clean/1: 8871986- 8874823:-	8904.62	-0.560283	1.78175	-0.314458	0.753174	1
ENO1/ENSG00000074800/clean/1: 8874917- 8878214:-	2.375	1.99998	2.67658	0.747215	0.454934	NA
ENO1/ENSG00000074800/clean/1: 8874917- 8878579:-	6857.88	-0.395536	0.928784	-0.425865	0.670206	1
SLC2A5/ENSG00000142583/clean/1: 9037789- 9037896:-	2	0	3.35682	0	1	NA
SLC2A5/ENSG00000142583/clean/1: 9038024- 9038430:-	0.875	0	4.41498	0	1	NA
SLC2A5/ENSG00000142583/clean/1: 9038506- 9038827:-	1	0	4.27755	0	1	NA
SLC2A5/ENSG00000142583/clean/1: 9038929- 9039551:-	0.875	0	4.45645	0	1	NA
SLC2A5/ENSG00000142583/clean/1: 9039662- 9039799:-	1.625	0	3.6056	0	1	NA
SLC2A5/ENSG00000142583/clean/1: 9039987- 9040063:-	2.5	0	3.08352	0	1	NA
SLC2A5/ENSG00000142583/known-exon/1: 9040189- 9041784:-	2	0	3.32161	0	1	NA
SLC2A5/ENSG00000142583/clean/1: 9041937- 9047609:-	2.5	0	6.80032	0	1	NA
SLC2A5/ENSG00000142583/clean/1: 9047734- 9057447:-	1.375	0	3.75177	0	1	NA
SLC2A5/ENSG00000142583/clean/1: 9057608- 9058151:-	2.625	0	6.79644	0	1	NA
SLC2A5/ENSG00000142583/clean/1: 9058250- 9069503:-	1.75	0	3.48291	0	1	NA
SLC2A5/ENSG00000142583/known-exon/1: 9069594- 9069697:-	1.875	-0.58495	3.47987	-0.168095	0.866508	NA
GPR157/ENSG00000180758/clean/1: 9104634- 9105485:-	6.125	0	2.50933	0	1	NA
GPR157/ENSG00000180758/clean/1: 9104634- 9111275:-	10.125	0	2.35234	0	1	NA
GPR157/ENSG00000180758/clean/1: 9105680- 9111275:-	7.625	0	2.49476	0	1	NA
GPR157/ENSG00000180758/clean/1: 9111489- 9128644:-	9.5	1.18442	1.84522	0.641885	0.520948	NA
H6PD/ENSG00000049239/clean/1: 9235066- 9244924:+	3	0	3.31753	0	1	NA
H6PD/ENSG00000049239/clean/1: 9240018- 9244924:+	1.25	0	3.8694	0	1	NA
H6PD/ENSG00000049239/clean/1: 9245561- 9246965:+	6.5	0	2.4982	0	1	NA
H6PD/ENSG00000049239/clean/1: 9247083- 9262058:+	7.5	0	2.44134	0	1	NA
H6PD/ENSG00000049239/clean/1: 9262328- 9263508:+	5.625	1.72246	2.62352	0.656544	0.511474	NA
H6PD/ENSG00000049239/known-exon/1: 9268037- 9271144:+	4.625	-1.05888	2.66776	-0.396918	0.691428	NA
SPSB1/ENSG00000171621/clean/1: 9293071- 9355742:+	6.375	0	2.50673	0	1	NA
SPSB1/ENSG00000171621/clean/1: 9356585- 9367447:+	30.375	0	2.15355	0	1	1
SLC25A33/ENSG00000171612/clean/1: 9539747- 9553625:+	29.375	0	2.15249	0	1	NA
SLC25A33/ENSG00000171612/clean/1: 9553805- 9567283:+	70.75	0	2.09297	0	1	1
SLC25A33/ENSG00000171612/clean/1: 9567361- 9570257:+	77.375	2.10025	1.64438	1.27723	0.201522	1
SLC25A33/ENSG00000171612/clean/1: 9570358- 9573345:+	63	0	2.10361	0	1	1
SLC25A33/ENSG00000171612/clean/1: 9573412- 9579953:+	128.125	0	2.07389	0	1	1
SLC25A33/ENSG00000171612/clean/1: 9580234- 9582298:+	99.625	0	2.08455	0	1	1
TMEM201/ENSG00000188807/clean/1: 9589043- 9595889:+	20.5	0	2.19911	0	1	NA
TMEM201/ENSG00000188807/clean/1: 9596010- 9596858:+	23.375	0.332574	1.64929	0.201646	0.840193	NA
TMEM201/ENSG00000188807/clean/1: 9597053- 9598448:+	36.875	0	2.14528	0	1	1
TMEM201/ENSG00000188807/clean/1: 9598625- 9601104:+	37.5	0	2.13532	0	1	1
TMEM201/ENSG00000188807/clean/1: 9601454- 9602068:+	25.625	0	2.18108	0	1	NA
TMEM201/ENSG00000188807/clean/1: 9607789- 9609839:+	18.625	0	2.2156	0	1	NA
TMEM201/ENSG00000188807/clean/1: 9607789- 9610505:+	2	0	3.48088	0	1	NA
TMEM201/ENSG00000188807/clean/1: 9609911- 9610505:+	14.375	0	2.2493	0	1	NA
TMEM201/ENSG00000188807/clean/1: 9610805- 9611752:+	17.25	0	2.22384	0	1	NA
TMEM201/ENSG00000188807/clean/1: 9611890- 9612985:+	9.75	0	2.34815	0	1	NA
PIK3CD/ENSG00000171608/clean/1: 9651802- 9691466:+	8.375	0	2.39521	0	1	NA
PIK3CD/ENSG00000171608/clean/1: 9688313- 9691466:+	0.75	0	4.65302	0	1	NA
PIK3CD/ENSG00000171608/clean/1: 9691571- 9691674:+	0.625	5.47024	4.98915	1.09643	0.272891	NA
PIK3CD/ENSG00000171608/clean/1: 9691571- 9710423:+	16.5	0	2.23754	0	1	NA
PIK3CD/ENSG00000171608/clean/1: 9710280- 9710423:+	1.5	1.17965	3.49049	0.337962	0.735392	NA
PIK3CD/ENSG00000171608/clean/1: 9710596- 9715540:+	19.625	0	2.20654	0	1	NA
PIK3CD/ENSG00000171608/clean/1: 9715769- 9715848:+	18.875	0	2.20543	0	1	NA
PIK3CD/ENSG00000171608/clean/1: 9716078- 9716439:+	14.375	0	2.25977	0	1	NA
PIK3CD/ENSG00000171608/clean/1: 9716619- 9716958:+	15	0	2.24738	0	1	NA
PIK3CD/ENSG00000171608/clean/1: 9717108- 9717536:+	11.75	0	2.30077	0	1	NA
PIK3CD/ENSG00000171608/clean/1: 9717626- 9718693:+	8.125	0	2.39666	0	1	NA
PIK3CD/ENSG00000171608/clean/1: 9718915- 9719920:+	21.125	0	2.21625	0	1	NA
PIK3CD/ENSG00000171608/clean/1: 9720017- 9720111:+	18.375	1.205	2.23044	0.540252	0.589023	NA
PIK3CD/ENSG00000171608/clean/1: 9720242- 9720433:+	0.25	0	7.06745	0	1	NA
PIK3CD/ENSG00000171608/clean/1: 9720661- 9720741:+	21	0	2.19904	0	1	NA
PIK3CD/ENSG00000171608/clean/1: 9721248- 9721443:+	17.125	0	2.22501	0	1	NA
PIK3CD/ENSG00000171608/clean/1: 9721587- 9721760:+	21.5	0	2.20203	0	1	NA
PIK3CD/ENSG00000171608/clean/1: 9721860- 9721974:+	16.625	-1.17966	2.2296	-0.529091	0.596742	NA
PIK3CD/ENSG00000171608/clean/1: 9722153- 9722243:+	16.5	0	2.22525	0	1	NA
PIK3CD/ENSG00000171608/clean/1: 9722356- 9722527:+	21.5	0	2.18786	0	1	NA
PIK3CD/ENSG00000171608/clean/1: 9722606- 9723124:+	20	0	2.19281	0	1	NA
PIK3CD/ENSG00000171608/clean/1: 9723292- 9723968:+	19.5	0	2.20383	0	1	NA
PIK3CD/ENSG00000171608/clean/1: 9724092- 9724275:+	25.25	0	2.17436	0	1	NA
PIK3CD/ENSG00000171608/clean/1: 9724421- 9724803:+	37.625	0	2.13122	0	1	1
PIK3CD/ENSG00000171608/clean/1: 9724936- 9726908:+	27.625	0	2.15362	0	1	NA
CLSTN1/ENSG00000171603/clean/1: 9730705- 9731121:-	1.375	0	3.71522	0	1	NA
CLSTN1/ENSG00000171603/clean/1: 9731390- 9731760:-	128.125	1.46523	2.08729	0.70198	0.482691	1
CLSTN1/ENSG00000171603/clean/1: 9731896- 9733400:-	105	0	2.08507	0	1	1
CLSTN1/ENSG00000171603/clean/1: 9733546- 9733971:-	133.375	0	2.08118	0	1	1
CLSTN1/ENSG00000171603/clean/1: 9734142- 9734947:-	137.5	0	2.07532	0	1	1
CLSTN1/ENSG00000171603/clean/1: 9735174- 9735466:-	124.375	1.64622	2.07301	0.794124	0.427123	1
CLSTN1/ENSG00000171603/clean/1: 9735615- 9735884:-	123.625	0	2.08045	0	1	1
CLSTN1/ENSG00000171603/clean/1: 9736042- 9737497:-	1.125	1.44268	3.8996	0.369956	0.711415	NA
CLSTN1/ENSG00000171603/clean/1: 9736042- 9741093:-	140.75	2.46322	1.80771	1.36262	0.173002	1
CLSTN1/ENSG00000171603/clean/1: 9737554- 9741093:-	2	2.73694	2.97304	0.920589	0.357265	NA
CLSTN1/ENSG00000171603/clean/1: 9741256- 9743883:-	114.75	0	2.0788	0	1	1
CLSTN1/ENSG00000171603/clean/1: 9744005- 9744394:-	154.625	1.46604	2.07156	0.707696	0.479134	1
CLSTN1/ENSG00000171603/clean/1: 9744643- 9749460:-	104.25	0	2.07958	0	1	1
CLSTN1/ENSG00000171603/clean/1: 9749646- 9749763:-	196.375	0	2.06989	0	1	1
CLSTN1/ENSG00000171603/clean/1: 9749913- 9751472:-	140.25	0	2.07311	0	1	1
CLSTN1/ENSG00000171603/clean/1: 9751681- 9755113:-	102.5	0	2.08078	0	1	1
CLSTN1/ENSG00000171603/clean/1: 9755309- 9773271:-	72.25	0	2.08946	0	1	1
CLSTN1/ENSG00000171603/clean/1: 9756510- 9773271:-	0.125	0	7.06745	0	1	NA
CLSTN1/ENSG00000171603/clean/1: 9773394- 9823642:-	29.125	0	2.15226	0	1	NA
CTNNBIP1/ENSG00000178585/clean/1: 9850776- 9871186:-	29.75	0	2.14668	0	1	1
CTNNBIP1/ENSG00000178585/clean/1: 9871277- 9871968:-	26.125	0	2.16191	0	1	NA
CTNNBIP1/ENSG00000178585/clean/1: 9872088- 9877904:-	14	0	2.26127	0	1	NA
CTNNBIP1/ENSG00000178585/clean/1: 9877989- 9878139:-	0.125	-1.44263	7.06745	-0.204123	0.838257	NA
CTNNBIP1/ENSG00000178585/clean/1: 9877989- 9883704:-	0.875	0	4.75458	0	1	NA
CTNNBIP1/ENSG00000178585/clean/1: 9877989- 9910094:-	4.625	0	2.7148	0	1	NA
CTNNBIP1/ENSG00000178585/clean/1: 9883738- 9910094:-	0.625	0	5.38114	0	1	NA
LZIC/ENSG00000162441/clean/1: 9922358- 9931890:-	4.25	0.485423	2.10647	0.230444	0.817747	NA
LZIC/ENSG00000162441/clean/1: 9930457- 9931890:-	58	0	2.10001	0	1	1
LZIC/ENSG00000162441/clean/1: 9931972- 9932802:-	88.375	0	2.08284	0	1	1
LZIC/ENSG00000162441/clean/1: 9932898- 9934761:-	107.25	0	2.07584	0	1	1
LZIC/ENSG00000162441/clean/1: 9934860- 9935491:-	115.125	0	2.08042	0	1	1
LZIC/ENSG00000162441/clean/1: 9935627- 9936518:-	127.25	0	2.07589	0	1	1
LZIC/ENSG00000162441/clean/1: 9936627- 9942623:-	95.125	1.57186	2.08419	0.754182	0.45074	1
LZIC/ENSG00000162441/clean/1: 9942782- 9943248:-	67.625	0.254096	0.711728	0.357012	0.721083	1
LZIC/ENSG00000162441/clean/1: 9942782- 9943348:-	20.75	0.576399	0.934683	0.616679	0.537446	NA
NMNAT1/ENSG00000173614/clean/1: 9943515- 9972017:+	10.75	0	2.33321	0	1	NA
NMNAT1/ENSG00000173614/clean/1: 9972188- 9975591:+	9	0	2.40986	0	1	NA
NMNAT1/ENSG00000173614/clean/1: 9975775- 9981030:+	15.5	0	2.23841	0	1	NA
NMNAT1/ENSG00000173614/clean/1: 9981170- 9981255:+	0.125	0	7.06745	0	1	NA
UBE4B/ENSG00000130939/clean/1: 10033694- 10072027:+	62.25	0	2.0993	0	1	1
UBE4B/ENSG00000130939/clean/1: 10072214- 10072453:+	5.25	0	2.60614	0	1	NA
UBE4B/ENSG00000130939/clean/1: 10072214- 10095460:+	55.875	0	2.1082	0	1	1
UBE4B/ENSG00000130939/clean/1: 10095596- 10101107:+	55.5	0	2.1019	0	1	1
UBE4B/ENSG00000130939/clean/1: 10101195- 10102947:+	67.375	0	2.09593	0	1	1
UBE4B/ENSG00000130939/clean/1: 10103092- 10105515:+	66.75	0	2.09451	0	1	1
UBE4B/ENSG00000130939/clean/1: 10105744- 10106196:+	2	0	3.32899	0	1	NA
UBE4B/ENSG00000130939/clean/1: 10105744- 10117458:+	50.875	0	2.11311	0	1	1
UBE4B/ENSG00000130939/clean/1: 10106583- 10117458:+	1.875	0	3.46916	0	1	NA
UBE4B/ENSG00000130939/clean/1: 10107374- 10117458:+	0.25	0	7.06745	0	1	NA
UBE4B/ENSG00000130939/clean/1: 10117600- 10119512:+	81.75	0	2.08811	0	1	1
UBE4B/ENSG00000130939/clean/1: 10119613- 10121961:+	69.125	0	2.09807	0	1	1
UBE4B/ENSG00000130939/clean/1: 10122076- 10126793:+	59.375	0	2.10283	0	1	1
UBE4B/ENSG00000130939/clean/1: 10126877- 10129391:+	56.875	3.40371	1.60791	2.11686	0.0342721	1
UBE4B/ENSG00000130939/clean/1: 10129448- 10130499:+	65.125	0	2.10713	0	1	1
UBE4B/ENSG00000130939/clean/1: 10129448- 10130714:+	0.25	0	6.99345	0	1	NA
UBE4B/ENSG00000130939/clean/1: 10130616- 10130714:+	61.875	0	2.10587	0	1	1
UBE4B/ENSG00000130939/clean/1: 10130813- 10132368:+	44.5	2.73713	1.86123	1.4706	0.141399	1
UBE4B/ENSG00000130939/clean/1: 10132482- 10134987:+	63.875	1.18881	1.34521	0.883741	0.376836	1
UBE4B/ENSG00000130939/clean/1: 10135186- 10137066:+	84.625	1.71089	1.0464	1.63503	0.102044	1
UBE4B/ENSG00000130939/clean/1: 10137205- 10144939:+	70.5	1.7877	2.10017	0.851218	0.394649	1
UBE4B/ENSG00000130939/clean/1: 10145039- 10146962:+	69.375	2.79399	1.83455	1.52298	0.127763	1
UBE4B/ENSG00000130939/clean/1: 10147090- 10149183:+	65	1.94753	1.27142	1.53177	0.125578	1
UBE4B/ENSG00000130939/clean/1: 10149282- 10151325:+	89.25	2.57524	1.63179	1.57817	0.114527	1
UBE4B/ENSG00000130939/clean/1: 10151561- 10158355:+	71	2.57164	1.20332	2.13712	0.032588	1
UBE4B/ENSG00000130939/clean/1: 10158482- 10161141:+	64.625	3.26394	1.73413	1.88218	0.0598122	1
UBE4B/ENSG00000130939/clean/1: 10161286- 10168135:+	69.375	0	2.09325	0	1	1
UBE4B/ENSG00000130939/clean/1: 10168270- 10171137:+	62.25	2.41941	1.83089	1.32144	0.186355	1
UBE4B/ENSG00000130939/clean/1: 10171329- 10178643:+	49.75	0	2.11411	0	1	1
UBE4B/ENSG00000130939/clean/1: 10178818- 10179415:+	81.875	0	2.08743	0	1	1
UBE4B/ENSG00000130939/clean/1: 10179562- 10179894:+	67.25	0	2.0955	0	1	1
KIF1B/ENSG00000054523/clean/1: 10210878- 10232249:+	4.875	0	2.63354	0	1	NA
KIF1B/ENSG00000054523/clean/1: 10232434- 10256246:+	14.125	0	2.29956	0	1	NA
KIF1B/ENSG00000054523/clean/1: 10256323- 10258492:+	22.375	0	2.19735	0	1	NA
KIF1B/ENSG00000054523/clean/1: 10258672- 10261904:+	23.375	0	2.17351	0	1	NA
KIF1B/ENSG00000054523/clean/1: 10261970- 10267379:+	24.375	0	2.17193	0	1	NA
KIF1B/ENSG00000054523/clean/1: 10267558- 10268151:+	19.625	0	2.1981	0	1	NA
KIF1B/ENSG00000054523/clean/1: 10268263- 10271501:+	21.25	0	2.18529	0	1	NA
KIF1B/ENSG00000054523/clean/1: 10271579- 10272240:+	22.625	0	2.17996	0	1	NA
KIF1B/ENSG00000054523/clean/1: 10272306- 10275427:+	17.25	0	2.2214	0	1	NA
KIF1B/ENSG00000054523/clean/1: 10275503- 10276320:+	23.875	0	2.1721	0	1	NA
KIF1B/ENSG00000054523/clean/1: 10276399- 10277985:+	24.75	0	2.16519	0	1	NA
KIF1B/ENSG00000054523/clean/1: 10278128- 10279096:+	0.125	0	7.06745	0	1	NA
KIF1B/ENSG00000054523/clean/1: 10278128- 10282321:+	0.625	0	6.39234	0	1	NA
KIF1B/ENSG00000054523/clean/1: 10282533- 10291081:+	24.375	0	2.1791	0	1	NA
KIF1B/ENSG00000054523/clean/1: 10291161- 10292046:+	27.25	0	2.15638	0	1	NA
KIF1B/ENSG00000054523/clean/1: 10292122- 10295085:+	27	0	2.15922	0	1	NA
KIF1B/ENSG00000054523/clean/1: 10295165- 10295659:+	19.25	0	2.19877	0	1	NA
KIF1B/ENSG00000054523/clean/1: 10295766- 10296581:+	23.25	0	2.17957	0	1	NA
KIF1B/ENSG00000054523/clean/1: 10296665- 10296896:+	21.25	0	2.18794	0	1	NA
KIF1B/ENSG00000054523/clean/1: 10297077- 10297173:+	22.625	0	2.17771	0	1	NA
KIF1B/ENSG00000054523/clean/1: 10297246- 10303162:+	13.75	0	2.27453	0	1	NA
KIF1B/ENSG00000054523/clean/1: 10297246- 10320042:+	14.125	0	2.25173	0	1	NA
KIF1B/ENSG00000054523/clean/1: 10320136- 10321708:+	11.625	0	2.32745	0	1	NA
KIF1B/ENSG00000054523/clean/1: 10321857- 10323883:+	9.75	0	2.34371	0	1	NA
KIF1B/ENSG00000054523/clean/1: 10324062- 10324757:+	14.375	0	2.24913	0	1	NA
KIF1B/ENSG00000054523/clean/1: 10324895- 10326110:+	0.625	0	5.38114	0	1	NA
KIF1B/ENSG00000054523/clean/1: 10326359- 10334519:+	2.375	0	3.16087	0	1	NA
KIF1B/ENSG00000054523/clean/1: 10334638- 10336656:+	21	0	2.19543	0	1	NA
KIF1B/ENSG00000054523/clean/1: 10336742- 10337073:+	12.25	0	2.29172	0	1	NA
KIF1B/ENSG00000054523/clean/1: 10337203- 10337370:+	16.25	0	2.23239	0	1	NA
KIF1B/ENSG00000054523/clean/1: 10337533- 10339768:+	11.75	0	2.35409	0	1	NA
KIF1B/ENSG00000054523/clean/1: 10339859- 10342049:+	9.75	0	2.34172	0	1	NA
KIF1B/ENSG00000054523/clean/1: 10342168- 10343231:+	10.25	0	2.33294	0	1	NA
KIF1B/ENSG00000054523/clean/1: 10343287- 10345844:+	11.625	0	2.30738	0	1	NA
KIF1B/ENSG00000054523/clean/1: 10345953- 10347760:+	7.875	0	2.41141	0	1	NA
KIF1B/ENSG00000054523/clean/1: 10347827- 10348648:+	11.75	0	2.2937	0	1	NA
KIF1B/ENSG00000054523/clean/1: 10348733- 10352630:+	9.5	-2.52069	2.18984	-1.15108	0.249699	NA
KIF1B/ENSG00000054523/clean/1: 10352736- 10360928:+	12.25	2.01791	1.93932	1.04052	0.298096	NA
KIF1B/ENSG00000054523/clean/1: 10361043- 10361691:+	7.25	2.33021	2.42915	0.959269	0.337423	NA
KIF1B/ENSG00000054523/clean/1: 10361825- 10363282:+	11.75	3.70571	2.03905	1.81737	0.0691603	NA
KIF1B/ENSG00000054523/clean/1: 10363344- 10365099:+	11	0	2.31976	0	1	NA
KIF1B/ENSG00000054523/clean/1: 10365245- 10365408:+	12.25	0	2.28593	0	1	NA
KIF1B/ENSG00000054523/clean/1: 10365648- 10368466:+	11.375	0	2.32189	0	1	NA
KIF1B/ENSG00000054523/clean/1: 10368538- 10371140:+	8.375	0	2.43386	0	1	NA
KIF1B/ENSG00000054523/clean/1: 10371262- 10374315:+	9.75	0	2.34777	0	1	NA
KIF1B/ENSG00000054523/clean/1: 10374465- 10374853:+	10.25	0	2.32759	0	1	NA
KIF1B/ENSG00000054523/clean/1: 10375046- 10375254:+	9.75	0	2.3579	0	1	NA
KIF1B/ENSG00000054523/clean/1: 10375373- 10376544:+	10.25	0	2.34222	0	1	NA
PGD/ENSG00000142657/clean/1: 10399125- 10399628:+	278.625	0	2.06273	0	1	1
PGD/ENSG00000142657/clean/1: 10399704- 10400392:+	288.75	0	2.06022	0	1	1
PGD/ENSG00000142657/clean/1: 10399704- 10411417:+	0.125	0	7.06745	0	1	NA
PGD/ENSG00000142657/clean/1: 10400572- 10403070:+	393.5	0	2.05541	0	1	1
PGD/ENSG00000142657/clean/1: 10400572- 10404160:+	11.125	0	2.31054	0	1	NA
PGD/ENSG00000142657/clean/1: 10403136- 10404160:+	556	2.30803	1.16559	1.98014	0.0476884	1
PGD/ENSG00000142657/clean/1: 10404279- 10408070:+	654.875	0	2.05381	0	1	1
PGD/ENSG00000142657/clean/1: 10408140- 10411417:+	676	0	2.05398	0	1	1
PGD/ENSG00000142657/clean/1: 10411552- 10413061:+	527	0	2.05736	0	1	1
PGD/ENSG00000142657/clean/1: 10413251- 10416986:+	472.625	0	2.05675	0	1	1
PGD/ENSG00000142657/clean/1: 10415392- 10416986:+	0.125	-1.44263	7.06745	-0.204123	0.838257	NA
PGD/ENSG00000142657/clean/1: 10417117- 10417375:+	501.75	0	2.05546	0	1	1
PGD/ENSG00000142657/clean/1: 10417509- 10418825:+	440.125	0.214399	2.05631	0.104264	0.91696	1
PGD/ENSG00000142657/clean/1: 10418925- 10419416:+	408.875	0	2.05803	0	1	1
PGD/ENSG00000142657/clean/1: 10419539- 10419629:+	439.75	-2.79813	1.68617	-1.65945	0.0970242	1
APITD1-CORT/ENSG00000251503/clean/1: 10430568- 10433841:+	38.125	0	2.12615	0	1	1
APITD1/ENSG00000175279/clean/1: 10431401- 10433841:+	15.375	0	2.24268	0	1	NA
APITD1-CORT/ENSG00000251503/clean/1: 10431401- 10434656:+	0.75	0	5.03198	0	1	NA
APITD1-CORT/ENSG00000251503/clean/1: 10431401- 10440346:+	0.5	0	6.42796	0	1	NA
APITD1-CORT/ENSG00000251503/clean/1: 10433965- 10434656:+	69.75	0	2.09264	0	1	1
APITD1-CORT/ENSG00000251503/clean/1: 10434690- 10440346:+	74.25	0	2.09464	0	1	1
APITD1-CORT/ENSG00000251503/clean/1: 10434690- 10451376:+	1.25	0	4.26176	0	1	NA
APITD1-CORT/ENSG00000251503/clean/1: 10440413- 10442264:+	78.625	0	2.08609	0	1	1
APITD1-CORT/ENSG00000251503/clean/1: 10440413- 10451376:+	1.25	0	3.94497	0	1	NA
APITD1-CORT/ENSG00000251503/clean/1: 10442441- 10451376:+	2.5	0	3.24714	0	1	NA
CORT/ENSG00000241563/clean/1: 10450322- 10451376:+	0.875	0	4.41498	0	1	NA
DFFA/ENSG00000160049/clean/1: 10463209- 10463430:-	75.125	0	2.08949	0	1	1
DFFA/ENSG00000160049/clean/1: 10463620- 10467189:-	118	0	2.0772	0	1	1
DFFA/ENSG00000160049/clean/1: 10467332- 10469176:-	106.75	1.93687	1.80799	1.07128	0.284041	1
DFFA/ENSG00000160049/clean/1: 10469338- 10472322:-	80.375	2.17726	2.09519	1.03917	0.298726	1
PEX14/ENSG00000142655/clean/1: 10475002- 10495273:+	29.125	0	2.15225	0	1	NA
PEX14/ENSG00000142655/clean/1: 10495321- 10536212:+	37.5	0	2.12718	0	1	1
PEX14/ENSG00000142655/clean/1: 10536297- 10599237:+	32.375	0	2.13913	0	1	1
PEX14/ENSG00000142655/clean/1: 10599366- 10618331:+	45.5	0	2.11967	0	1	1
PEX14/ENSG00000142655/clean/1: 10618417- 10623018:+	42.25	0	2.13328	0	1	1
PEX14/ENSG00000142655/clean/1: 10623121- 10624339:+	44.5	0	2.11811	0	1	1
PEX14/ENSG00000142655/clean/1: 10624437- 10627271:+	36.375	0	2.12831	0	1	1
PEX14/ENSG00000142655/clean/1: 10627363- 10629530:+	32.125	0	2.14599	0	1	1
CASZ1/ENSG00000130940/clean/1: 10650755- 10650940:-	0.125	0	7.06745	0	1	NA
CASZ1/ENSG00000130940/clean/1: 10660856- 10665082:-	0.125	0	7.06745	0	1	NA
TARDBP/ENSG00000120948/clean/1: 11012428- 11013715:+	0.5	4.4702	6.42797	0.695429	0.486786	NA
TARDBP/ENSG00000120948/clean/1: 11013965- 11015523:+	0.5	0	5.88029	0	1	NA
TARDBP/ENSG00000120948/clean/1: 11013965- 11016843:+	165.125	0	2.0711	0	1	1
TARDBP/ENSG00000120948/clean/1: 11015646- 11016843:+	1.25	0	4.42424	0	1	NA
TARDBP/ENSG00000120948/clean/1: 11017007- 11018373:+	0.25	0	6.99345	0	1	NA
TARDBP/ENSG00000120948/clean/1: 11017007- 11018732:+	258.25	0	2.06204	0	1	1
TARDBP/ENSG00000120948/clean/1: 11018873- 11020428:+	269.75	0	2.06186	0	1	1
TARDBP/ENSG00000120948/clean/1: 11018873- 11022123:+	2.125	1.26303	2.53434	0.498366	0.618226	NA
TARDBP/ENSG00000120948/clean/1: 11020599- 11022123:+	255.25	0.613604	0.637022	0.963239	0.335428	1
SRM/ENSG00000116649/known-exon/1: 11054885- 11054961:-	1100.62	0.808724	0.476171	1.69839	0.0894342	1
SRM/ENSG00000116649/clean/1: 11055084- 11055780:-	1171.88	0.452867	0.38708	1.16996	0.242018	1
SRM/ENSG00000116649/clean/1: 11055926- 11056010:-	938	0.512793	0.690478	0.742665	0.457685	1
SRM/ENSG00000116649/clean/1: 11056094- 11056603:-	1427.88	0.792211	0.794417	0.997223	0.318657	1
SRM/ENSG00000116649/clean/1: 11056757- 11058709:-	7.625	2.37696	1.49848	1.58625	0.112682	NA
SRM/ENSG00000116649/clean/1: 11058892- 11059224:-	942.125	0.331613	0.787571	0.421057	0.673713	1
EXOSC10/ENSG00000171824/clean/1: 11066748- 11068007:-	78.875	0	2.09739	0	1	1
EXOSC10/ENSG00000171824/clean/1: 11068084- 11068644:-	107.375	0	2.07972	0	1	1
EXOSC10/ENSG00000171824/clean/1: 11068706- 11069558:-	105.625	0	2.08427	0	1	1
EXOSC10/ENSG00000171824/clean/1: 11069730- 11070899:-	89.375	0	2.08236	0	1	1
EXOSC10/ENSG00000171824/clean/1: 11070973- 11072086:-	106.75	0.471503	2.07731	0.226978	0.820441	1
EXOSC10/ENSG00000171824/clean/1: 11072171- 11073933:-	119.5	0	2.07535	0	1	1
EXOSC10/ENSG00000171824/clean/1: 11072171- 11074230:-	1.25	0	4.14709	0	1	NA
EXOSC10/ENSG00000171824/clean/1: 11074008- 11074230:-	108.625	0	2.07893	0	1	1
EXOSC10/ENSG00000171824/clean/1: 11074326- 11076841:-	96.75	0	2.08349	0	1	1
EXOSC10/ENSG00000171824/clean/1: 11076948- 11077329:-	0.375	-0.999948	6.99344	-0.142984	0.886303	NA
EXOSC10/ENSG00000171824/clean/1: 11077443- 11077600:-	97.25	3.0109	1.61786	1.86104	0.0627388	1
EXOSC10/ENSG00000171824/clean/1: 11077651- 11079710:-	112.75	0	2.08744	0	1	1
EXOSC10/ENSG00000171824/clean/1: 11079822- 11080498:-	104.625	-0.6874	1.81441	-0.378855	0.704795	1
EXOSC10/ENSG00000171824/clean/1: 11080912- 11081081:-	98.125	0	2.08448	0	1	1
EXOSC10/ENSG00000171824/clean/1: 11081238- 11082533:-	0.25	0	7.06745	0	1	NA
EXOSC10/ENSG00000171824/clean/1: 11081238- 11082687:-	85.125	0	2.08967	0	1	1
EXOSC10/ENSG00000171824/clean/1: 11087591- 11087799:-	94.5	0	2.08058	0	1	1
EXOSC10/ENSG00000171824/clean/1: 11087910- 11088122:-	97.5	0	2.08257	0	1	1
EXOSC10/ENSG00000171824/clean/1: 11088198- 11090553:-	71.75	0	2.10841	0	1	1
EXOSC10/ENSG00000171824/clean/1: 11090668- 11091013:-	109.125	-0.865999	2.07735	-0.416877	0.676768	1
EXOSC10/ENSG00000171824/clean/1: 11091179- 11091492:-	114.875	1.83484	2.07357	0.884866	0.376229	1
EXOSC10/ENSG00000171824/clean/1: 11091597- 11095757:-	98.875	0	2.08087	0	1	1
EXOSC10/ENSG00000171824/clean/1: 11095881- 11098019:-	104.75	0	2.07967	0	1	1
EXOSC10/ENSG00000171824/clean/1: 11098156- 11099720:-	63.75	0	2.09683	0	1	1
MTOR/ENSG00000198793/clean/1: 11107500- 11108180:-	63.375	0	2.09638	0	1	1
MTOR/ENSG00000198793/clean/1: 11108286- 11109289:-	81.75	0	2.09686	0	1	1
MTOR/ENSG00000198793/clean/1: 11109370- 11109648:-	69.125	0	2.09354	0	1	1
MTOR/ENSG00000198793/clean/1: 11109729- 11112851:-	62.875	0	2.0989	0	1	1
MTOR/ENSG00000198793/clean/1: 11112917- 11114317:-	60.5	0.428725	0.857981	0.499691	0.617293	1
MTOR/ENSG00000198793/clean/1: 11114887- 11115395:-	47.5	0	2.11266	0	1	1
MTOR/ENSG00000198793/clean/1: 11115468- 11117003:-	68.75	1.65858	2.09255	0.792609	0.428005	1
MTOR/ENSG00000198793/clean/1: 11117086- 11121245:-	62.75	0	2.09749	0	1	1
MTOR/ENSG00000198793/clean/1: 11121368- 11121978:-	53.75	0	2.10714	0	1	1
MTOR/ENSG00000198793/clean/1: 11122126- 11124497:-	68	2.14285	1.21447	1.76443	0.0776589	1
MTOR/ENSG00000198793/clean/1: 11124633- 11126621:-	66.875	0	2.09142	0	1	1
MTOR/ENSG00000198793/clean/1: 11126796- 11127009:-	60.875	0	2.10742	0	1	1
MTOR/ENSG00000198793/clean/1: 11127144- 11127623:-	58.625	0	2.10575	0	1	1
MTOR/ENSG00000198793/clean/1: 11127806- 11128003:-	40.5	-1.29069	2.13008	-0.605935	0.544558	1
MTOR/ENSG00000198793/clean/1: 11128126- 11128453:-	58.5	0	2.10039	0	1	1
MTOR/ENSG00000198793/clean/1: 11128552- 11128854:-	72.125	0	2.09139	0	1	1
MTOR/ENSG00000198793/clean/1: 11128951- 11129737:-	52.75	0	2.10345	0	1	1
MTOR/ENSG00000198793/clean/1: 11129838- 11130528:-	45.875	0	2.11386	0	1	1
MTOR/ENSG00000198793/clean/1: 11133197- 11134350:-	34.25	0	2.14633	0	1	1
MTOR/ENSG00000198793/clean/1: 11134466- 11139303:-	43	0	2.12679	0	1	1
MTOR/ENSG00000198793/clean/1: 11139435- 11139532:-	37.75	0	2.13773	0	1	1
MTOR/ENSG00000198793/clean/1: 11139658- 11144647:-	46.625	0	2.1272	0	1	1
MTOR/ENSG00000198793/known-exon/1: 11144755- 11144967:-	55.375	0	2.10786	0	1	1
MTOR/ENSG00000198793/clean/1: 11145045- 11146675:-	46.125	0	2.11626	0	1	1
MTOR/ENSG00000198793/clean/1: 11146791- 11150125:-	49.25	0	2.11301	0	1	1
MTOR/ENSG00000198793/clean/1: 11150226- 11157151:-	44.25	0	2.11496	0	1	1
MTOR/ENSG00000198793/clean/1: 11167517- 11199257:-	42.875	0	2.12008	0	1	1
MTOR/ENSG00000198793/clean/1: 11199403- 11199540:-	44.125	0	2.12207	0	1	1
MTOR/ENSG00000198793/clean/1: 11199703- 11204560:-	38.625	0	2.12667	0	1	1
MTOR/ENSG00000198793/clean/1: 11204703- 11209311:-	57.25	3.31395	1.74281	1.9015	0.0572371	1
MTOR/ENSG00000198793/clean/1: 11209458- 11210813:-	49.25	0	2.12057	0	1	1
MTOR/ENSG00000198793/clean/1: 11210906- 11212311:-	38.875	0	2.12996	0	1	1
MTOR/ENSG00000198793/clean/1: 11212474- 11212795:-	47.75	1.38967	2.11394	0.657386	0.510933	1
MTOR/ENSG00000198793/clean/1: 11212908- 11213398:-	38.75	0	2.12489	0	1	1
MTOR/ENSG00000198793/clean/1: 11213566- 11216147:-	47.875	0	2.11729	0	1	1
MTOR/ENSG00000198793/clean/1: 11216234- 11228667:-	46.375	0	2.11852	0	1	1
MTOR/ENSG00000198793/clean/1: 11228918- 11230924:-	51.625	0	2.1188	0	1	1
MTOR/ENSG00000198793/clean/1: 11231054- 11231299:-	42	1.52023	2.12778	0.714466	0.474939	1
MTOR/ENSG00000198793/clean/1: 11231434- 11232435:-	56.875	0	2.10863	0	1	1
MTOR/ENSG00000198793/clean/1: 11232528- 11233397:-	55	0	2.10313	0	1	1
MTOR/ENSG00000198793/clean/1: 11233487- 11234142:-	37.125	0	2.13051	0	1	1
MTOR/ENSG00000198793/clean/1: 11234265- 11237842:-	43.5	0	2.12452	0	1	1
MTOR/ENSG00000198793/clean/1: 11238048- 11238401:-	41.625	0	2.13402	0	1	1
MTOR/ENSG00000198793/clean/1: 11238617- 11240302:-	40.625	0	2.12429	0	1	1
MTOR/ENSG00000198793/clean/1: 11240547- 11241552:-	50.75	0	2.10966	0	1	1
MTOR/ENSG00000198793/clean/1: 11241681- 11243113:-	38.5	0	2.1275	0	1	1
MTOR/ENSG00000198793/clean/1: 11243300- 11247624:-	57.5	0	2.11123	0	1	1
MTOR/ENSG00000198793/clean/1: 11247733- 11247818:-	53.875	0	2.11496	0	1	1
MTOR/ENSG00000198793/clean/1: 11248094- 11253838:-	52.875	2.44954	1.84531	1.32744	0.184364	1
MTOR/ENSG00000198793/clean/1: 11253973- 11255991:-	43.75	0	2.13539	0	1	1
MTOR/ENSG00000198793/clean/1: 11256192- 11256932:-	42.25	0	2.12316	0	1	1
MTOR/ENSG00000198793/clean/1: 11257165- 11258484:-	42.375	0	2.12187	0	1	1
MTOR/ENSG00000198793/clean/1: 11258593- 11259247:-	47.5	0	2.11317	0	1	1
MTOR/ENSG00000198793/clean/1: 11259423- 11262444:-	29.625	0	2.14672	0	1	1
UBIAD1/ENSG00000120942/clean/1: 11274060- 11285643:+	97.375	0	2.08776	0	1	1
UBIAD1/ENSG00000120942/clean/1: 11274060- 11294872:+	0.875	0	4.40723	0	1	NA
PTCHD2/ENSG00000204624/clean/1: 11479372- 11481257:+	0.375	0	6.96861	0	1	NA
PTCHD2/ENSG00000204624/clean/1: 11502088- 11502677:+	0.125	0	7.06745	0	1	NA
PTCHD2/ENSG00000204624/clean/1: 11514526- 11515368:+	0.125	0	7.06745	0	1	NA
PTCHD2/ENSG00000204624/clean/1: 11515503- 11516000:+	0.5	0	6.95616	0	1	NA
PTCHD2/ENSG00000204624/clean/1: 11516161- 11517462:+	0.375	0	6.96861	0	1	NA
PTCHD2/ENSG00000204624/clean/1: 11517602- 11519354:+	0.375	0	6.99345	0	1	NA
PTCHD2/ENSG00000204624/clean/1: 11519503- 11519718:+	0.25	0	6.99345	0	1	NA
PTCHD2/ENSG00000204624/clean/1: 11519880- 11520686:+	0.25	0	7.06745	0	1	NA
PTCHD2/ENSG00000204624/clean/1: 11520848- 11523941:+	0.25	0	6.99345	0	1	NA
PTCHD2/ENSG00000204624/clean/1: 11524055- 11525175:+	0.125	0	7.06745	0	1	NA
PTCHD2/ENSG00000204624/clean/1: 11525312- 11526650:+	0.25	0	6.99345	0	1	NA
PTCHD2/ENSG00000204624/clean/1: 11529686- 11529786:+	0.125	0	7.06745	0	1	NA
PTCHD2/ENSG00000204624/clean/1: 11529959- 11530906:+	0.125	0	7.06745	0	1	NA
PTCHD2/ENSG00000204624/clean/1: 11534540- 11535010:+	0.125	0	7.06745	0	1	NA
PTCHD2/ENSG00000204624/clean/1: 11535124- 11535477:+	0.125	0	7.06745	0	1	NA
FBXO2/ENSG00000116661/clean/1: 11648828- 11649086:-	5.375	0	2.60355	0	1	NA
FBXO2/ENSG00000116661/clean/1: 11649225- 11649778:-	8.375	0	2.38728	0	1	NA
FBXO2/ENSG00000116661/clean/1: 11649874- 11649944:-	6.625	0	2.48444	0	1	NA
FBXO2/ENSG00000116661/clean/1: 11650074- 11650465:-	4.875	0	2.62792	0	1	NA
FBXO2/ENSG00000116661/clean/1: 11650834- 11653390:-	0.25	0	7.06745	0	1	NA
FBXO2/ENSG00000116661/clean/1: 11650834- 11654318:-	4	0	2.73646	0	1	NA
FBXO44/ENSG00000132879/clean/1: 11654952- 11655327:+	0.125	0	7.06745	0	1	NA
FBXO44/ENSG00000132879/clean/1: 11655699- 11655805:+	0.625	0	5.40852	0	1	NA
FBXO44/ENSG00000132879/clean/1: 11656100- 11658266:+	30.75	0	2.14924	0	1	1
FBXO44/ENSG00000132879/clean/1: 11658628- 11658735:+	3.25	0	6.67773	0	1	NA
FBXO44/ENSG00000132879/clean/1: 11658871- 11661129:+	28.5	0.142012	1.90617	0.074501	0.940612	NA
FBXO44/ENSG00000132879/known-exon/1: 11662731- 11662851:+	0.125	1.44269	7.06745	0.204132	0.838251	NA
FBXO6/ENSG00000116663/clean/1: 11664255- 11668655:+	8.375	0	2.39833	0	1	NA
FBXO6/ENSG00000116663/clean/1: 11668944- 11671265:+	9.375	0	2.35842	0	1	NA
FBXO6/ENSG00000116663/clean/1: 11671392- 11671927:+	13.125	0	2.29106	0	1	NA
FBXO6/ENSG00000116663/clean/1: 11672023- 11673276:+	9.25	0	2.36694	0	1	NA
FBXO6/ENSG00000116663/clean/1: 11673412- 11673614:+	16.25	0	2.25701	0	1	NA
MAD2L2/ENSG00000116670/clean/1: 11674816- 11675081:-	209.5	0	2.06431	0	1	1
MAD2L2/ENSG00000116670/clean/1: 11675174- 11675657:-	194.125	0	2.06313	0	1	1
MAD2L2/ENSG00000116670/clean/1: 11675731- 11676045:-	229.125	-2.27387	1.79589	-1.26615	0.205458	1
MAD2L2/ENSG00000116670/clean/1: 11676140- 11676808:-	3.5	0	2.83443	0	1	NA
MAD2L2/ENSG00000116670/clean/1: 11676948- 11677542:-	205.5	-1.18738	2.06594	-0.574743	0.565465	1
MAD2L2/ENSG00000116670/clean/1: 11677614- 11680352:-	225.5	0	2.0645	0	1	1
MAD2L2/ENSG00000116670/known-exon/1: 11680471- 11680561:-	209.5	1.09316	0.509016	2.14759	0.0317462	1
MAD2L2/ENSG00000116670/known-exon/1: 11680613- 11681038:-	143.75	0.798171	0.471556	1.69263	0.0905258	1
MAD2L2/ENSG00000116670/clean/1: 11680613- 11691412:-	0.125	0	7.06745	0	1	NA
DRAXIN/ENSG00000162490/clean/1: 11706709- 11709274:+	0.125	0	7.06745	0	1	NA
AGTRAP/ENSG00000177674/clean/1: 11736235- 11744532:+	0.125	0	7.06745	0	1	NA
AGTRAP/ENSG00000177674/clean/1: 11736235- 11745802:+	101	0	2.08165	0	1	1
AGTRAP/ENSG00000177674/clean/1: 11736235- 11747439:+	1.125	0	4.36693	0	1	NA
AGTRAP/ENSG00000177674/clean/1: 11744568- 11745802:+	0.25	-2.35439e-05	7.06745	-3.33132e-06	0.999997	NA
AGTRAP/ENSG00000177674/known-exon/1: 11745837- 11745929:+	0.5	2.44264	5.96565	0.40945	0.682209	NA
AGTRAP/ENSG00000177674/clean/1: 11747545- 11748414:+	136.875	0	2.07489	0	1	1
AGTRAP/ENSG00000177674/clean/1: 11748589- 11750076:+	23.25	0	2.17546	0	1	NA
AGTRAP/ENSG00000177674/clean/1: 11750185- 11754424:+	0.75	1.00001	4.64945	0.21508	0.829705	NA
MTHFR/ENSG00000177000/clean/1: 11790898- 11791206:-	12.5	-1.03747	1.93529	-0.536078	0.591905	NA
MTHFR/ENSG00000177000/clean/1: 11791326- 11792277:-	7.75	0	2.42071	0	1	NA
MTHFR/ENSG00000177000/clean/1: 11792379- 11793906:-	7.75	1.81358	1.58753	1.14239	0.253291	NA
MTHFR/ENSG00000177000/clean/1: 11794089- 11794357:-	11.25	1.64045	2.04957	0.800385	0.423488	NA
MTHFR/ENSG00000177000/clean/1: 11794538- 11794728:-	8.625	-2.05802	2.03671	-1.01046	0.312273	NA
MTHFR/ENSG00000177000/clean/1: 11794863- 11795097:-	8	1.36145	1.57209	0.866012	0.386483	NA
MTHFR/ENSG00000177000/clean/1: 11795348- 11796205:-	13.875	0.729908	2.25101	0.324258	0.745743	NA
MTHFR/ENSG00000177000/clean/1: 11796399- 11800211:-	9.875	0	2.34294	0	1	NA
MTHFR/ENSG00000177000/clean/1: 11800322- 11801160:-	12.75	-2.03606	2.02231	-1.0068	0.314031	NA
MTHFR/ENSG00000177000/clean/1: 11801399- 11802880:-	10.625	0	2.31896	0	1	NA
CLCN6/ENSG00000011021/clean/1: 11806349- 11807130:+	4.375	0	2.69445	0	1	NA
CLCN6/ENSG00000011021/clean/1: 11807190- 11815845:+	5.75	0	2.54817	0	1	NA
CLCN6/ENSG00000011021/clean/1: 11815911- 11816614:+	6.5	0	2.49023	0	1	NA
CLCN6/ENSG00000011021/clean/1: 11816680- 11819487:+	7.25	0	2.44247	0	1	NA
CLCN6/ENSG00000011021/clean/1: 11819554- 11820361:+	1.375	-0.415031	3.08699	-0.134445	0.893051	NA
CLCN6/ENSG00000011021/clean/1: 11819554- 11822694:+	5.25	-0.459432	2.05704	-0.223346	0.823266	NA
CLCN6/ENSG00000011021/clean/1: 11822801- 11823706:+	3.125	1.974	2.24032	0.88112	0.378253	NA
CLCN6/ENSG00000011021/clean/1: 11823833- 11824485:+	2.375	0	3.13273	0	1	NA
CLCN6/ENSG00000011021/clean/1: 11824553- 11826155:+	4.25	0	2.69464	0	1	NA
CLCN6/ENSG00000011021/clean/1: 11826214- 11827088:+	3.5	0	2.8577	0	1	NA
CLCN6/ENSG00000011021/clean/1: 11827221- 11828105:+	4.5	0	2.68209	0	1	NA
CLCN6/ENSG00000011021/clean/1: 11828219- 11828457:+	3.75	0	2.80286	0	1	NA
CLCN6/ENSG00000011021/clean/1: 11828219- 11829195:+	1.375	1.44268	3.64133	0.396196	0.69196	NA
CLCN6/ENSG00000011021/clean/1: 11828624- 11829195:+	3.5	0.902122	2.77419	0.325184	0.745042	NA
CLCN6/ENSG00000011021/clean/1: 11829322- 11833514:+	2.125	0	3.23485	0	1	NA
CLCN6/ENSG00000011021/clean/1: 11833638- 11833876:+	3.875	0	2.75893	0	1	NA
CLCN6/ENSG00000011021/clean/1: 11834030- 11834235:+	2.875	0	3.06378	0	1	NA
CLCN6/ENSG00000011021/clean/1: 11834395- 11834483:+	3.25	0	2.88208	0	1	NA
CLCN6/ENSG00000011021/clean/1: 11834590- 11835966:+	3	0	2.93807	0	1	NA
CLCN6/ENSG00000011021/clean/1: 11836153- 11836998:+	3.375	1.22029	2.89797	0.421086	0.673692	NA
CLCN6/ENSG00000011021/clean/1: 11837156- 11837342:+	1.25	0	3.90768	0	1	NA
CLCN6/ENSG00000011021/clean/1: 11837499- 11838334:+	3	0	2.92457	0	1	NA
CLCN6/ENSG00000011021/clean/1: 11838442- 11838534:+	2.25	0	3.21191	0	1	NA
CLCN6/ENSG00000011021/clean/1: 11838660- 11840142:+	2.625	0	3.03715	0	1	NA
KIAA2013/ENSG00000116685/clean/1: 11920332- 11922635:-	203.75	0.253948	0.407503	0.623181	0.533165	1
KIAA2013/ENSG00000116685/clean/1: 11923489- 11925204:-	170	1.84659	2.06623	0.893698	0.371484	1
PLOD1/ENSG00000083444/clean/1: 11934855- 11944521:+	0.75	0	5.03198	0	1	NA
PLOD1/ENSG00000083444/clean/1: 11934855- 11947975:+	72.5	0	2.11942	0	1	1
PLOD1/ENSG00000083444/clean/1: 11944662- 11947975:+	0.375	0	6.96861	0	1	NA
PLOD1/ENSG00000083444/clean/1: 11948067- 11949772:+	115.125	2.62793	2.09904	1.25197	0.210581	1
PLOD1/ENSG00000083444/clean/1: 11949906- 11950356:+	163.125	0	2.2412	0	1	1
PLOD1/ENSG00000083444/clean/1: 11950520- 11952622:+	136.5	2.07214	1.83608	1.12856	0.259082	1
PLOD1/ENSG00000083444/clean/1: 11952735- 11954829:+	103.375	0	2.09797	0	1	1
PLOD1/ENSG00000083444/clean/1: 11954893- 11956916:+	129.625	0	2.32942	0	1	1
PLOD1/ENSG00000083444/clean/1: 11954893- 11957089:+	0.375	0	6.99345	0	1	NA
PLOD1/ENSG00000083444/clean/1: 11957014- 11957841:+	144.875	0	2.08549	0	1	1
PLOD1/ENSG00000083444/clean/1: 11957193- 11957841:+	0.25	6.65343e-05	7.06745	9.4142e-06	0.999992	NA
PLOD1/ENSG00000083444/clean/1: 11957943- 11958515:+	112	0	2.09927	0	1	1
PLOD1/ENSG00000083444/clean/1: 11958647- 11960645:+	122	0	2.27183	0	1	1
PLOD1/ENSG00000083444/clean/1: 11960767- 11963531:+	105.625	0	2.0981	0	1	1
PLOD1/ENSG00000083444/clean/1: 11963636- 11964174:+	78.5	-0.305861	2.11375	-0.1447	0.884947	1
PLOD1/ENSG00000083444/clean/1: 11964300- 11964643:+	107	0	2.09699	0	1	1
PLOD1/ENSG00000083444/clean/1: 11964785- 11965479:+	138	0	2.08391	0	1	1
PLOD1/ENSG00000083444/clean/1: 11965593- 11966250:+	129	0	2.08999	0	1	1
PLOD1/ENSG00000083444/clean/1: 11966316- 11966986:+	129.875	0	2.07817	0	1	1
PLOD1/ENSG00000083444/clean/1: 11967091- 11970669:+	169.625	0	2.08221	0	1	1
PLOD1/ENSG00000083444/clean/1: 11970816- 11972871:+	132.375	0	2.0954	0	1	1
PLOD1/ENSG00000083444/clean/1: 11972997- 11974652:+	93.625	0	2.30261	0	1	1
MFN2/ENSG00000116688/clean/1: 11980484- 11981809:+	4	0	2.76239	0	1	NA
MFN2/ENSG00000116688/clean/1: 11980484- 11981969:+	66.5	2.7157	1.8274	1.4861	0.137252	1
MFN2/ENSG00000116688/clean/1: 11980484- 11989164:+	9.625	0	2.34658	0	1	NA
MFN2/ENSG00000116688/clean/1: 11981853- 11981969:+	4.875	0.459427	1.75628	0.261592	0.793636	NA
MFN2/ENSG00000116688/clean/1: 11982114- 11982522:+	2.875	0	3.05497	0	1	NA
MFN2/ENSG00000116688/clean/1: 11982114- 11989164:+	141.375	0	2.07057	0	1	1
MFN2/ENSG00000116688/clean/1: 11982590- 11989164:+	3	0	2.96202	0	1	NA
MFN2/ENSG00000116688/clean/1: 11989343- 11992278:+	1.375	4.76457	3.37584	1.41137	0.158135	NA
MFN2/ENSG00000116688/clean/1: 11989343- 11992554:+	159	1.48862	1.25293	1.18811	0.234789	1
MFN2/ENSG00000116688/clean/1: 11992463- 11992554:+	1.875	4.25	2.98234	1.42506	0.15414	NA
MFN2/ENSG00000116688/clean/1: 11992690- 11996155:+	130.625	1.642	2.07686	0.790617	0.429168	1
MFN2/ENSG00000116688/clean/1: 11996318- 11997296:+	116.5	1.3527	1.81121	0.746849	0.455155	1
MFN2/ENSG00000116688/clean/1: 11997421- 11998769:+	147.375	0	2.0764	0	1	1
MFN2/ENSG00000116688/clean/1: 11998878- 11998987:+	131.625	1.26453	1.80967	0.698764	0.4847	1
MFN2/ENSG00000116688/clean/1: 11999095- 12001400:+	138	2.74224	1.80403	1.52006	0.128495	1
MFN2/ENSG00000116688/clean/1: 12001554- 12001768:+	127.125	0	2.07331	0	1	1
MFN2/ENSG00000116688/clean/1: 12001836- 12001981:+	192.75	0	2.06963	0	1	1
MFN2/ENSG00000116688/clean/1: 12002103- 12003991:+	153.875	2.72294	1.80547	1.50816	0.131513	1
MFN2/ENSG00000116688/clean/1: 12004118- 12004508:+	168.75	0	2.06869	0	1	1
MFN2/ENSG00000116688/clean/1: 12004613- 12004824:+	162.625	0	2.07275	0	1	1
MFN2/ENSG00000116688/clean/1: 12004927- 12005710:+	129.25	0	2.07604	0	1	1
MFN2/ENSG00000116688/clean/1: 12005931- 12006537:+	121.375	0	2.08222	0	1	1
MFN2/ENSG00000116688/clean/1: 12006693- 12007052:+	99.75	0	2.0869	0	1	1
MFN2/ENSG00000116688/clean/1: 12007249- 12009591:+	99.375	0	2.08308	0	1	1
MFN2/ENSG00000116688/clean/1: 12009726- 12011495:+	109.125	0	2.07632	0	1	1
MIIP/ENSG00000116691/clean/1: 12019552- 12021644:+	43	0	2.12416	0	1	1
MIIP/ENSG00000116691/clean/1: 12019552- 12022094:+	5.25	0	2.57782	0	1	NA
MIIP/ENSG00000116691/clean/1: 12021840- 12022094:+	83.5	0	2.09202	0	1	1
MIIP/ENSG00000116691/clean/1: 12022442- 12022832:+	43.75	0	2.11794	0	1	1
MIIP/ENSG00000116691/clean/1: 12022917- 12029032:+	59.375	0	2.10836	0	1	1
MIIP/ENSG00000116691/known-exon/1: 12029894- 12030027:+	84.875	0.429181	0.966718	0.443957	0.657074	1
MIIP/ENSG00000116691/clean/1: 12030124- 12031265:+	73.625	0	2.09218	0	1	1
MIIP/ENSG00000116691/clean/1: 12031403- 12031540:+	0.25	-2.35439e-05	7.06745	-3.33132e-06	0.999997	NA
TNFRSF8/ENSG00000120949/clean/1: 12063661- 12084463:+	13.5	0	2.26944	0	1	NA
TNFRSF8/ENSG00000120949/clean/1: 12063661- 12097100:+	0.75	0	5.47928	0	1	NA
TNFRSF8/ENSG00000120949/clean/1: 12084551- 12097100:+	10.25	0	2.32974	0	1	NA
TNFRSF8/ENSG00000120949/clean/1: 12097217- 12104378:+	12	0	2.30165	0	1	NA
TNFRSF8/ENSG00000120949/clean/1: 12104531- 12109565:+	15.625	0	2.24138	0	1	NA
TNFRSF8/ENSG00000120949/clean/1: 12109656- 12110040:+	12.5	0	2.28241	0	1	NA
TNFRSF8/ENSG00000120949/clean/1: 12110204- 12111897:+	11.25	0	2.30518	0	1	NA
TNFRSF8/ENSG00000120949/clean/1: 12112014- 12115576:+	13.75	0	2.26087	0	1	NA
TNFRSF8/ENSG00000120949/clean/1: 12115729- 12123283:+	11	0	2.31578	0	1	NA
TNFRSF8/ENSG00000120949/clean/1: 12123377- 12123714:+	12.875	0	2.27323	0	1	NA
TNFRSF8/ENSG00000120949/clean/1: 12123827- 12125950:+	10.75	0	2.34993	0	1	NA
TNFRSF8/ENSG00000120949/clean/1: 12126052- 12126182:+	12.375	0	2.31044	0	1	NA
TNFRSF8/ENSG00000120949/clean/1: 12126236- 12135587:+	12.5	0	2.28536	0	1	NA
TNFRSF8/ENSG00000120949/clean/1: 12135613- 12138228:+	10	0	2.36716	0	1	NA
TNFRSF8/ENSG00000120949/clean/1: 12138436- 12142286:+	11.25	0	2.33807	0	1	NA
TNFRSF1B/ENSG00000028137/clean/1: 12167169- 12188795:+	177.5	0	2.07823	0	1	1
TNFRSF1B/ENSG00000028137/clean/1: 12167169- 12190956:+	19.125	0	2.21029	0	1	NA
TNFRSF1B/ENSG00000028137/clean/1: 12188895- 12190956:+	182.25	1.26381	0.943244	1.33985	0.180294	1
TNFRSF1B/ENSG00000028137/clean/1: 12191085- 12191773:+	185.875	0	2.07599	0	1	1
TNFRSF1B/ENSG00000028137/clean/1: 12191923- 12192347:+	0.125	0	7.06745	0	1	NA
TNFRSF1B/ENSG00000028137/clean/1: 12192524- 12192862:+	249.125	0	2.0649	0	1	1
TNFRSF1B/ENSG00000028137/clean/1: 12193098- 12193954:+	216.25	0	2.06919	0	1	1
TNFRSF1B/ENSG00000028137/clean/1: 12194032- 12194583:+	424.625	1.36791	2.06282	0.663125	0.50725	1
TNFRSF1B/ENSG00000028137/clean/1: 12194618- 12201966:+	346	-0.0752338	1.21997	-0.0616685	0.950827	1
TNFRSF1B/ENSG00000028137/clean/1: 12202171- 12206739:+	194.875	0.62715	1.11386	0.563042	0.573406	1
VPS13D/ENSG00000048707/clean/1: 12230120- 12234190:+	9.875	0	2.34533	0	1	NA
VPS13D/ENSG00000048707/clean/1: 12234363- 12242512:+	14.75	0	2.25126	0	1	NA
VPS13D/ENSG00000048707/clean/1: 12242590- 12244245:+	16.875	0	2.24311	0	1	NA
VPS13D/ENSG00000048707/clean/1: 12244436- 12244536:+	22.125	1.73882	2.17757	0.798513	0.424573	NA
VPS13D/ENSG00000048707/clean/1: 12244617- 12249222:+	15.5	0	2.2492	0	1	NA
VPS13D/ENSG00000048707/clean/1: 12249339- 12253721:+	14	2.75871	2.00083	1.37878	0.167963	NA
VPS13D/ENSG00000048707/clean/1: 12253826- 12256275:+	1	3.44266	3.96712	0.867797	0.385505	NA
VPS13D/ENSG00000048707/clean/1: 12256503- 12256986:+	19.25	0	2.19994	0	1	NA
VPS13D/ENSG00000048707/clean/1: 12257087- 12257934:+	21	2.12919	2.20212	0.966883	0.333603	NA
VPS13D/ENSG00000048707/clean/1: 12258103- 12260692:+	16.625	0	2.2347	0	1	NA
VPS13D/ENSG00000048707/clean/1: 12260794- 12260947:+	19.25	0	2.21095	0	1	NA
VPS13D/ENSG00000048707/clean/1: 12261149- 12261900:+	19.375	0	2.20472	0	1	NA
VPS13D/ENSG00000048707/clean/1: 12262080- 12266880:+	11.625	0	2.29758	0	1	NA
VPS13D/ENSG00000048707/clean/1: 12267011- 12267844:+	12.75	0	2.27614	0	1	NA
VPS13D/ENSG00000048707/clean/1: 12267920- 12268705:+	12.125	0	2.29495	0	1	NA
VPS13D/ENSG00000048707/clean/1: 12268876- 12270993:+	10.125	0	2.33398	0	1	NA
VPS13D/ENSG00000048707/clean/1: 12271124- 12273002:+	15.75	0	2.24078	0	1	NA
VPS13D/ENSG00000048707/clean/1: 12273135- 12275824:+	15.5	0	2.2396	0	1	NA
VPS13D/ENSG00000048707/clean/1: 12278038- 12279498:+	22.875	0	2.18313	0	1	NA
VPS13D/ENSG00000048707/clean/1: 12279650- 12282704:+	14.375	0	2.25722	0	1	NA
VPS13D/ENSG00000048707/clean/1: 12283736- 12288222:+	14.25	0	2.27622	0	1	NA
VPS13D/ENSG00000048707/clean/1: 12288313- 12290997:+	14.875	0	2.24658	0	1	NA
VPS13D/ENSG00000048707/clean/1: 12291124- 12293523:+	12	0	2.29037	0	1	NA
VPS13D/ENSG00000048707/clean/1: 12293704- 12299201:+	12	0	2.31158	0	1	NA
VPS13D/ENSG00000048707/clean/1: 12299384- 12304505:+	16.875	0	2.22169	0	1	NA
VPS13D/ENSG00000048707/clean/1: 12304728- 12308430:+	12.75	0	2.28004	0	1	NA
VPS13D/ENSG00000048707/clean/1: 12308641- 12311453:+	18	0	2.22884	0	1	NA
VPS13D/ENSG00000048707/clean/1: 12311625- 12311812:+	17.125	0	2.22218	0	1	NA
VPS13D/ENSG00000048707/clean/1: 12311925- 12314114:+	15.75	0	2.2386	0	1	NA
VPS13D/ENSG00000048707/clean/1: 12314327- 12318071:+	13.875	0	2.25816	0	1	NA
VPS13D/ENSG00000048707/clean/1: 12318337- 12319496:+	19.5	0	2.20297	0	1	NA
VPS13D/ENSG00000048707/clean/1: 12319630- 12321808:+	20	0	2.19465	0	1	NA
VPS13D/ENSG00000048707/clean/1: 12321964- 12322535:+	20.5	0	2.20034	0	1	NA
VPS13D/ENSG00000048707/clean/1: 12322746- 12323705:+	17.75	0	2.2377	0	1	NA
VPS13D/ENSG00000048707/clean/1: 12323780- 12327647:+	19.5	0	2.19856	0	1	NA
VPS13D/ENSG00000048707/clean/1: 12327854- 12329828:+	17.625	0	2.21542	0	1	NA
VPS13D/ENSG00000048707/clean/1: 12329918- 12333225:+	16	0	2.23071	0	1	NA
VPS13D/ENSG00000048707/clean/1: 12333366- 12335704:+	18.5	0	2.21449	0	1	NA
VPS13D/ENSG00000048707/clean/1: 12341885- 12342898:+	17.5	0	2.23114	0	1	NA
VPS13D/ENSG00000048707/clean/1: 12343051- 12345373:+	20.75	0	2.2025	0	1	NA
VPS13D/ENSG00000048707/clean/1: 12345509- 12346604:+	19.875	0	2.20986	0	1	NA
VPS13D/ENSG00000048707/clean/1: 12346652- 12348822:+	16.125	0	2.2408	0	1	NA
VPS13D/ENSG00000048707/clean/1: 12348973- 12349163:+	11.625	2.63533	2.29302	1.14929	0.250438	NA
VPS13D/ENSG00000048707/clean/1: 12349374- 12353973:+	10.25	2.7608	2.09075	1.32048	0.186674	NA
VPS13D/ENSG00000048707/clean/1: 12354221- 12355898:+	15.5	0	2.23476	0	1	NA
VPS13D/ENSG00000048707/clean/1: 12356090- 12356397:+	16.875	0	2.22939	0	1	NA
VPS13D/ENSG00000048707/clean/1: 12356524- 12358458:+	16.625	0	2.22473	0	1	NA
VPS13D/ENSG00000048707/clean/1: 12358601- 12362719:+	14.25	0	2.25567	0	1	NA
VPS13D/ENSG00000048707/clean/1: 12362850- 12363071:+	21.125	0	2.18534	0	1	NA
VPS13D/ENSG00000048707/clean/1: 12363247- 12368467:+	20.625	3.7173	1.84617	2.01352	0.0440599	NA
VPS13D/ENSG00000048707/clean/1: 12367701- 12368467:+	0.5	4.88526	5.87259	0.831875	0.405479	NA
VPS13D/ENSG00000048707/clean/1: 12368591- 12369466:+	26.875	0	2.16089	0	1	NA
VPS13D/ENSG00000048707/clean/1: 12369702- 12373749:+	13.5	0	2.27563	0	1	NA
VPS13D/ENSG00000048707/clean/1: 12373858- 12378427:+	14.25	0	2.25304	0	1	NA
VPS13D/ENSG00000048707/clean/1: 12378591- 12379487:+	21.375	0	2.19619	0	1	NA
VPS13D/ENSG00000048707/clean/1: 12379596- 12382975:+	17.875	0	2.23511	0	1	NA
VPS13D/ENSG00000048707/clean/1: 12383155- 12385259:+	21.25	0	2.19323	0	1	NA
VPS13D/ENSG00000048707/clean/1: 12385373- 12386184:+	23.5	0	2.17894	0	1	NA
VPS13D/ENSG00000048707/clean/1: 12386334- 12400180:+	29.875	0	2.15819	0	1	1
VPS13D/ENSG00000048707/clean/1: 12400330- 12401607:+	18.25	0	2.21389	0	1	NA
VPS13D/ENSG00000048707/clean/1: 12401704- 12403824:+	21.625	0	2.19407	0	1	NA
VPS13D/ENSG00000048707/clean/1: 12403973- 12415086:+	21.75	0	2.19595	0	1	NA
VPS13D/ENSG00000048707/clean/1: 12415221- 12416659:+	21.875	0	2.1815	0	1	NA
VPS13D/ENSG00000048707/clean/1: 12416827- 12455997:+	26.5	0	2.16029	0	1	NA
VPS13D/ENSG00000048707/clean/1: 12460396- 12497499:+	12.625	0	2.27559	0	1	NA
VPS13D/ENSG00000048707/clean/1: 12497631- 12506852:+	20.875	0	2.18922	0	1	NA
VPS13D/ENSG00000048707/clean/1: 12507093- 12508892:+	23	0.825124	1.10468	0.746935	0.455103	NA
DHRS3/ENSG00000162496/clean/1: 12568424- 12572727:-	20.25	0	2.24078	0	1	NA
DHRS3/ENSG00000162496/clean/1: 12572853- 12578717:-	19.125	0	2.26667	0	1	NA
DHRS3/ENSG00000162496/clean/1: 12572853- 12580522:-	0.125	0	7.06745	0	1	NA
DHRS3/ENSG00000162496/clean/1: 12578956- 12579292:-	20.375	0	2.25398	0	1	NA
DHRS3/ENSG00000162496/clean/1: 12579412- 12580522:-	18.875	0	2.26909	0	1	NA
DHRS3/ENSG00000162496/clean/1: 12580666- 12616559:-	0.5	0	5.88029	0	1	NA
DHRS3/ENSG00000162496/clean/1: 12580666- 12617153:-	15.25	0	3.55198	0	1	NA
PRAMEF2/ENSG00000120952/clean/1: 12859296- 12859692:+	0.25	0	6.99345	0	1	NA
LRRC38/ENSG00000162494/clean/1: 13476099- 13512962:-	1	0	4.55101	0	1	NA
PRDM2/ENSG00000116731/clean/1: 13700300- 13715540:+	0.125	0	7.06745	0	1	NA
PRDM2/ENSG00000116731/clean/1: 13715614- 13730999:+	1.125	0	4.3205	0	1	NA
PRDM2/ENSG00000116731/clean/1: 13731117- 13732778:+	7.375	0	2.42989	0	1	NA
PRDM2/ENSG00000116731/clean/1: 13742157- 13749360:+	7	0	2.45397	0	1	NA
PRDM2/ENSG00000116731/clean/1: 13749487- 13773077:+	21.75	0	2.18344	0	1	NA
PRDM2/ENSG00000116731/clean/1: 13749487- 13816426:+	0.5	0	6.30575	0	1	NA
PRDM2/ENSG00000116731/clean/1: 13769173- 13773077:+	1	0	4.17938	0	1	NA
PRDM2/ENSG00000116731/clean/1: 13772214- 13773077:+	0.125	-1.44263	7.06745	-0.204123	0.838257	NA
PRDM2/ENSG00000116731/clean/1: 13773188- 13778417:+	34.375	0	2.1571	0	1	1
PRDM2/ENSG00000116731/clean/1: 13773188- 13816426:+	1.25	0	3.91671	0	1	NA
PRDM2/ENSG00000116731/clean/1: 13782831- 13786514:+	24.75	-0.642106	1.30921	-0.490453	0.623813	NA
PRDM2/ENSG00000116731/clean/1: 13782831- 13816426:+	1.125	0	4.01703	0	1	NA
PRDM2/ENSG00000116731/clean/1: 13816570- 13823158:+	3	0	3.07947	0	1	NA
KAZN/ENSG00000189337/clean/1: 14924572- 14960683:+	0.5	0	5.88028	0	1	NA
KAZN/ENSG00000189337/clean/1: 14960875- 15034748:+	0.625	0	5.37423	0	1	NA
KAZN/ENSG00000189337/clean/1: 15034885- 15043988:+	0.625	0	5.37423	0	1	NA
KAZN/ENSG00000189337/clean/1: 15044159- 15056090:+	1	0	4.55101	0	1	NA
KAZN/ENSG00000189337/clean/1: 15056280- 15060171:+	0.375	0	6.99345	0	1	NA
KAZN/ENSG00000189337/clean/1: 15060302- 15063571:+	0.375	0	6.96861	0	1	NA
KAZN/ENSG00000189337/clean/1: 15063622- 15065629:+	0.375	0	6.99345	0	1	NA
TMEM51/ENSG00000171729/clean/1: 15153954- 15210489:+	1.125	0	4.39511	0	1	NA
TMEM51/ENSG00000171729/clean/1: 15153954- 15214894:+	1	0	4.22059	0	1	NA
TMEM51/ENSG00000171729/clean/1: 15210562- 15214894:+	0.875	0	4.8266	0	1	NA
TMEM51/ENSG00000171729/clean/1: 15215431- 15219325:+	1.5	0	3.61821	0	1	NA
FHAD1/ENSG00000142621/clean/1: 15251877- 15272322:+	0.125	0	7.06745	0	1	NA
EFHD2/ENSG00000142634/clean/1: 15410279- 15425870:+	108.5	0	2.07658	0	1	1
EFHD2/ENSG00000142634/clean/1: 15426018- 15427149:+	93.5	0	2.08298	0	1	1
EFHD2/ENSG00000142634/clean/1: 15427284- 15427897:+	0.125	1.44269	7.06745	0.204132	0.838251	NA
EFHD2/ENSG00000142634/clean/1: 15427284- 15428592:+	127.375	1.79591	2.07261	0.866497	0.386218	1
EFHD2/ENSG00000142634/clean/1: 15428009- 15428592:+	0.125	0	7.06745	0	1	NA
CASP9/ENSG00000132906/known-exon/1: 15493035- 15493891:-	12	0	2.29389	0	1	NA
CASP9/ENSG00000132906/clean/1: 15494001- 15495272:-	10.875	0	2.31376	0	1	NA
CASP9/ENSG00000132906/clean/1: 15495452- 15504610:-	4.875	0	2.61208	0	1	NA
CASP9/ENSG00000132906/clean/1: 15495452- 15518109:-	2.625	0	3.04979	0	1	NA
CASP9/ENSG00000132906/clean/1: 15504758- 15505989:-	5.125	0	2.59075	0	1	NA
CASP9/ENSG00000132906/clean/1: 15504758- 15506898:-	0.125	0	7.06745	0	1	NA
CASP9/ENSG00000132906/clean/1: 15506079- 15506898:-	8	0	2.42754	0	1	NA
CASP9/ENSG00000132906/clean/1: 15507075- 15507872:-	8.875	0	2.40809	0	1	NA
CASP9/ENSG00000132906/clean/1: 15507907- 15518109:-	7.75	0	2.45412	0	1	NA
CASP9/ENSG00000132906/clean/1: 15518395- 15524068:-	11.5	0	2.30221	0	1	NA
CASP9/ENSG00000132906/clean/1: 15518395- 15524851:-	0.375	0	6.58605	0	1	NA
DNAJC16/ENSG00000116138/clean/1: 15526958- 15529087:+	7.5	1.09874	2.41312	0.455317	0.648881	NA
DNAJC16/ENSG00000116138/clean/1: 15526958- 15534236:+	0.125	0	7.06745	0	1	NA
DNAJC16/ENSG00000116138/clean/1: 15529272- 15534236:+	10.5	0	2.32643	0	1	NA
DNAJC16/ENSG00000116138/clean/1: 15534303- 15536474:+	9.25	0	2.37722	0	1	NA
DNAJC16/ENSG00000116138/clean/1: 15536814- 15544398:+	8.875	0	2.37738	0	1	NA
DNAJC16/ENSG00000116138/clean/1: 15544583- 15546766:+	8.125	0	2.39684	0	1	NA
DNAJC16/ENSG00000116138/clean/1: 15546871- 15548269:+	8.125	0	2.40369	0	1	NA
DNAJC16/ENSG00000116138/clean/1: 15548428- 15559525:+	9.375	0	2.36535	0	1	NA
DNAJC16/ENSG00000116138/clean/1: 15559656- 15562141:+	8.25	0	2.40548	0	1	NA
DNAJC16/ENSG00000116138/clean/1: 15562325- 15563928:+	9.75	0	2.34324	0	1	NA
DNAJC16/ENSG00000116138/clean/1: 15564111- 15564282:+	11.125	0	2.33021	0	1	NA
DNAJC16/ENSG00000116138/clean/1: 15564359- 15565181:+	0.125	1.44269	7.06745	0.204132	0.838251	NA
DNAJC16/ENSG00000116138/clean/1: 15565999- 15566081:+	11.625	0	2.3154	0	1	NA
DNAJC16/ENSG00000116138/clean/1: 15567269- 15567777:+	10.125	0	2.33435	0	1	NA
DNAJC16/ENSG00000116138/known-exon/1: 15568235- 15568776:+	7.875	0.137509	2.41623	0.0569106	0.954616	NA
DNAJC16/ENSG00000116138/known-exon/1: 15568235- 15569652:+	7.5	-0.096209	2.42471	-0.0396786	0.968349	NA
AGMAT/ENSG00000116771/clean/1: 15573724- 15574756:-	37.75	0	2.12831	0	1	1
AGMAT/ENSG00000116771/clean/1: 15574841- 15577684:-	32.25	0	2.14427	0	1	1
AGMAT/ENSG00000116771/clean/1: 15577864- 15578858:-	24.375	-0.386552	2.16799	-0.1783	0.858487	NA
AGMAT/ENSG00000116771/clean/1: 15579054- 15580093:-	43.5	0	2.12632	0	1	1
AGMAT/ENSG00000116771/clean/1: 15580142- 15583192:-	43.5	0	2.11708	0	1	1
AGMAT/ENSG00000116771/clean/1: 15583395- 15584695:-	22.375	0	2.19317	0	1	NA
DDI2/ENSG00000197312/clean/1: 15617808- 15626668:+	16.875	0	2.22496	0	1	NA
DDI2/ENSG00000197312/clean/1: 15626798- 15630324:+	21.25	0	2.18984	0	1	NA
DDI2/ENSG00000197312/clean/1: 15630561- 15633438:+	20.375	0	2.1954	0	1	NA
DDI2/ENSG00000197312/clean/1: 15633565- 15638306:+	29.25	0	2.16043	0	1	NA
DDI2/ENSG00000197312/clean/1: 15638434- 15643521:+	32.5	0	2.14137	0	1	1
DDI2/ENSG00000197312/clean/1: 15643650- 15649719:+	31.5	0	2.15493	0	1	1
DDI2/ENSG00000197312/clean/1: 15649823- 15651705:+	29.875	0	2.14981	0	1	1
DDI2/ENSG00000197312/clean/1: 15651895- 15656616:+	35.875	3.45751	1.78625	1.93563	0.0529133	1
DDI2/ENSG00000197312/clean/1: 15656679- 15659836:+	23.875	0	2.18684	0	1	NA
PLEKHM2/ENSG00000116786/clean/1: 15684618- 15716236:+	81	0	2.08643	0	1	1
PLEKHM2/ENSG00000116786/clean/1: 15716343- 15716706:+	61.125	0	2.10295	0	1	1
PLEKHM2/ENSG00000116786/clean/1: 15716343- 15717892:+	0.75	0	5.03198	0	1	NA
PLEKHM2/ENSG00000116786/clean/1: 15716816- 15717892:+	42.75	0	2.12094	0	1	1
PLEKHM2/ENSG00000116786/clean/1: 15717992- 15718537:+	38.5	0	2.13068	0	1	1
PLEKHM2/ENSG00000116786/clean/1: 15718625- 15719733:+	36.125	0	2.12859	0	1	1
PLEKHM2/ENSG00000116786/clean/1: 15719920- 15721328:+	17.375	3.01887	1.96458	1.53665	0.124378	NA
PLEKHM2/ENSG00000116786/clean/1: 15719920- 15725316:+	30.625	1.4256	1.43397	0.994161	0.320144	1
PLEKHM2/ENSG00000116786/clean/1: 15721388- 15725316:+	18.5	1.88135	1.46092	1.28779	0.19782	NA
PLEKHM2/ENSG00000116786/clean/1: 15725545- 15727013:+	34.375	0	2.14137	0	1	1
PLEKHM2/ENSG00000116786/clean/1: 15727832- 15728078:+	54.875	2.70087	1.83862	1.46897	0.141842	1
PLEKHM2/ENSG00000116786/clean/1: 15728148- 15728266:+	49.25	0.103093	2.10794	0.0489069	0.960994	1
PLEKHM2/ENSG00000116786/clean/1: 15728357- 15728668:+	44.875	1.89777	2.11619	0.896787	0.369832	1
PLEKHM2/ENSG00000116786/clean/1: 15728733- 15729101:+	34.625	0.433414	2.14269	0.202276	0.839701	1
PLEKHM2/ENSG00000116786/clean/1: 15729190- 15729796:+	36.75	0	2.13389	0	1	1
PLEKHM2/ENSG00000116786/clean/1: 15729929- 15730531:+	40.875	0	2.12094	0	1	1
PLEKHM2/ENSG00000116786/clean/1: 15730722- 15731191:+	44.125	0	2.11497	0	1	1
PLEKHM2/ENSG00000116786/clean/1: 15731257- 15731888:+	29.625	0	2.15697	0	1	1
PLEKHM2/ENSG00000116786/clean/1: 15732048- 15732349:+	35.5	0	2.13041	0	1	1
PLEKHM2/ENSG00000116786/clean/1: 15732529- 15732611:+	27.25	0.383327	1.37996	0.277782	0.78118	NA
PLEKHM2/ENSG00000116786/clean/1: 15732728- 15733796:+	43.625	0.410187	2.11894	0.193581	0.846504	1
SLC25A34/ENSG00000162461/clean/1: 15736863- 15737928:+	0.25	6.65343e-05	7.06745	9.4142e-06	0.999992	NA
SLC25A34/ENSG00000162461/clean/1: 15739097- 15739223:+	0.125	-1.44263	7.06745	-0.204123	0.838257	NA
FBLIM1/ENSG00000162458/clean/1: 15758848- 15764492:+	0.125	0	7.06745	0	1	NA
FBLIM1/ENSG00000162458/clean/1: 15764685- 15764963:+	0.5	0	6.42797	0	1	NA
FBLIM1/ENSG00000162458/clean/1: 15765233- 15767375:+	0.375	0	6.99345	0	1	NA
FBLIM1/ENSG00000162458/clean/1: 15767563- 15768527:+	0.25	0	6.99345	0	1	NA
FBLIM1/ENSG00000162458/clean/1: 15768630- 15770408:+	0.5	0	5.8726	0	1	NA
FBLIM1/ENSG00000162458/clean/1: 15770578- 15774617:+	0.875	0	4.41498	0	1	NA
FBLIM1/ENSG00000162458/known-exon/1: 15777078- 15777169:+	0.25	2.44267	6.99344	0.34928	0.726879	NA
FBLIM1/ENSG00000162458/clean/1: 15777287- 15784547:+	0.75	0	5.47928	0	1	NA
SPEN/ENSG00000065526/clean/1: 15848150- 15872815:+	24.5	0	2.17171	0	1	NA
SPEN/ENSG00000065526/clean/1: 15873136- 15876201:+	25.75	2.34726	1.81016	1.29672	0.194729	NA
SPEN/ENSG00000065526/clean/1: 15874395- 15876201:+	4.875	3.3272	2.41351	1.37858	0.168026	NA
SPEN/ENSG00000065526/clean/1: 15876678- 15909320:+	22.625	0	2.17901	0	1	NA
SPEN/ENSG00000065526/clean/1: 15909481- 15911100:+	28.875	2.72279	1.80134	1.51154	0.130651	NA
SPEN/ENSG00000065526/clean/1: 15911301- 15916127:+	21.625	0	2.18216	0	1	NA
SPEN/ENSG00000065526/clean/1: 15916279- 15918925:+	28.25	0	2.16913	0	1	NA
SPEN/ENSG00000065526/clean/1: 15919051- 15919403:+	35.625	0	2.13543	0	1	1
SPEN/ENSG00000065526/clean/1: 15919517- 15920869:+	39.625	0	2.1329	0	1	1
SPEN/ENSG00000065526/clean/1: 15920983- 15922248:+	71.5	0	2.09407	0	1	1
SPEN/ENSG00000065526/clean/1: 15922349- 15928090:+	60.25	0	2.09842	0	1	1
SPEN/ENSG00000065526/clean/1: 15936266- 15937162:+	36.125	-0.15308	1.32664	-0.115389	0.908137	1
SPEN/ENSG00000065526/clean/1: 15937645- 15937811:+	48.25	0	2.12262	0	1	1
SPEN/ENSG00000065526/clean/1: 15938006- 15938717:+	24.25	0.0831946	1.51767	0.0548175	0.956284	NA
SPEN/ENSG00000065526/clean/1: 15938876- 15939295:+	27.875	-0.220903	1.89639	-0.116486	0.907267	NA
ZBTB17/ENSG00000116809/clean/1: 15942252- 15942330:-	25.875	1.61096	2.16051	0.745639	0.455886	NA
ZBTB17/ENSG00000116809/known-exon/1: 15942420- 15942528:-	20.875	1.7568	2.18556	0.803822	0.4215	NA
ZBTB17/ENSG00000116809/clean/1: 15942901- 15943063:-	0.125	-1.44263	7.06745	-0.204123	0.838257	NA
ZBTB17/ENSG00000116809/clean/1: 15943519- 15943598:-	14.875	0	2.2519	0	1	NA
ZBTB17/ENSG00000116809/known-exon/1: 15943715- 15943807:-	13.75	3.88824	1.94447	1.99964	0.0455392	NA
ZBTB17/ENSG00000116809/known-exon/1: 15943895- 15944299:-	15.375	-0.415032	1.98524	-0.20906	0.834402	NA
ZBTB17/ENSG00000116809/clean/1: 15944600- 15944696:-	19.5	-0.123575	1.37379	-0.0899515	0.928326	NA
ZBTB17/ENSG00000116809/clean/1: 15944839- 15944936:-	23.5	0	2.17252	0	1	NA
ZBTB17/ENSG00000116809/clean/1: 15945202- 15945714:-	23.125	0	2.18949	0	1	NA
ZBTB17/ENSG00000116809/clean/1: 15946294- 15946934:-	24.25	0	2.18171	0	1	NA
ZBTB17/ENSG00000116809/clean/1: 15947123- 15948290:-	19	0	2.20276	0	1	NA
ZBTB17/ENSG00000116809/clean/1: 15947123- 15973038:-	0.125	0	7.06745	0	1	NA
ZBTB17/ENSG00000116809/clean/1: 15948497- 15973038:-	18.625	0	2.20411	0	1	NA
ZBTB17/ENSG00000116809/clean/1: 15973125- 15975982:-	13.875	0	2.26615	0	1	NA
CLCNKA/ENSG00000186510/clean/1: 16032526- 16033169:+	0.125	0	7.06745	0	1	NA
FAM131C/ENSG00000185519/clean/1: 16058717- 16059493:-	0.5	0	6.33808	0	1	NA
FAM131C/ENSG00000185519/clean/1: 16060051- 16062098:-	0.375	0	6.99345	0	1	NA
FAM131C/ENSG00000185519/clean/1: 16062192- 16062498:-	0.5	0	5.88028	0	1	NA
FAM131C/ENSG00000185519/clean/1: 16062534- 16063520:-	0.625	0	5.40851	0	1	NA
FAM131C/ENSG00000185519/clean/1: 16063636- 16073420:-	0.5	0	5.88028	0	1	NA
EPHA2/ENSG00000142627/clean/1: 16125320- 16129433:-	1.5	0	3.69904	0	1	NA
EPHA2/ENSG00000142627/clean/1: 16129589- 16130225:-	1.125	0	4.00803	0	1	NA
EPHA2/ENSG00000142627/clean/1: 16130419- 16131720:-	1.75	0	3.59504	0	1	NA
EPHA2/ENSG00000142627/clean/1: 16131870- 16132063:-	1.25	0	4.25689	0	1	NA
EPHA2/ENSG00000142627/clean/1: 16132273- 16132377:-	1.5	0	3.62915	0	1	NA
EPHA2/ENSG00000142627/clean/1: 16133368- 16133480:-	1.875	0	3.65442	0	1	NA
EPHA2/ENSG00000142627/clean/1: 16133606- 16133859:-	2.25	0	3.20029	0	1	NA
EPHA2/ENSG00000142627/clean/1: 16133915- 16134467:-	2	0	3.43865	0	1	NA
EPHA2/ENSG00000142627/clean/1: 16134567- 16135035:-	1.75	0	3.47163	0	1	NA
EPHA2/ENSG00000142627/clean/1: 16135189- 16135654:-	2.25	0	3.19247	0	1	NA
EPHA2/ENSG00000142627/clean/1: 16135770- 16137852:-	1	0	4.56742	0	1	NA
EPHA2/ENSG00000142627/clean/1: 16138185- 16138274:-	1	0	4.4952	0	1	NA
EPHA2/ENSG00000142627/clean/1: 16138430- 16148377:-	1.125	0	4.37401	0	1	NA
EPHA2/ENSG00000142627/clean/1: 16149047- 16150895:-	1.75	0	3.42606	0	1	NA
EPHA2/ENSG00000142627/clean/1: 16150963- 16155847:-	2.125	0	3.25019	0	1	NA
ARHGEF19/ENSG00000142632/clean/1: 16198744- 16199149:-	1.25	0	3.84793	0	1	NA
ARHGEF19/ENSG00000142632/clean/1: 16199254- 16201781:-	2.625	0	3.04024	0	1	NA
ARHGEF19/ENSG00000142632/clean/1: 16201861- 16202415:-	4.125	0	2.74507	0	1	NA
ARHGEF19/ENSG00000142632/clean/1: 16204919- 16205086:-	3.125	0	2.89574	0	1	NA
ARHGEF19/ENSG00000142632/clean/1: 16205176- 16205350:-	4.375	1.95726	2.64688	0.739458	0.459629	NA
ARHGEF19/ENSG00000142632/clean/1: 16205425- 16205537:-	3.625	2.29068	2.75478	0.831529	0.405675	NA
ARHGEF19/ENSG00000142632/clean/1: 16206083- 16206179:-	3.625	0	2.80253	0	1	NA
ARHGEF19/ENSG00000142632/clean/1: 16207210- 16207521:-	0.125	1.44269	7.06745	0.204132	0.838251	NA
ARHGEF19/ENSG00000142632/clean/1: 16208225- 16208642:-	0.125	0	7.06745	0	1	NA
ANO7P1/ENSG00000237276/clean/1: 16216061- 16216468:-	6.25	-0.706261	2.49997	-0.282508	0.777554	NA
ANO7P1/ENSG00000237276/clean/1: 16216609- 16217126:-	7.25	0	2.44193	0	1	NA
RSG1/ENSG00000132881/clean/1: 16232297- 16232509:-	5.875	0	2.59264	0	1	NA
RSG1/ENSG00000132881/clean/1: 16232646- 16232892:-	5.125	0	2.62183	0	1	NA
RSG1/ENSG00000132881/clean/1: 16232646- 16233611:-	5.25	0	2.60343	0	1	NA
RSG1/ENSG00000132881/clean/1: 16233017- 16233611:-	4.125	0	2.80877	0	1	NA
RSG1/ENSG00000132881/clean/1: 16233764- 16236630:-	8.625	0	2.41182	0	1	NA
FBXO42/ENSG00000037637/clean/1: 16251785- 16252287:-	31	1.07155	1.40452	0.762931	0.445505	1
FBXO42/ENSG00000037637/clean/1: 16252404- 16253095:-	29.25	1.6785	2.15617	0.778464	0.436295	NA
FBXO42/ENSG00000037637/clean/1: 16253731- 16255710:-	27.25	0.825313	1.90707	0.432766	0.665185	NA
FBXO42/ENSG00000037637/clean/1: 16255821- 16256605:-	34.25	0	2.14182	0	1	1
FBXO42/ENSG00000037637/clean/1: 16256759- 16294782:-	35.875	0	2.13379	0	1	1
FBXO42/ENSG00000037637/clean/1: 16294917- 16305802:-	40.5	0	2.12082	0	1	1
FBXO42/ENSG00000037637/clean/1: 16305919- 16315168:-	36.125	0	2.12885	0	1	1
FBXO42/ENSG00000037637/clean/1: 16315435- 16352254:-	25	0	2.16994	0	1	NA
SZRD1/ENSG00000055070/clean/1: 16367308- 16387054:+	0.5	0	5.8726	0	1	NA
SZRD1/ENSG00000055070/clean/1: 16367308- 16390549:+	0.375	0	6.96861	0	1	NA
SZRD1/ENSG00000055070/clean/1: 16367308- 16391374:+	121.125	0	2.07609	0	1	1
SZRD1/ENSG00000055070/clean/1: 16367308- 16393227:+	179.75	0	2.06516	0	1	1
SZRD1/ENSG00000055070/clean/1: 16387125- 16391374:+	1.125	0	4.00803	0	1	NA
SZRD1/ENSG00000055070/clean/1: 16391424- 16393227:+	92.125	0	2.08553	0	1	1
SZRD1/ENSG00000055070/clean/1: 16393482- 16395037:+	291.75	0	2.06093	0	1	1
SPATA21/ENSG00000187144/clean/1: 16399521- 16400719:-	0.125	0	7.06745	0	1	NA
SPATA21/ENSG00000187144/clean/1: 16400892- 16403726:-	0.125	0	7.06745	0	1	NA
NECAP2/ENSG00000157191/clean/1: 16440853- 16441165:+	14.875	0.65535	1.23513	0.530594	0.5957	NA
NECAP2/ENSG00000157191/clean/1: 16440775- 16443631:+	0.875	-0.879193	4.93095	-0.178301	0.858487	NA
NECAP2/ENSG00000157191/clean/1: 16443732- 16447869:+	98.625	0	2.08345	0	1	1
NECAP2/ENSG00000157191/clean/1: 16447974- 16448059:+	146.125	0	2.06802	0	1	1
NECAP2/ENSG00000157191/clean/1: 16447974- 16449092:+	0.375	0	6.96861	0	1	NA
NECAP2/ENSG00000157191/clean/1: 16448141- 16449092:+	163.5	0	2.06777	0	1	1
NECAP2/ENSG00000157191/clean/1: 16449201- 16451837:+	127	0	2.07082	0	1	1
NECAP2/ENSG00000157191/clean/1: 16452015- 16455817:+	91.875	0	2.08083	0	1	1
NECAP2/ENSG00000157191/clean/1: 16452015- 16458841:+	6.375	0	2.49122	0	1	NA
NECAP2/ENSG00000157191/clean/1: 16455893- 16458841:+	98.625	0	2.07837	0	1	1
CROCCP3/ENSG00000080947/clean/1: 16477074- 16478254:-	0.25	0	6.99345	0	1	NA
CROCCP3/ENSG00000080947/clean/1: 16485665- 16486425:-	0.125	0	7.06745	0	1	NA
CROCCP3/ENSG00000080947/clean/1: 16486661- 16490617:-	0.125	0	7.06745	0	1	NA
NBPF1/ENSG00000219481/clean/1: 16565805- 16566407:-	5.75	0	2.54027	0	1	NA
NBPF1/ENSG00000219481/clean/1: 16566459- 16567178:-	9.125	0	2.36836	0	1	NA
NBPF1/ENSG00000219481/clean/1: 16593753- 16594591:-	1.75	0	3.53271	0	1	NA
NBPF1/ENSG00000219481/clean/1: 16594661- 16594930:-	1.625	0	3.55741	0	1	NA
NBPF1/ENSG00000219481/clean/1: 16607691- 16608507:-	3.625	1.24792	2.75028	0.453743	0.650014	NA
NBPF1/ENSG00000219481/clean/1: 16608779- 16613337:-	20.25	0	2.20515	0	1	NA
MST1L/ENSG00000186715/clean/1: 16757860- 16757941:-	0.125	0	7.06745	0	1	NA
CROCC/ENSG00000058453/clean/1: 16922078- 16922662:+	0.375	0.999918	6.99345	0.142979	0.886307	NA
CROCC/ENSG00000058453/clean/1: 16924479- 16929845:+	0.25	0	7.06745	0	1	NA
CROCC/ENSG00000058453/clean/1: 16930031- 16930123:+	0.375	1.44264	6.66964	0.2163	0.828754	NA
CROCC/ENSG00000058453/clean/1: 16930207- 16930285:+	1.125	-0.415034	3.77245	-0.110017	0.912396	NA
CROCC/ENSG00000058453/clean/1: 16930347- 16930428:+	2.625	0	3.03841	0	1	NA
CROCC/ENSG00000058453/clean/1: 16930594- 16931290:+	3.125	0	2.90687	0	1	NA
CROCC/ENSG00000058453/clean/1: 16930594- 16936636:+	0.125	0	7.06745	0	1	NA
CROCC/ENSG00000058453/clean/1: 16931397- 16936636:+	2.75	0	3.08479	0	1	NA
CROCC/ENSG00000058453/clean/1: 16936873- 16937640:+	3	0	2.96748	0	1	NA
CROCC/ENSG00000058453/clean/1: 16937737- 16938399:+	1.25	0	3.88878	0	1	NA
CROCC/ENSG00000058453/clean/1: 16937737- 16938908:+	0.125	0	7.06745	0	1	NA
CROCC/ENSG00000058453/clean/1: 16938483- 16938908:+	1.75	0	3.42034	0	1	NA
CROCC/ENSG00000058453/clean/1: 16939142- 16939893:+	1.875	0	3.41548	0	1	NA
CROCC/ENSG00000058453/clean/1: 16940093- 16944099:+	3.375	0	2.97155	0	1	NA
CROCC/ENSG00000058453/clean/1: 16946405- 16946760:+	1.375	0	3.8089	0	1	NA
CROCC/ENSG00000058453/clean/1: 16946991- 16948330:+	2.125	0	3.30953	0	1	NA
CROCC/ENSG00000058453/clean/1: 16946991- 16951912:+	0.375	0	6.58605	0	1	NA
CROCC/ENSG00000058453/clean/1: 16946991- 16953301:+	0.5	0	6.95616	0	1	NA
CROCC/ENSG00000058453/clean/1: 16948926- 16950952:+	1.375	0	3.71522	0	1	NA
CROCC/ENSG00000058453/clean/1: 16951122- 16953301:+	2.375	0	3.14548	0	1	NA
CROCC/ENSG00000058453/clean/1: 16954357- 16954733:+	1.625	0	3.51057	0	1	NA
CROCC/ENSG00000058453/clean/1: 16954877- 16955311:+	2	0	3.36029	0	1	NA
CROCC/ENSG00000058453/clean/1: 16955550- 16955996:+	3.875	0	2.76433	0	1	NA
CROCC/ENSG00000058453/clean/1: 16956156- 16958582:+	3	0	2.96641	0	1	NA
CROCC/ENSG00000058453/clean/1: 16958750- 16960757:+	2.5	0	3.10066	0	1	NA
CROCC/ENSG00000058453/clean/1: 16961130- 16965722:+	1.125	0	3.9801	0	1	NA
CROCC/ENSG00000058453/clean/1: 16965892- 16965998:+	2.625	0	3.11502	0	1	NA
CROCC/ENSG00000058453/clean/1: 16966119- 16966407:+	5.5	2.81192	2.55047	1.10251	0.270241	NA
CROCC/ENSG00000058453/clean/1: 16966571- 16968202:+	5.5	2.34315	2.53719	0.923521	0.355736	NA
CROCC/ENSG00000058453/clean/1: 16968418- 16969115:+	3	0	2.92098	0	1	NA
CROCC/ENSG00000058453/clean/1: 16968418- 16970252:+	0.625	0	5.40852	0	1	NA
CROCC/ENSG00000058453/clean/1: 16969340- 16969784:+	2.875	0	2.98659	0	1	NA
CROCC/ENSG00000058453/clean/1: 16969934- 16970252:+	3	0	2.95087	0	1	NA
CROCC/ENSG00000058453/clean/1: 16970453- 16970635:+	3.625	0	2.78992	0	1	NA
CROCC/ENSG00000058453/clean/1: 16971647- 16972359:+	2.625	0	3.06109	0	1	NA
MFAP2/ENSG00000117122/clean/1: 16975023- 16975268:-	19.375	0	2.19951	0	1	NA
MFAP2/ENSG00000117122/clean/1: 16975342- 16975642:-	23.5	0	2.17945	0	1	NA
MFAP2/ENSG00000117122/clean/1: 16976545- 16976707:-	16.875	0	2.2482	0	1	NA
MFAP2/ENSG00000117122/known-exon/1: 16976794- 16976896:-	17.125	-1.12552	1.90186	-0.5918	0.553984	NA
MFAP2/ENSG00000117122/known-exon/1: 16976923- 16977108:-	14.375	-0.610422	2.26153	-0.269916	0.787225	NA
MFAP2/ENSG00000117122/known-exon/1: 16977195- 16978236:-	2.5	0	3.07292	0	1	NA
MFAP2/ENSG00000117122/clean/1: 16978314- 16980586:-	12.25	0	2.29013	0	1	NA
ATP13A2/ENSG00000159363/clean/1: 16986358- 16986462:-	71.375	2.04878	2.09907	0.97604	0.329045	1
ATP13A2/ENSG00000159363/clean/1: 16986632- 16986804:-	76.625	3.14647	0.692567	4.54319	5.54083e-06	0.00507149
ATP13A2/ENSG00000159363/clean/1: 16986956- 16987045:-	70.5	0	2.09657	0	1	1
ATP13A2/ENSG00000159363/clean/1: 16987269- 16988137:-	100.875	0	2.08221	0	1	1
ATP13A2/ENSG00000159363/clean/1: 16988234- 16988321:-	89.625	1.98079	2.08584	0.949633	0.342299	1
ATP13A2/ENSG00000159363/clean/1: 16988474- 16989690:-	89.5	0	2.08951	0	1	1
ATP13A2/ENSG00000159363/clean/1: 16989770- 16989886:-	80.125	0	2.08737	0	1	1
ATP13A2/ENSG00000159363/clean/1: 16990003- 16990126:-	77	3.08268	1.82855	1.68587	0.0918213	1
ATP13A2/ENSG00000159363/clean/1: 16990287- 16991733:-	73.25	0	2.09796	0	1	1
ATP13A2/ENSG00000159363/clean/1: 16991858- 16992008:-	65.25	0.643001	2.10228	0.305858	0.759712	1
ATP13A2/ENSG00000159363/clean/1: 16992129- 16992242:-	81.125	-0.724696	2.08715	-0.347218	0.728427	1
ATP13A2/ENSG00000159363/clean/1: 16992402- 16992485:-	86	-2.21946	1.72626	-1.2857	0.198547	1
ATP13A2/ENSG00000159363/clean/1: 16992581- 16993628:-	55.875	4.32218	1.68961	2.55809	0.0105247	1
ATP13A2/ENSG00000159363/clean/1: 16992581- 16995975:-	13.25	-1.25154	1.38781	-0.901807	0.36716	NA
ATP13A2/ENSG00000159363/clean/1: 16993835- 16995975:-	75.5	1.05707	0.834375	1.2669	0.205191	1
ATP13A2/ENSG00000159363/clean/1: 16996164- 16996253:-	88.625	0	2.08526	0	1	1
ATP13A2/ENSG00000159363/clean/1: 16996300- 16996385:-	92	-1.70362	1.83015	-0.930863	0.351925	1
ATP13A2/ENSG00000159363/clean/1: 16996300- 16997019:-	1.5	0	3.61821	0	1	NA
ATP13A2/ENSG00000159363/clean/1: 16996478- 16997019:-	1	0	4.23036	0	1	NA
ATP13A2/ENSG00000159363/clean/1: 16997175- 17000010:-	68.625	0	2.09771	0	1	1
ATP13A2/ENSG00000159363/clean/1: 17000142- 17000245:-	93.5	0	2.08766	0	1	1
ATP13A2/ENSG00000159363/clean/1: 17000312- 17000399:-	116.375	0	2.08186	0	1	1
ATP13A2/ENSG00000159363/clean/1: 17000507- 17002033:-	9.375	0	2.38874	0	1	NA
ATP13A2/ENSG00000159363/clean/1: 17002103- 17002295:-	94.375	0	2.08104	0	1	1
ATP13A2/ENSG00000159363/clean/1: 17002373- 17004331:-	96.875	0	2.07976	0	1	1
ATP13A2/ENSG00000159363/clean/1: 17004408- 17004691:-	14.25	1.93249	2.25217	0.85806	0.390859	NA
ATP13A2/ENSG00000159363/clean/1: 17004821- 17005013:-	111.875	0	2.07768	0	1	1
ATP13A2/ENSG00000159363/clean/1: 17005072- 17005373:-	74.75	0	2.0919	0	1	1
ATP13A2/ENSG00000159363/clean/1: 17005556- 17005683:-	46.125	0	2.11754	0	1	1
ATP13A2/ENSG00000159363/clean/1: 17005778- 17011728:-	29.875	0	2.15221	0	1	1
SDHB/ENSG00000117118/clean/1: 17018958- 17022607:-	451.875	0	2.05568	0	1	1
SDHB/ENSG00000117118/clean/1: 17022730- 17023093:-	0.125	1.44269	7.06745	0.204132	0.838251	NA
SDHB/ENSG00000117118/clean/1: 17022730- 17023972:-	352.5	0	2.05766	0	1	1
SDHB/ENSG00000117118/clean/1: 17024074- 17027748:-	499.625	2.95538	1.68368	1.75531	0.0792057	1
SDHB/ENSG00000117118/clean/1: 17027865- 17028599:-	463.25	0	2.05468	0	1	1
SDHB/ENSG00000117118/clean/1: 17028736- 17033059:-	381.375	-0.0520886	1.46417	-0.0355755	0.971621	1
SDHB/ENSG00000117118/clean/1: 17033145- 17044760:-	354.25	2.44472	1.78596	1.36886	0.171044	1
SDHB/ENSG00000117118/clean/1: 17044888- 17045140:-	0.375	1.00001	6.58604	0.151837	0.879315	NA
SDHB/ENSG00000117118/clean/1: 17044888- 17052254:-	0.25	2.44267	6.99344	0.34928	0.726879	NA
SDHB/ENSG00000117118/clean/1: 17044888- 17053947:-	375	0.939325	1.78512	0.526198	0.598751	1
PADI2/ENSG00000117115/clean/1: 17075823- 17079263:-	0.125	0	7.06745	0	1	NA
RCC2/ENSG00000179051/clean/1: 17409194- 17409973:-	150.25	0	2.0677	0	1	1
RCC2/ENSG00000179051/clean/1: 17410051- 17412121:-	165.875	0	2.06951	0	1	1
RCC2/ENSG00000179051/clean/1: 17412194- 17413072:-	170.5	0	2.06858	0	1	1
RCC2/ENSG00000179051/clean/1: 17413178- 17413536:-	95.875	2.02318	1.7116	1.18204	0.237192	1
RCC2/ENSG00000179051/clean/1: 17413717- 17416479:-	144.75	0	2.07251	0	1	1
RCC2/ENSG00000179051/clean/1: 17416646- 17420713:-	128	3.57385	1.70699	2.09365	0.0362909	1
RCC2/ENSG00000179051/clean/1: 17420828- 17422202:-	140.625	3.54221	1.70344	2.07945	0.0375761	1
RCC2/ENSG00000179051/clean/1: 17422291- 17422704:-	144.125	0	2.0692	0	1	1
RCC2/ENSG00000179051/clean/1: 17422836- 17425540:-	128.75	1.5067	1.3006	1.15847	0.246672	1
RCC2/ENSG00000179051/clean/1: 17425684- 17429105:-	122.75	2.92407	1.8071	1.6181	0.105641	1
RCC2/ENSG00000179051/clean/1: 17429199- 17438229:-	64.5	0	2.09557	0	1	1
RCC2/ENSG00000179051/clean/1: 17438522- 17439544:-	47.625	1.74146	1.31884	1.32045	0.186685	1
ARHGEF10L/ENSG00000074964/clean/1: 17687747- 17695157:+	0.125	0	7.06745	0	1	NA
ACTL8/ENSG00000117148/clean/1: 17755504- 17822984:+	0.125	0	7.06745	0	1	NA
ACTL8/ENSG00000117148/clean/1: 17823356- 17825766:+	0.125	0	7.06745	0	1	NA
ALDH4A1/ENSG00000159423/known-exon/1: 18871790- 18872803:-	4.75	0.72648	2.61648	0.277656	0.781276	NA
ALDH4A1/ENSG00000159423/clean/1: 18872957- 18874462:-	2.875	0	2.95781	0	1	NA
ALDH4A1/ENSG00000159423/clean/1: 18874581- 18875381:-	2.5	0	3.15236	0	1	NA
ALDH4A1/ENSG00000159423/clean/1: 18875503- 18876314:-	4.125	0	2.75845	0	1	NA
ALDH4A1/ENSG00000159423/clean/1: 18875503- 18877207:-	0.75	0	5.03198	0	1	NA
ALDH4A1/ENSG00000159423/clean/1: 18876467- 18877207:-	3.125	0	2.90138	0	1	NA
ALDH4A1/ENSG00000159423/clean/1: 18877255- 18877415:-	2.875	0	3.0057	0	1	NA
ALDH4A1/ENSG00000159423/clean/1: 18877612- 18879299:-	2.375	0	3.17172	0	1	NA
ALDH4A1/ENSG00000159423/clean/1: 18879373- 18881699:-	2.125	0	3.30466	0	1	NA
ALDH4A1/ENSG00000159423/clean/1: 18881887- 18883123:-	3.375	1.67806	2.2606	0.742307	0.457902	NA
ALDH4A1/ENSG00000159423/clean/1: 18882672- 18883123:-	7.125	1.52356	1.49411	1.01971	0.307867	NA
ALDH4A1/ENSG00000159423/known-exon/1: 18883198- 18883278:-	11.375	0	2.30906	0	1	NA
ALDH4A1/ENSG00000159423/clean/1: 18883428- 18885472:-	12	0	2.31132	0	1	NA
ALDH4A1/ENSG00000159423/clean/1: 18885628- 18886463:-	14.125	0	2.26798	0	1	NA
ALDH4A1/ENSG00000159423/clean/1: 18885628- 18889361:-	0.375	0	6.58605	0	1	NA
ALDH4A1/ENSG00000159423/clean/1: 18886511- 18889361:-	11.375	0	2.31001	0	1	NA
ALDH4A1/ENSG00000159423/clean/1: 18889454- 18890011:-	12.25	0	2.29841	0	1	NA
ALDH4A1/ENSG00000159423/clean/1: 18890105- 18902461:-	12.375	0	2.29465	0	1	NA
IFFO2/ENSG00000169991/clean/1: 18908666- 18910341:-	33	0	2.15466	0	1	1
IFFO2/ENSG00000169991/clean/1: 18910472- 18911383:-	40.625	0	2.13122	0	1	1
IFFO2/ENSG00000169991/clean/1: 18910472- 18911962:-	0.125	0	7.06745	0	1	NA
IFFO2/ENSG00000169991/clean/1: 18911476- 18911962:-	58.75	0	2.10684	0	1	1
IFFO2/ENSG00000169991/clean/1: 18912083- 18916902:-	40.375	0	2.13055	0	1	1
IFFO2/ENSG00000169991/clean/1: 18917042- 18918361:-	27.25	0	2.16217	0	1	NA
IFFO2/ENSG00000169991/clean/1: 18917042- 18919677:-	2.375	0	3.14815	0	1	NA
IFFO2/ENSG00000169991/clean/1: 18918502- 18919677:-	32.375	0	2.14137	0	1	1
IFFO2/ENSG00000169991/clean/1: 18919773- 18921060:-	29.75	0	2.14603	0	1	1
IFFO2/ENSG00000169991/clean/1: 18921121- 18955667:-	13	0	2.27135	0	1	NA
UBR4/ENSG00000127481/clean/1: 19076902- 19077975:-	61.125	0	2.09579	0	1	1
UBR4/ENSG00000127481/clean/1: 19078066- 19081348:-	66.625	0	2.09177	0	1	1
UBR4/ENSG00000127481/clean/1: 19081573- 19084503:-	81.875	0	2.08861	0	1	1
UBR4/ENSG00000127481/clean/1: 19084698- 19086144:-	102.75	0	2.07891	0	1	1
UBR4/ENSG00000127481/clean/1: 19086270- 19086678:-	69.625	0	2.09905	0	1	1
UBR4/ENSG00000127481/clean/1: 19086821- 19087815:-	64.875	0	2.09707	0	1	1
UBR4/ENSG00000127481/clean/1: 19087929- 19088758:-	57.5	0	2.10079	0	1	1
UBR4/ENSG00000127481/clean/1: 19088977- 19092818:-	67	0	2.09805	0	1	1
UBR4/ENSG00000127481/clean/1: 19092918- 19093312:-	63.375	0	2.09921	0	1	1
UBR4/ENSG00000127481/clean/1: 19093486- 19093948:-	56.5	1.44909	2.10864	0.687216	0.491947	1
UBR4/ENSG00000127481/clean/1: 19094139- 19094905:-	53.375	0	2.10563	0	1	1
UBR4/ENSG00000127481/clean/1: 19095025- 19095544:-	53.125	0	2.1109	0	1	1
UBR4/ENSG00000127481/clean/1: 19095652- 19096522:-	64.375	0	2.10034	0	1	1
UBR4/ENSG00000127481/clean/1: 19096650- 19097192:-	76.25	0	2.08988	0	1	1
UBR4/ENSG00000127481/clean/1: 19097280- 19099596:-	82.5	0	2.08727	0	1	1
UBR4/ENSG00000127481/clean/1: 19099677- 19100375:-	80.25	0	2.08516	0	1	1
UBR4/ENSG00000127481/clean/1: 19100573- 19101519:-	62.125	0	2.09698	0	1	1
UBR4/ENSG00000127481/clean/1: 19101641- 19104083:-	70.625	0	2.09229	0	1	1
UBR4/ENSG00000127481/clean/1: 19104257- 19104584:-	47.5	0	2.11097	0	1	1
UBR4/ENSG00000127481/clean/1: 19105189- 19105732:-	49	0	2.10856	0	1	1
UBR4/ENSG00000127481/clean/1: 19105842- 19106568:-	59.625	0	2.0978	0	1	1
UBR4/ENSG00000127481/clean/1: 19106726- 19106836:-	38.625	-1.64914	2.12304	-0.776784	0.437286	1
UBR4/ENSG00000127481/clean/1: 19106966- 19110095:-	49.875	0	2.11079	0	1	1
UBR4/ENSG00000127481/clean/1: 19110223- 19110379:-	53.875	0	2.11336	0	1	1
UBR4/ENSG00000127481/known-exon/1: 19112867- 19113698:-	43	0	2.1183	0	1	1
UBR4/ENSG00000127481/known-exon/1: 19113827- 19113944:-	44.875	0	2.12718	0	1	1
UBR4/ENSG00000127481/clean/1: 19114070- 19114810:-	66.875	0	2.09509	0	1	1
UBR4/ENSG00000127481/clean/1: 19114949- 19115397:-	65.125	0	2.09523	0	1	1
UBR4/ENSG00000127481/clean/1: 19115637- 19117220:-	53	0	2.10509	0	1	1
UBR4/ENSG00000127481/clean/1: 19117414- 19117822:-	55.625	0	2.10199	0	1	1
UBR4/ENSG00000127481/clean/1: 19118957- 19119556:-	53	0	2.10405	0	1	1
UBR4/ENSG00000127481/clean/1: 19119701- 19120179:-	53.75	0	2.10412	0	1	1
UBR4/ENSG00000127481/clean/1: 19120348- 19121188:-	40.75	0	2.12259	0	1	1
UBR4/ENSG00000127481/clean/1: 19121434- 19121933:-	52.375	0	2.1082	0	1	1
UBR4/ENSG00000127481/clean/1: 19122012- 19122832:-	58.25	0	2.09911	0	1	1
UBR4/ENSG00000127481/clean/1: 19123060- 19124540:-	56.875	0	2.10678	0	1	1
UBR4/ENSG00000127481/clean/1: 19124690- 19126445:-	56.75	0	2.10035	0	1	1
UBR4/ENSG00000127481/clean/1: 19125699- 19126445:-	0.375	0	6.96861	0	1	NA
UBR4/ENSG00000127481/clean/1: 19126655- 19127622:-	59.75	0	2.09655	0	1	1
UBR4/ENSG00000127481/clean/1: 19127739- 19128210:-	54.125	0	2.10658	0	1	1
UBR4/ENSG00000127481/clean/1: 19128318- 19128977:-	62.125	0	2.09555	0	1	1
UBR4/ENSG00000127481/clean/1: 19129074- 19138006:-	60	0	2.10004	0	1	1
UBR4/ENSG00000127481/clean/1: 19138181- 19139082:-	47.125	0	2.11763	0	1	1
UBR4/ENSG00000127481/clean/1: 19139220- 19140787:-	45.625	0	2.12488	0	1	1
UBR4/ENSG00000127481/clean/1: 19139220- 19141346:-	2.125	0	3.30918	0	1	NA
UBR4/ENSG00000127481/clean/1: 19140892- 19141346:-	39	0	2.12983	0	1	1
UBR4/ENSG00000127481/clean/1: 19141524- 19141646:-	62.75	0	2.10027	0	1	1
UBR4/ENSG00000127481/clean/1: 19141777- 19143979:-	54.375	0	2.11013	0	1	1
UBR4/ENSG00000127481/clean/1: 19144091- 19144785:-	57.75	0	2.09928	0	1	1
UBR4/ENSG00000127481/clean/1: 19144907- 19145792:-	60	0	2.0965	0	1	1
UBR4/ENSG00000127481/known-exon/1: 19145933- 19146022:-	6.75	0	2.47503	0	1	NA
UBR4/ENSG00000127481/clean/1: 19145933- 19146825:-	41.5	0	2.11994	0	1	1
UBR4/ENSG00000127481/clean/1: 19147000- 19147992:-	60.875	0	2.10665	0	1	1
UBR4/ENSG00000127481/clean/1: 19148127- 19148562:-	62.375	0	2.1072	0	1	1
UBR4/ENSG00000127481/clean/1: 19148626- 19149762:-	1.375	0	3.73924	0	1	NA
UBR4/ENSG00000127481/clean/1: 19148626- 19150576:-	47.625	0	2.11819	0	1	1
UBR4/ENSG00000127481/clean/1: 19149795- 19150576:-	1	0	4.17938	0	1	NA
UBR4/ENSG00000127481/clean/1: 19150793- 19151642:-	34.375	4.05982	1.68908	2.40357	0.0162358	1
UBR4/ENSG00000127481/clean/1: 19151859- 19152312:-	53.875	0	2.10687	0	1	1
UBR4/ENSG00000127481/clean/1: 19152476- 19153300:-	44.875	0	2.11918	0	1	1
UBR4/ENSG00000127481/clean/1: 19153502- 19153767:-	45.125	-0.104531	2.12046	-0.0492964	0.960683	1
UBR4/ENSG00000127481/clean/1: 19153899- 19154917:-	0.125	0	7.06745	0	1	NA
UBR4/ENSG00000127481/clean/1: 19155075- 19155440:-	43.5	0	2.11605	0	1	1
UBR4/ENSG00000127481/clean/1: 19155668- 19156270:-	63.75	0	2.10019	0	1	1
UBR4/ENSG00000127481/clean/1: 19156423- 19156766:-	34.375	0	2.14069	0	1	1
UBR4/ENSG00000127481/clean/1: 19156925- 19157814:-	43.75	0	2.11936	0	1	1
UBR4/ENSG00000127481/clean/1: 19157997- 19160110:-	45.625	0	2.11839	0	1	1
UBR4/ENSG00000127481/clean/1: 19160281- 19160916:-	46.875	0	2.11421	0	1	1
UBR4/ENSG00000127481/clean/1: 19161147- 19161588:-	55.5	0	2.10801	0	1	1
UBR4/ENSG00000127481/clean/1: 19161736- 19161826:-	67.375	0	2.09592	0	1	1
UBR4/ENSG00000127481/clean/1: 19161897- 19162419:-	68.875	0	2.0948	0	1	1
UBR4/ENSG00000127481/clean/1: 19162611- 19163763:-	48.375	0	2.1099	0	1	1
UBR4/ENSG00000127481/clean/1: 19163827- 19164252:-	42	0	2.11915	0	1	1
UBR4/ENSG00000127481/clean/1: 19164441- 19164798:-	40.875	0	2.12932	0	1	1
UBR4/ENSG00000127481/clean/1: 19164997- 19165248:-	45.625	0	2.11839	0	1	1
UBR4/ENSG00000127481/clean/1: 19165349- 19165655:-	52.25	0	2.11324	0	1	1
UBR4/ENSG00000127481/clean/1: 19165757- 19167021:-	41.25	0	2.12939	0	1	1
UBR4/ENSG00000127481/clean/1: 19167231- 19168026:-	42.375	0	2.12305	0	1	1
UBR4/ENSG00000127481/clean/1: 19168184- 19169434:-	54.75	0	2.10369	0	1	1
UBR4/ENSG00000127481/clean/1: 19169532- 19170761:-	42.375	0	2.11932	0	1	1
UBR4/ENSG00000127481/clean/1: 19170883- 19172863:-	48.375	0	2.11119	0	1	1
UBR4/ENSG00000127481/clean/1: 19173093- 19173180:-	38	0	2.12886	0	1	1
UBR4/ENSG00000127481/clean/1: 19173306- 19173438:-	39.25	0	2.12849	0	1	1
UBR4/ENSG00000127481/clean/1: 19173621- 19174318:-	35.25	0	2.14405	0	1	1
UBR4/ENSG00000127481/clean/1: 19174447- 19174953:-	43.25	0	2.12633	0	1	1
UBR4/ENSG00000127481/clean/1: 19175033- 19176591:-	49.5	0	2.12765	0	1	1
UBR4/ENSG00000127481/clean/1: 19176727- 19177460:-	32.875	0	2.15167	0	1	1
UBR4/ENSG00000127481/clean/1: 19177743- 19179050:-	31.125	0	2.15166	0	1	1
UBR4/ENSG00000127481/clean/1: 19179220- 19183810:-	39.875	0	2.12649	0	1	1
UBR4/ENSG00000127481/clean/1: 19183896- 19184015:-	39.25	0	2.13655	0	1	1
UBR4/ENSG00000127481/clean/1: 19184175- 19185098:-	34.875	0	2.13981	0	1	1
UBR4/ENSG00000127481/clean/1: 19185286- 19186539:-	36.5	3.01887	1.72999	1.74502	0.0809816	1
UBR4/ENSG00000127481/clean/1: 19186657- 19187163:-	34	0	2.1713	0	1	1
UBR4/ENSG00000127481/clean/1: 19187301- 19187440:-	32.125	0	2.15425	0	1	1
UBR4/ENSG00000127481/clean/1: 19187540- 19192187:-	26.5	0	2.16259	0	1	NA
UBR4/ENSG00000127481/clean/1: 19192378- 19192480:-	35.375	0	2.14192	0	1	1
UBR4/ENSG00000127481/clean/1: 19192540- 19193432:-	34	0	2.14529	0	1	1
UBR4/ENSG00000127481/clean/1: 19193557- 19197140:-	39.5	0	2.12497	0	1	1
UBR4/ENSG00000127481/clean/1: 19197265- 19197669:-	41.625	0	2.13469	0	1	1
UBR4/ENSG00000127481/clean/1: 19197811- 19197946:-	33.875	0	2.15194	0	1	1
UBR4/ENSG00000127481/clean/1: 19198049- 19198540:-	40	0	2.12968	0	1	1
UBR4/ENSG00000127481/clean/1: 19198680- 19198798:-	38.625	0	2.13866	0	1	1
UBR4/ENSG00000127481/clean/1: 19198928- 19199650:-	35.875	0	2.13493	0	1	1
UBR4/ENSG00000127481/clean/1: 19199754- 19201717:-	38.375	0	2.13912	0	1	1
UBR4/ENSG00000127481/clean/1: 19201815- 19210072:-	23	0	2.18417	0	1	NA
EMC1/ENSG00000127463/clean/1: 19219482- 19219568:-	97.375	0	2.08466	0	1	1
EMC1/ENSG00000127463/known-exon/1: 19219669- 19220763:-	1.375	0	3.70771	0	1	NA
EMC1/ENSG00000127463/clean/1: 19222834- 19223395:-	100.625	-1.07196	1.81322	-0.591192	0.554392	1
EMC1/ENSG00000127463/clean/1: 19223569- 19227312:-	133.625	0	2.07822	0	1	1
EMC1/ENSG00000127463/clean/1: 19227450- 19229354:-	0.25	0	6.99345	0	1	NA
EMC1/ENSG00000127463/clean/1: 19227450- 19230843:-	112.125	0	2.07729	0	1	1
EMC1/ENSG00000127463/clean/1: 19230963- 19231260:-	107.875	1.02683	1.8146	0.565871	0.571482	1
EMC1/ENSG00000127463/clean/1: 19231422- 19232623:-	88.25	0	2.08802	0	1	1
EMC1/ENSG00000127463/clean/1: 19232773- 19232935:-	115	0	2.07487	0	1	1
EMC1/ENSG00000127463/clean/1: 19233135- 19235129:-	119.125	0	2.08197	0	1	1
EMC1/ENSG00000127463/clean/1: 19235252- 19237141:-	117.625	0	2.08515	0	1	1
EMC1/ENSG00000127463/clean/1: 19237238- 19238016:-	122.75	0	2.07492	0	1	1
EMC1/ENSG00000127463/clean/1: 19238139- 19238794:-	120.25	0	2.07322	0	1	1
EMC1/ENSG00000127463/known-exon/1: 19238854- 19239230:-	14	0	2.26637	0	1	NA
EMC1/ENSG00000127463/known-exon/1: 19239302- 19239817:-	109.875	0	2.08058	0	1	1
EMC1/ENSG00000127463/clean/1: 19239985- 19240296:-	107.75	0	2.08012	0	1	1
EMC1/ENSG00000127463/clean/1: 19241142- 19242344:-	102.375	0	2.07866	0	1	1
EMC1/ENSG00000127463/clean/1: 19242473- 19243613:-	147.125	0	2.0747	0	1	1
EMC1/ENSG00000127463/clean/1: 19243707- 19243949:-	136.5	-1.61677	1.70911	-0.945976	0.344161	1
EMC1/ENSG00000127463/clean/1: 19243707- 19244905:-	5.125	1.7776	2.32036	0.766087	0.443625	NA
EMC1/ENSG00000127463/clean/1: 19244015- 19244905:-	136.75	1.62201	1.71087	0.948063	0.343097	1
EMC1/ENSG00000127463/clean/1: 19245030- 19251414:-	112.5	0	2.07841	0	1	1
MRTO4/ENSG00000053372/clean/1: 19251863- 19254781:+	400	1.30925	1.03535	1.26454	0.206036	1
MRTO4/ENSG00000053372/clean/1: 19254840- 19255947:+	373.25	0.819476	0.745367	1.09943	0.271583	1
MRTO4/ENSG00000053372/clean/1: 19256051- 19257063:+	313.375	0.232393	1.21806	0.19079	0.84869	1
MRTO4/ENSG00000053372/clean/1: 19257145- 19257453:+	359.5	-0.462061	0.974585	-0.474111	0.635421	1
MRTO4/ENSG00000053372/clean/1: 19257984- 19258476:+	351.75	1.74324	1.69319	1.02956	0.303217	1
MRTO4/ENSG00000053372/clean/1: 19258553- 19258680:+	328.75	-0.849377	1.79155	-0.4741	0.635428	1
AKR7L/ENSG00000211454/clean/1: 19269371- 19269582:-	0.375	0	6.96861	0	1	NA
AKR7A3/ENSG00000162482/clean/1: 19284125- 19284685:-	0.25	0	6.99345	0	1	NA
AKR7A3/ENSG00000162482/clean/1: 19284785- 19285017:-	0.625	0	5.91092	0	1	NA
AKR7A3/ENSG00000162482/clean/1: 19286372- 19288495:-	0.875	0	5.06943	0	1	NA
AKR7A2/ENSG00000053371/clean/1: 19304386- 19306017:-	87	-1.1217	2.08202	-0.538754	0.590056	1
AKR7A2/ENSG00000053371/clean/1: 19306147- 19307001:-	161	1.57057	2.07109	0.758327	0.448255	1
AKR7A2/ENSG00000053371/clean/1: 19306147- 19308157:-	0.625	0	5.40852	0	1	NA
AKR7A2/ENSG00000053371/clean/1: 19307101- 19307313:-	107.75	0	2.07799	0	1	1
AKR7A2/ENSG00000053371/clean/1: 19307410- 19308157:-	119	0	2.07629	0	1	1
AKR7A2/ENSG00000053371/clean/1: 19307410- 19308454:-	2.125	0.305191	3.16383	0.0964623	0.923153	NA
AKR7A2/ENSG00000053371/clean/1: 19308262- 19308454:-	83.625	4.08751	1.63395	2.50161	0.0123631	1
AKR7A2/ENSG00000053371/clean/1: 19308642- 19311826:-	74.5	0	2.09103	0	1	1
PQLC2/ENSG00000040487/known-exon/1: 19312358- 19312728:+	11.125	2.07972	1.20126	1.73129	0.0833997	NA
PQLC2/ENSG00000040487/clean/1: 19312889- 19317599:+	15.375	0	2.25973	0	1	NA
PQLC2/ENSG00000040487/clean/1: 19312889- 19324632:+	0.875	0	4.75457	0	1	NA
PQLC2/ENSG00000040487/clean/1: 19317841- 19324632:+	13.125	0	2.26861	0	1	NA
PQLC2/ENSG00000040487/clean/1: 19324762- 19325494:+	11.875	0	2.31696	0	1	NA
PQLC2/ENSG00000040487/clean/1: 19325582- 19326244:+	13.5	0	2.2662	0	1	NA
PQLC2/ENSG00000040487/clean/1: 19326387- 19326530:+	13.375	0	2.26507	0	1	NA
PQLC2/ENSG00000040487/clean/1: 19326623- 19327226:+	19.875	0	2.19408	0	1	NA
PQLC2/ENSG00000040487/clean/1: 19326623- 19327570:+	0.5	0	6.39386	0	1	NA
CAPZB/ENSG00000077549/clean/1: 19339617- 19342751:-	0.125	0	7.06745	0	1	NA
CAPZB/ENSG00000077549/clean/1: 19339617- 19344357:-	757.125	0	2.05523	0	1	1
CAPZB/ENSG00000077549/clean/1: 19339617- 19345186:-	0.5	0	5.42827	0	1	NA
CAPZB/ENSG00000077549/clean/1: 19342864- 19344357:-	0.625	0	5.76314	0	1	NA
CAPZB/ENSG00000077549/clean/1: 19344434- 19345186:-	589.25	1.50821	2.05711	0.73317	0.463455	1
CAPZB/ENSG00000077549/clean/1: 19345252- 19356634:-	657.375	0	2.05521	0	1	1
CAPZB/ENSG00000077549/clean/1: 19356751- 19357421:-	661.125	0	2.05472	0	1	1
CAPZB/ENSG00000077549/clean/1: 19357563- 19378539:-	649.625	0	2.05837	0	1	1
CAPZB/ENSG00000077549/clean/1: 19374455- 19378539:-	6.625	0	2.52253	0	1	NA
CAPZB/ENSG00000077549/clean/1: 19378653- 19385504:-	780.75	0	2.05544	0	1	1
CAPZB/ENSG00000077549/clean/1: 19385626- 19419660:-	643.75	0	2.05597	0	1	1
CAPZB/ENSG00000077549/clean/1: 19385626- 19485435:-	1.125	0	3.9801	0	1	NA
CAPZB/ENSG00000077549/clean/1: 19419750- 19484189:-	0.125	0	7.06745	0	1	NA
CAPZB/ENSG00000077549/clean/1: 19419750- 19485435:-	570	0	2.05825	0	1	1
MINOS1/ENSG00000173436/clean/1: 19597109- 19597833:+	5.75	-0.67807	1.61192	-0.42066	0.674003	NA
MINOS1/ENSG00000173436/clean/1: 19597109- 19600786:+	2.125	-0.415035	2.75319	-0.150747	0.880176	NA
MINOS1/ENSG00000173436/clean/1: 19597109- 19614500:+	8.375	2.54222	2.39565	1.06118	0.288608	NA
MINOS1/ENSG00000173436/clean/1: 19597109- 19617257:+	24.5	3.22166	2.17913	1.47842	0.139296	NA
MINOS1/ENSG00000173436/clean/1: 19597109- 19622099:+	1654.12	0	2.05196	0	1	1
MINOS1/ENSG00000173436/clean/1: 19597109- 19623473:+	52.375	0	2.10491	0	1	1
MINOS1-NBL1/ENSG00000270136/clean/1: 19597109- 19655011:+	1.125	0	4.29716	0	1	NA
MINOS1/ENSG00000173436/clean/1: 19597853- 19622099:+	0.375	0	6.58605	0	1	NA
MINOS1/ENSG00000173436/clean/1: 19600971- 19622099:+	0.625	0	5.38114	0	1	NA
MINOS1/ENSG00000173436/clean/1: 19614594- 19622099:+	6	0	2.57366	0	1	NA
MINOS1/ENSG00000173436/clean/1: 19617336- 19622099:+	18.125	0	2.2404	0	1	NA
MINOS1/ENSG00000173436/clean/1: 19622147- 19623473:+	1426.5	0	2.0527	0	1	1
MINOS1/ENSG00000173436/clean/1: 19623583- 19625391:+	2	3.29067	3.08339	1.06722	0.28587	NA
MINOS1/ENSG00000173436/clean/1: 19623583- 19626386:+	1104	2.1845	1.78258	1.22547	0.220398	1
MINOS1/ENSG00000173436/clean/1: 19625632- 19626386:+	1.25	1.58493	3.67164	0.431669	0.665982	NA
NBL1/ENSG00000158747/clean/1: 19644446- 19655011:+	19.625	0	2.20468	0	1	NA
MINOS1-NBL1/ENSG00000270136/clean/1: 19655200- 19655323:+	62.125	0	2.10652	0	1	1
MINOS1-NBL1/ENSG00000270136/clean/1: 19655435- 19656865:+	79.375	0	2.09342	0	1	1
TMCO4/ENSG00000162542/known-exon/1: 19682714- 19683287:-	15	-0.685884	2.24352	-0.305718	0.759819	NA
TMCO4/ENSG00000162542/clean/1: 19683444- 19694433:-	22	0	2.18867	0	1	NA
TMCO4/ENSG00000162542/clean/1: 19694551- 19700767:-	33.125	0	2.13654	0	1	1
TMCO4/ENSG00000162542/clean/1: 19700885- 19737371:-	18.125	0	2.21372	0	1	NA
TMCO4/ENSG00000162542/clean/1: 19737456- 19738221:-	0.125	0	7.06745	0	1	NA
TMCO4/ENSG00000162542/clean/1: 19737456- 19739823:-	14	0	2.25619	0	1	NA
TMCO4/ENSG00000162542/clean/1: 19739960- 19740776:-	14.5	0	2.25448	0	1	NA
TMCO4/ENSG00000162542/clean/1: 19740941- 19745531:-	16	1.5025	1.24471	1.20711	0.22739	NA
TMCO4/ENSG00000162542/clean/1: 19740941- 19746455:-	5.25	2.08091	1.96927	1.05669	0.290653	NA
TMCO4/ENSG00000162542/clean/1: 19745651- 19746455:-	20.375	0	2.19988	0	1	NA
TMCO4/ENSG00000162542/clean/1: 19746599- 19747162:-	35.75	0	2.13114	0	1	1
TMCO4/ENSG00000162542/clean/1: 19747260- 19755633:-	26.125	2.82119	1.90807	1.47856	0.139259	NA
TMCO4/ENSG00000162542/clean/1: 19750372- 19755633:-	1.5	3.34956	3.21206	1.04281	0.297037	NA
TMCO4/ENSG00000162542/clean/1: 19755766- 19770541:-	25.625	0	2.1695	0	1	NA
TMCO4/ENSG00000162542/clean/1: 19770569- 19771307:-	31.125	0	2.14991	0	1	1
TMCO4/ENSG00000162542/clean/1: 19771482- 19780579:-	25.75	0	2.17027	0	1	NA
TMCO4/ENSG00000162542/clean/1: 19780766- 19787025:-	23.375	0	2.1814	0	1	NA
TMCO4/ENSG00000162542/clean/1: 19787117- 19798070:-	0.25	0	6.99345	0	1	NA
TMCO4/ENSG00000162542/clean/1: 19787117- 19799173:-	1.875	0	3.35988	0	1	NA
TMCO4/ENSG00000162542/clean/1: 19787117- 19799854:-	9.5	0	2.35101	0	1	NA
TMCO4/ENSG00000162542/clean/1: 19798215- 19799854:-	3.375	0	2.8425	0	1	NA
OTUD3/ENSG00000169914/clean/1: 19882734- 19890384:+	3.25	0	2.88606	0	1	NA
OTUD3/ENSG00000169914/clean/1: 19890533- 19894367:+	4.875	0	2.62658	0	1	NA
OTUD3/ENSG00000169914/clean/1: 19894480- 19897539:+	5.125	0	2.59562	0	1	NA
OTUD3/ENSG00000169914/clean/1: 19897662- 19904266:+	5.625	0	2.59479	0	1	NA
OTUD3/ENSG00000169914/clean/1: 19904398- 19904890:+	5.125	0	2.60181	0	1	NA
OTUD3/ENSG00000169914/clean/1: 19904987- 19906431:+	7.375	0	2.46476	0	1	NA
OTUD3/ENSG00000169914/clean/1: 19906616- 19906727:+	0.125	0	7.06745	0	1	NA
OTUD3/ENSG00000169914/clean/1: 19906616- 19907569:+	6.125	0	2.52017	0	1	NA
UBXN10/ENSG00000162543/clean/1: 20186153- 20190546:+	0.125	0	7.06745	0	1	NA
MUL1/ENSG00000090432/clean/1: 20501419- 20502068:-	63.125	0	2.09961	0	1	1
MUL1/ENSG00000090432/clean/1: 20502189- 20503221:-	62.875	0	2.10867	0	1	1
MUL1/ENSG00000090432/clean/1: 20503309- 20507904:-	49.5	0	2.11258	0	1	1
CDA/ENSG00000158825/clean/1: 20589283- 20604927:+	3.375	0	2.93576	0	1	NA
CDA/ENSG00000158825/clean/1: 20605039- 20613841:+	4.75	0	2.88944	0	1	NA
CDA/ENSG00000158825/clean/1: 20605039- 20618451:+	0.125	0	7.06745	0	1	NA
CDA/ENSG00000158825/clean/1: 20613899- 20618451:+	2.75	0	6.79546	0	1	NA
PINK1/ENSG00000158828/clean/1: 20633935- 20637841:+	25.125	0	2.18266	0	1	NA
PINK1/ENSG00000158828/known-exon/1: 20638129- 20639891:+	26.5	0	2.16629	0	1	NA
PINK1/ENSG00000158828/clean/1: 20639992- 20644489:+	30.125	0	2.14827	0	1	1
PINK1/ENSG00000158828/clean/1: 20644672- 20645559:+	27.5	0	2.15833	0	1	NA
PINK1/ENSG00000158828/clean/1: 20645723- 20648504:+	30.5	0	2.14497	0	1	1
PINK1/ENSG00000158828/known-exon/1: 20648632- 20648994:+	41.75	0	2.12179	0	1	1
PINK1/ENSG00000158828/clean/1: 20649231- 20650433:+	30.25	0	2.16489	0	1	1
DDOST/ENSG00000244038/clean/1: 20652528- 20652620:-	586.5	1.50852	2.05738	0.733221	0.463424	1
DDOST/ENSG00000244038/clean/1: 20652727- 20652850:-	530.125	1.51076	2.0594	0.733591	0.463198	1
DDOST/ENSG00000244038/clean/1: 20652971- 20653626:-	487.625	-0.522739	1.34518	-0.388603	0.69757	1
DDOST/ENSG00000244038/clean/1: 20653774- 20654222:-	585.75	-2.41804	1.78598	-1.3539	0.175768	1
DDOST/ENSG00000244038/clean/1: 20654371- 20654613:-	607.25	1.37436	2.05655	0.668285	0.503952	1
DDOST/ENSG00000244038/clean/1: 20654707- 20655439:-	643	3.1023	1.68774	1.83814	0.0660422	1
DDOST/ENSG00000244038/clean/1: 20655534- 20655675:-	742.125	2.4772	1.78523	1.3876	0.165258	1
DDOST/ENSG00000244038/clean/1: 20655779- 20656100:-	781.875	0	2.05783	0	1	1
DDOST/ENSG00000244038/clean/1: 20655779- 20660880:-	0.25	2.88529	7.06745	0.408251	0.683089	NA
DDOST/ENSG00000244038/clean/1: 20656187- 20660880:-	695.375	2.49717	1.78571	1.39842	0.161987	1
DDOST/ENSG00000244038/clean/1: 20660991- 20661196:-	639.125	0	2.06182	0	1	1
KIF17/ENSG00000117245/clean/1: 20664762- 20666213:-	0.25	0	6.99345	0	1	NA
SH2D5/ENSG00000189410/clean/1: 20721995- 20722755:-	0.25	0	6.99345	0	1	NA
SH2D5/ENSG00000189410/clean/1: 20722915- 20723625:-	0.125	0	7.06745	0	1	NA
SH2D5/ENSG00000189410/clean/1: 20723734- 20724082:-	0.25	0	6.99345	0	1	NA
SH2D5/ENSG00000189410/clean/1: 20724251- 20724348:-	0.125	1.44269	7.06745	0.204132	0.838251	NA
SH2D5/ENSG00000189410/clean/1: 20727075- 20727522:-	0.125	0	7.06745	0	1	NA
SH2D5/ENSG00000189410/clean/1: 20730851- 20731011:-	0.125	-1.44263	7.06745	-0.204123	0.838257	NA
HP1BP3/ENSG00000127483/known-exon/1: 20743174- 20744743:-	101.5	-2.33733	1.04853	-2.22915	0.025804	1
HP1BP3/ENSG00000127483/clean/1: 20745091- 20745542:-	127.25	0	2.08067	0	1	1
HP1BP3/ENSG00000127483/clean/1: 20745656- 20747543:-	153.125	0	2.07242	0	1	1
HP1BP3/ENSG00000127483/clean/1: 20747655- 20749722:-	129.375	2.79922	1.80933	1.5471	0.121838	1
HP1BP3/ENSG00000127483/clean/1: 20749882- 20757165:-	99.125	0.301169	0.897195	0.335679	0.737113	1
HP1BP3/ENSG00000127483/clean/1: 20757256- 20765376:-	117.25	0	2.08006	0	1	1
HP1BP3/ENSG00000127483/clean/1: 20765531- 20767583:-	143.625	0	2.07356	0	1	1
HP1BP3/ENSG00000127483/clean/1: 20765531- 20770929:-	1.875	0	3.40991	0	1	NA
HP1BP3/ENSG00000127483/clean/1: 20767664- 20770929:-	143.5	0	2.06816	0	1	1
HP1BP3/ENSG00000127483/clean/1: 20771073- 20773450:-	165.875	2.08409	2.06854	1.00752	0.313685	1
HP1BP3/ENSG00000127483/known-exon/1: 20776005- 20776596:-	7.875	-2.20353	1.51833	-1.45128	0.146701	NA
HP1BP3/ENSG00000127483/clean/1: 20776750- 20779811:-	146.875	0	2.07275	0	1	1
HP1BP3/ENSG00000127483/clean/1: 20779911- 20780344:-	90.25	0	2.08176	0	1	1
HP1BP3/ENSG00000127483/clean/1: 20779911- 20786185:-	0.375	3.02762	6.9686	0.434466	0.66395	NA
HP1BP3/ENSG00000127483/clean/1: 20779911- 20787194:-	19.375	4.232	1.85345	2.28331	0.0224119	NA
HP1BP3/ENSG00000127483/clean/1: 20780540- 20786185:-	0.875	3.02763	4.44481	0.68116	0.49577	NA
HP1BP3/ENSG00000127483/clean/1: 20780540- 20787194:-	28.75	3.4761	1.79537	1.93614	0.05285	NA
EIF4G3/ENSG00000075151/clean/1: 20807500- 20810737:-	35.375	1.04551	1.45042	0.720836	0.471011	1
EIF4G3/ENSG00000075151/clean/1: 20810884- 20813157:-	39.375	0	2.12905	0	1	1
EIF4G3/ENSG00000075151/clean/1: 20817538- 20825099:-	39.75	2.62555	1.85934	1.41208	0.157926	1
EIF4G3/ENSG00000075151/clean/1: 20825198- 20827616:-	32.75	0	2.13791	0	1	1
EIF4G3/ENSG00000075151/clean/1: 20827698- 20829146:-	27.875	1.9415	2.15165	0.902329	0.366882	NA
EIF4G3/ENSG00000075151/clean/1: 20829272- 20840855:-	42.75	0	2.11614	0	1	1
EIF4G3/ENSG00000075151/clean/1: 20841028- 20849414:-	67.25	0	2.0946	0	1	1
EIF4G3/ENSG00000075151/clean/1: 20849530- 20851257:-	71.875	0	2.0915	0	1	1
EIF4G3/ENSG00000075151/clean/1: 20851478- 20853559:-	42.625	0	2.12503	0	1	1
EIF4G3/ENSG00000075151/clean/1: 20853677- 20854977:-	32.375	0	2.16043	0	1	1
EIF4G3/ENSG00000075151/clean/1: 20855071- 20857402:-	43.25	0	2.12074	0	1	1
EIF4G3/ENSG00000075151/clean/1: 20857497- 20860384:-	46.25	0	2.11276	0	1	1
EIF4G3/ENSG00000075151/clean/1: 20860517- 20862227:-	38.375	0	2.12437	0	1	1
[truncated: 144,772 more rows]

## Sheet: IRFinder output OPM2
	baseMean	log2FoldChange	lfcSE	stat	pvalue	padj
RPL10/ENSG00000147403/known-exon/X:154398394-154398496:+	3507.25	3.82794	0.161511	23.7007	3.54e-124	2.7e-119
CLPTM1L/ENSG00000049656/clean/5: 1318453- 1320615:-	1720	3.15738	0.262821	12.0135	3.02e-33	1.15e-28
RPS27A/ENSG00000143947/known-exon/2: 55232708- 55232807:+	4514.88	1.72974	0.148482	11.6495	2.31e-31	5.87e-27
TOMM40/ENSG00000130204/known-exon/19: 44891314- 44891406:+	180.25	3.10749	0.267566	11.614	3.5e-31	6.68e-27
PRRC2C/ENSG00000117523/clean/1:171532961-171535427:+	308.125	4.48349	0.435298	10.2998	7.06e-25	1.08e-20
SLC38A5/ENSG00000017483/clean/X: 48467925- 48468240:-	70.625	4.09105	0.413365	9.89693	4.29e-23	5.46e-19
IRAK1/ENSG00000184216/clean/X:154016097-154016436:-	433.5	5.07339	0.534831	9.48597	2.4e-21	2.62e-17
RPS11/ENSG00000142534/clean/19: 49497325- 49497519:+	15741.2	2.6999	0.285834	9.44567	3.53e-21	3.37e-17
MAF1/ENSG00000179632/known-exon/8:144106464-144106554:+	172.875	2.93926	0.315283	9.32261	1.14e-20	9.63e-17
MRPS12/ENSG00000128626/known-exon/19: 38931171- 38931275:+	162.375	2.46537	0.272727	9.03969	1.57e-19	1.2e-15
CDCA5/ENSG00000146670/clean/11: 65083723- 65083932:-	149.5	2.95684	0.329803	8.96547	3.09e-19	2.14e-15
VARS/ENSG00000204394/clean/6: 31779292- 31779424:-	284.375	4.53045	0.512421	8.84127	9.46e-19	6.02e-15
EIF4E/ENSG00000151247/clean/4: 98885061- 98887078:-	172	5.87372	0.687826	8.53953	1.35e-17	7.91e-14
SLC25A3/ENSG00000075415/known-exon/12: 98593740- 98593974:+	1030.75	1.53155	0.181603	8.43347	3.36e-17	1.83e-13
SGSM3/ENSG00000100359/clean/22: 40407328- 40407412:+	44	4.98035	0.59925	8.31097	9.49e-17	4.83e-13
IRAK1/ENSG00000184216/clean/X:154014278-154016031:-	436.25	4.28879	0.52553	8.16088	3.33e-16	1.59e-12
PPDPF/ENSG00000125534/known-exon/20: 63521363- 63521511:+	515.625	2.69565	0.336068	8.02113	1.05e-15	4.7e-12
CTAG2/ENSG00000126890/known-exon/X:154652267-154652496:-	1399.88	1.14773	0.14851	7.72828	1.09e-14	4.62e-11
TAF10/ENSG00000166337/clean/11: 6611452- 6611663:-	401.875	4.00681	0.519917	7.70663	1.29e-14	5.19e-11
FGFR3/ENSG00000068078/clean/4: 1803836- 1804329:+	444.75	3.74746	0.486694	7.69983	1.36e-14	5.2e-11
PPP1R35/ENSG00000160813/clean/7:100435533-100435630:-	41.875	3.92693	0.515521	7.61739	2.59e-14	9.41e-11
MATR3/ENSG00000015479/clean/5:139325662-139326162:+	345.25	2.62275	0.34878	7.51979	5.49e-14	1.9e-10
MPDU1/ENSG00000129255/clean/17: 7587017- 7587160:+	91.625	3.20744	0.427348	7.50545	6.12e-14	2.03e-10
NGLY1/ENSG00000151092/clean/3: 25736149- 25737333:-	105.25	3.56815	0.476952	7.48115	7.37e-14	2.34e-10
U2SURP/ENSG00000163714/clean/3:143023064-143023974:+	153.75	2.4345	0.325911	7.46983	8.03e-14	2.45e-10
SLC25A11/ENSG00000108528/clean/17: 4938975- 4939059:-	123.375	3.08353	0.414881	7.43233	1.07e-13	3.13e-10
C19orf60/ENSG00000006015/clean/19: 18589077- 18589412:+	94.375	2.65208	0.358683	7.39393	1.43e-13	4.03e-10
IRAK1/ENSG00000184216/clean/X:154011917-154012528:-	366.125	3.09842	0.421163	7.35681	1.88e-13	5.13e-10
RPL24/ENSG00000114391/clean/3:101686557-101686671:-	4820.25	2.02791	0.278014	7.29428	3e-13	7.9e-10
TAF1D/ENSG00000166012/clean/11: 93734660- 93734962:-	207.125	3.41229	0.472459	7.22241	5.11e-13	1.3e-09
C14orf80/ENSG00000185347/clean/14:105491522-105491621:+	49.5	4.25276	0.589267	7.21703	5.31e-13	1.31e-09
SNX17/ENSG00000115234/clean/2: 27376520- 27376605:+	182.75	2.94837	0.415373	7.09813	1.26e-12	3.02e-09
ATIC/ENSG00000138363/clean/2:215346941-215349093:+	221.25	2.69745	0.380309	7.09279	1.31e-12	3.04e-09
RANGRF/ENSG00000108961/known-exon/17: 8289588- 8289812:+	84	2.55207	0.362139	7.04721	1.83e-12	4.1e-09
EIF6/ENSG00000242372/known-exon/20: 35284261- 35284380:-	374	2.14792	0.309037	6.95037	3.64e-12	7.94e-09
MRPL4/ENSG00000105364/known-exon/19: 10258522- 10258608:+	285.75	2.43452	0.358778	6.7856	1.16e-11	2.45e-08
GMFG/ENSG00000130755/known-exon/19: 39328548- 39328999:-	328.875	2.63672	0.39034	6.75494	1.43e-11	2.95e-08
UAP1/ENSG00000117143/clean/1:162587668-162588692:+	2219.75	2.84684	0.422186	6.74309	1.55e-11	3.11e-08
WBP1/ENSG00000239779/clean/2: 74460049- 74460220:+	87.25	3.39294	0.504469	6.72578	1.75e-11	3.42e-08
PIEZO1/ENSG00000103335/clean/16: 88720283- 88720384:-	137.75	3.89464	0.580378	6.71053	1.94e-11	3.7e-08
FGFR3/ENSG00000068078/clean/4: 1806934- 1807115:+	624.625	2.24898	0.336592	6.68163	2.36e-11	4.4e-08
FASN/ENSG00000169710/clean/17: 82088034- 82088115:-	449	1.85368	0.280036	6.61944	3.61e-11	6.55e-08
KNSTRN/ENSG00000128944/clean/15: 40383044- 40383227:+	120.125	2.40756	0.368156	6.5395	6.17e-11	1.1e-07
PPP1R35/ENSG00000160813/clean/7:100435767-100435847:-	28.625	4.16227	0.643386	6.46932	9.84e-11	1.67e-07
NONO/ENSG00000147140/known-exon/X: 71297938- 71298468:+	1020.75	2.3599	0.364704	6.47073	9.75e-11	1.67e-07
EIF4A1/ENSG00000161960/known-exon/17: 7577706- 7577826:+	2888.62	1.13568	0.176193	6.44566	1.15e-10	1.91e-07
COMMD3-BMI1/ENSG00000269897/clean/10: 22318306- 22318958:+	37	-3.6123	0.560997	-6.43907	1.2e-10	1.95e-07
NOP2/ENSG00000111641/clean/12: 6560326- 6560446:-	57.875	3.44786	0.537232	6.41783	1.38e-10	2.2e-07
SLAMF7/ENSG00000026751/clean/1:160750423-160751344:+	296.375	2.04238	0.319631	6.38981	1.66e-10	2.59e-07
GRINA/ENSG00000178719/known-exon/8:143992078-143992244:+	105.5	3.51932	0.555618	6.33407	2.39e-10	3.64e-07
PTK2B/ENSG00000120899/known-exon/8: 27431016- 27431397:+	236.5	3.11272	0.49277	6.31678	2.67e-10	4e-07
AUP1/ENSG00000115307/clean/2: 74528935- 74529131:-	303.375	2.27757	0.364754	6.24414	4.26e-10	6.25e-07
PLD4/ENSG00000166428/known-exon/14:104932177-104932258:+	758.75	1.43611	0.233642	6.14662	7.92e-10	1.14e-06
APEX1/ENSG00000100823/known-exon/14: 20455389- 20455577:+	62.125	3.81543	0.6235	6.11938	9.39e-10	1.33e-06
SNW1/ENSG00000100603/known-exon/14: 77718286- 77718366:-	157.375	2.23803	0.368021	6.08124	1.19e-09	1.65e-06
PSENEN/ENSG00000205155/known-exon/19: 35746523- 35746707:+	438.625	2.52473	0.416485	6.06199	1.34e-09	1.8e-06
CSNK1E/ENSG00000213923/clean/22: 38298203- 38298785:-	45.75	9.06201	1.49483	6.06223	1.34e-09	1.8e-06
ARL6IP4/ENSG00000182196/clean/12:122980812-122981128:+	131.5	1.92612	0.318169	6.05376	1.42e-09	1.86e-06
TUFM/ENSG00000178952/clean/16: 28844101- 28844229:-	649.625	3.17005	0.526381	6.02234	1.72e-09	2.21e-06
PPAPDC1B/ENSG00000147535/clean/8: 38267960- 38268370:-	169.125	2.54095	0.422055	6.02043	1.74e-09	2.21e-06
SLAMF7/ENSG00000026751/clean/1:160752248-160753105:+	685.375	2.47757	0.413092	5.99764	2e-09	2.5e-06
COA6/ENSG00000168275/known-exon/1:234373840-234374229:+	23.125	4.15624	0.69577	5.97358	2.32e-09	2.86e-06
MRPL53/ENSG00000204822/clean/2: 74472252- 74472357:-	346.75	2.47669	0.421173	5.88046	4.09e-09	4.96e-06
TES/ENSG00000135269/clean/7:116249272-116250160:+	182.75	2.07495	0.353655	5.86717	4.43e-09	5.29e-06
SCAMP3/ENSG00000116521/clean/1:155256419-155256673:-	574.75	1.93067	0.331685	5.8208	5.86e-09	6.88e-06
TIMM17B/ENSG00000126768/known-exon/X: 48894010- 48894096:-	297	2.7944	0.485317	5.75788	8.52e-09	9.85e-06
CCNI/ENSG00000118816/clean/4: 77055380- 77055961:-	748.75	2.6643	0.467037	5.7047	1.17e-08	1.33e-05
C9orf142/ENSG00000148362/clean/9:136992700-136992924:+	56.625	2.51506	0.441111	5.70165	1.19e-08	1.33e-05
MAP4K1/ENSG00000104814/clean/19: 38608033- 38608111:-	66.75	4.37135	0.768931	5.68497	1.31e-08	1.43e-05
MZB1/ENSG00000170476/clean/5:139388131-139388460:-	699.875	2.75461	0.48461	5.68417	1.31e-08	1.43e-05
HELLS/ENSG00000119969/clean/10: 94574187- 94574553:+	37.125	3.11624	0.548478	5.68161	1.33e-08	1.43e-05
MORF4L2/ENSG00000123562/clean/X:103685260-103686630:-	581.25	2.70343	0.478298	5.65219	1.58e-08	1.68e-05
C16orf91/ENSG00000174109/known-exon/16: 1420612- 1420691:-	108.375	1.81537	0.324467	5.59492	2.21e-08	2.31e-05
LIME1/ENSG00000203896/clean/20: 63738060- 63738182:+	834.125	1.20814	0.21641	5.58264	2.37e-08	2.44e-05
DGKZ/ENSG00000149091/clean/11: 46371384- 46371486:+	102.5	2.45453	0.441554	5.55885	2.72e-08	2.76e-05
MFSD10/ENSG00000109736/clean/4: 2931936- 2932044:-	53.25	4.6338	0.836935	5.53663	3.08e-08	3.1e-05
SMPD2/ENSG00000135587/known-exon/6:109442625-109442751:+	37.375	2.80023	0.506029	5.53373	3.13e-08	3.11e-05
CGGBP1/ENSG00000163320/clean/3: 88058223- 88058814:-	40.375	4.05261	0.734607	5.51671	3.45e-08	3.38e-05
NGLY1/ENSG00000151092/clean/3: 25733982- 25736003:-	62.5	3.10254	0.564536	5.49573	3.89e-08	3.76e-05
CDK10/ENSG00000185324/clean/16: 89692516- 89693273:+	51.25	3.4021	0.621666	5.47255	4.44e-08	4.23e-05
DENND4B/ENSG00000198837/clean/1:153933871-153934134:-	29.75	3.8691	0.711115	5.4409	5.3e-08	4.99e-05
SLC7A6/ENSG00000103064/clean/16: 68296810- 68297233:+	52.25	2.98239	0.549899	5.42353	5.84e-08	5.44e-05
DENND4B/ENSG00000198837/clean/1:153939804-153940155:-	42	3.84973	0.712012	5.40684	6.41e-08	5.9e-05
GRSF1/ENSG00000132463/clean/4: 70825431- 70826123:-	931.875	2.06075	0.381757	5.39807	6.74e-08	6.12e-05
NOP56/ENSG00000101361/known-exon/20: 2656214- 2656400:+	88	2.70549	0.504787	5.35968	8.34e-08	7.49e-05
ZRANB2/ENSG00000132485/known-exon/1: 71065752- 71066775:-	30.375	3.58164	0.670402	5.34252	9.17e-08	8.13e-05
DENND4B/ENSG00000198837/clean/1:153932777-153932860:-	46.5	4.00617	0.751506	5.33085	9.78e-08	8.58e-05
ATP5D/ENSG00000099624/clean/19: 1241991- 1242455:+	761.25	1.72412	0.324653	5.31064	1.09e-07	9.47e-05
TRABD/ENSG00000170638/clean/22: 50197995- 50198074:+	53	3.89077	0.73337	5.30533	1.12e-07	9.64e-05
RPL31/ENSG00000071082/known-exon/2:101006071-101006349:+	3031.25	-1.60464	0.303102	-5.29406	1.2e-07	0.000101446
SUV39H2/ENSG00000152455/clean/10: 14899685- 14901132:+	133.75	4.77605	0.905199	5.27624	1.32e-07	0.00011059
PSMB10/ENSG00000205220/clean/16: 67936103- 67936214:-	325.625	3.19338	0.606137	5.26841	1.38e-07	0.000114158
ELOVL6/ENSG00000170522/known-exon/4:110198367-110198521:-	49.125	2.64499	0.507997	5.2067	1.92e-07	0.00015775
GLS/ENSG00000115419/clean/2:190895725-190900563:+	74.25	3.90328	0.751467	5.19421	2.06e-07	0.000166919
RPS2/ENSG00000140988/clean/16: 1962656- 1962735:-	5411.25	1.49421	0.288131	5.18588	2.15e-07	0.000172719
PYCR1/ENSG00000183010/clean/17: 81934489- 81934652:-	378.375	1.88288	0.36457	5.16467	2.41e-07	0.000191484
ZRANB2/ENSG00000132485/clean/1: 71065137- 71065677:-	34.625	4.33878	0.840809	5.16024	2.47e-07	0.000194045
MYBPC2/ENSG00000086967/clean/19: 50462036- 50464345:+	510.625	2.03064	0.395162	5.13875	2.77e-07	0.000215386
FBXW5/ENSG00000159069/clean/9:136941463-136941536:-	58.125	4.19592	0.8193	5.12134	3.03e-07	0.000233864
NABP2/ENSG00000139579/known-exon/12: 56224441- 56224833:+	107.375	1.56188	0.306503	5.0958	3.47e-07	0.000265035
DNAJC4/ENSG00000110011/known-exon/11: 64233980- 64234072:+	75.125	1.96914	0.387825	5.07738	3.83e-07	0.000289161
RPL13/ENSG00000167526/clean/16: 89561063- 89561226:+	10962.1	1.00195	0.197822	5.06494	4.09e-07	0.000302706
TRIP12/ENSG00000153827/known-exon/2:229858831-229858918:-	109.625	2.88054	0.568605	5.06597	4.06e-07	0.000302706
AP1B1/ENSG00000100280/clean/22: 29331916- 29334264:-	95.75	1.59651	0.316335	5.04689	4.49e-07	0.000329538
ZNF131/ENSG00000172262/known-exon/5: 43161606- 43161708:+	47.375	2.38041	0.474442	5.01729	5.24e-07	0.0003809
NGRN/ENSG00000182768/known-exon/15: 90265876- 90266287:+	149.375	2.6455	0.528817	5.00267	5.65e-07	0.000407094
ABHD17A/ENSG00000129968/clean/19: 1877425- 1877507:-	114.625	3.2053	0.641172	4.99913	5.76e-07	0.000410774
BCL2L12/ENSG00000126453/clean/19: 49670488- 49673697:+	80.375	2.54493	0.510311	4.98701	6.13e-07	0.000433323
SLAMF7/ENSG00000026751/clean/1:160750093-160750303:+	400.375	1.55282	0.311737	4.9812	6.32e-07	0.000438963
FAM173A/ENSG00000103254/known-exon/16: 722134- 722308:+	82.875	3.11136	0.62465	4.98096	6.33e-07	0.000438963
ARHGEF12/ENSG00000196914/clean/11:120477526-120478155:+	239.75	1.75888	0.354115	4.96699	6.8e-07	0.00046754
CIAO1/ENSG00000144021/clean/2: 96267736- 96267835:+	126.125	1.93823	0.390769	4.96005	7.05e-07	0.000480229
HNRNPC/ENSG00000092199/known-exon/14: 21211306- 21211405:-	1943.5	-0.858682	0.173465	-4.95018	7.41e-07	0.000500767
MLEC/ENSG00000110917/known-exon/12:120696541-120700463:+	168.75	2.73376	0.553083	4.94276	7.7e-07	0.000515645
RCC1/ENSG00000180198/clean/1: 28506084- 28508127:+	338.125	-3.11339	0.632256	-4.92426	8.47e-07	0.000561979
UBE2G2/ENSG00000184787/clean/21: 44773687- 44777298:-	75.875	2.9398	0.598271	4.91383	8.93e-07	0.000587605
NADK/ENSG00000008130/clean/1: 1753060- 1753566:-	79.125	2.99656	0.611426	4.90093	9.54e-07	0.000616903
TINF2/ENSG00000092330/known-exon/14: 24240155- 24240262:-	50.625	-2.43508	0.49681	-4.90144	9.51e-07	0.000616903
PRRC2A/ENSG00000204469/clean/6: 31637324- 31637445:+	273.375	2.77333	0.56612	4.89883	9.64e-07	0.000618293
NGLY1/ENSG00000151092/clean/3: 25736400- 25737333:-	21.625	3.38784	0.695308	4.87243	1.1e-06	0.000701064
CAV1/ENSG00000105974/known-exon/7:116526388-116526524:+	155	3.07161	0.632429	4.85684	1.19e-06	0.000752288
SLC38A10/ENSG00000157637/clean/17: 81246673- 81246884:-	22.625	4.04682	0.83731	4.83312	1.34e-06	0.000840817
RPS8/ENSG00000142937/known-exon/1: 44778129- 44778575:+	7933.12	1.49424	0.310661	4.80986	1.51e-06	0.000937141
ENKD1/ENSG00000124074/clean/16: 67663556- 67663656:-	17.375	4.15729	0.864965	4.80632	1.54e-06	0.000946211
IRAK1/ENSG00000184216/clean/X:154012678-154013042:-	400.25	4.21171	0.877222	4.80119	1.58e-06	0.000962979
SLC25A28/ENSG00000155287/clean/10: 99612599- 99613695:-	20.125	3.92693	0.818276	4.79903	1.59e-06	0.000965695
THAP5/ENSG00000177683/clean/7:108565105-108565829:-	76.75	2.92149	0.613516	4.76188	1.92e-06	0.00115256
ACTR1B/ENSG00000115073/clean/2: 97658643- 97658878:-	54.875	4.36247	0.917024	4.7572	1.96e-06	0.00117041
FARP1/ENSG00000152767/clean/13: 98395476- 98409337:+	46	2.54574	0.535344	4.75533	1.98e-06	0.00117212
RPL23A/ENSG00000198242/clean/17: 28720890- 28722722:+	7189.62	-1.01355	0.213918	-4.73804	2.16e-06	0.00126684
DENND4B/ENSG00000198837/clean/1:153939045-153939588:-	40.375	4.85424	1.02671	4.72797	2.27e-06	0.00132118
RNF126/ENSG00000070423/clean/19: 650296- 651610:-	79.5	2.26968	0.481131	4.71739	2.39e-06	0.00138122
RAVER2/ENSG00000162437/clean/1: 64805105- 64807205:+	49.75	2.7628	0.590804	4.67634	2.92e-06	0.00167585
SLAMF7/ENSG00000026751/clean/1:160751448-160752185:+	365.5	1.29864	0.278025	4.67093	3e-06	0.00170772
KIAA1551/ENSG00000174718/clean/12: 31985957- 31987238:+	25.25	2.93288	0.629799	4.65686	3.21e-06	0.0018151
CUTC/ENSG00000119929/clean/10: 99754634- 99755624:+	51.5	2.38341	0.512333	4.65208	3.29e-06	0.00183059
FAM3A/ENSG00000071889/known-exon/X:154515812-154515909:-	84.375	1.8118	0.389359	4.6533	3.27e-06	0.00183059
CDK10/ENSG00000185324/known-exon/16: 89693326- 89693397:+	49	3.0138	0.648558	4.64693	3.37e-06	0.00186322
VPS51/ENSG00000149823/known-exon/11: 65107727- 65107802:+	227.625	2.66969	0.575807	4.63644	3.54e-06	0.00194621
RAB24/ENSG00000169228/clean/5:177302178-177302396:-	31	4.11547	0.889629	4.62605	3.73e-06	0.0020317
COLGALT1/ENSG00000130309/clean/19: 17580905- 17581176:+	119.25	4.1381	0.89539	4.62156	3.81e-06	0.00206152
NFATC2IP/ENSG00000176953/clean/16: 28956058- 28956150:+	49.25	3.21882	0.697379	4.61559	3.92e-06	0.00210672
GLTSCR2/ENSG00000105373/clean/19: 47755822- 47756527:+	535.875	1.39857	0.30321	4.61255	3.98e-06	0.00212281
RPS27/ENSG00000177954/known-exon/1:153990802-153990913:+	134.25	1.43908	0.312542	4.60444	4.14e-06	0.00219193
TRAF7/ENSG00000131653/clean/16: 2175953- 2176048:+	148.5	2.82059	0.612784	4.6029	4.17e-06	0.00219293
NBEAL1/ENSG00000144426/clean/2:203180512-203183278:+	46.5	6.89596	1.50623	4.57828	4.69e-06	0.00245067
MYBL1/ENSG00000185697/clean/8: 66593194- 66595582:-	33	2.93237	0.641988	4.56763	4.93e-06	0.00256092
HMGA1/ENSG00000137309/known-exon/6: 34236963- 34237203:+	1128.88	1.84818	0.405034	4.56303	5.04e-06	0.0026
FGFR3/ENSG00000068078/clean/4: 1802025- 1802913:+	336.75	-2.00059	0.439459	-4.55238	5.3e-06	0.00271683
DONSON/ENSG00000159147/clean/21: 33582055- 33582164:-	52.125	3.82092	0.845422	4.51954	6.2e-06	0.0031532
TRPT1/ENSG00000149743/known-exon/11: 64223967- 64224099:-	73.375	3.01152	0.668536	4.50466	6.65e-06	0.00336007
PIEZO1/ENSG00000103335/clean/16: 88717211- 88719573:-	120	2.21869	0.494193	4.48952	7.14e-06	0.00358419
ARF6/ENSG00000165527/clean/14: 49893157- 49893255:+	112.75	1.80613	0.402706	4.48499	7.29e-06	0.00363727
CTD-2545M3.6/ENSG00000142539/clean/19: 50415826- 50416395:+	33.875	3.52195	0.787633	4.47156	7.76e-06	0.00384816
FDPS/ENSG00000160752/clean/1:155318291-155318664:+	726.75	1.36658	0.30591	4.46725	7.92e-06	0.00390116
NADK/ENSG00000008130/clean/1: 1753649- 1754050:-	60.875	2.90207	0.653847	4.43845	9.06e-06	0.00441036
MVD/ENSG00000167508/clean/16: 88653408- 88654691:-	48	5.13734	1.15788	4.43686	9.13e-06	0.00441036
AKAP8L/ENSG00000011243/known-exon/19: 15403555- 15403657:-	121.25	1.98367	0.44711	4.43664	9.14e-06	0.00441036
EIF4E/ENSG00000151247/clean/4: 98886546- 98887078:-	21.375	5.42626	1.22339	4.43544	9.19e-06	0.00441036
CTNNB1/ENSG00000168036/known-exon/3: 41239354- 41239659:+	135.25	-1.22304	0.276469	-4.42378	9.7e-06	0.00462627
CSTF3/ENSG00000176102/known-exon/11: 33141762- 33141884:-	168.375	1.88382	0.42677	4.41415	1.01e-05	0.00480706
GCN1L1/ENSG00000089154/clean/12:120127974-120129275:-	144.25	1.54337	0.349848	4.41153	1.03e-05	0.00483549
SAFB2/ENSG00000130254/clean/19: 5587399- 5587700:-	67.375	1.79996	0.408186	4.40966	1.04e-05	0.00484759
PYCR1/ENSG00000183010/known-exon/17: 81936861- 81936969:-	90.75	3.51969	0.799272	4.40362	1.06e-05	0.00495412
MBD1/ENSG00000141644/clean/18: 50272738- 50272823:-	70.125	3.27943	0.746158	4.3951	1.11e-05	0.00512143
HP1BP3/ENSG00000127483/known-exon/1: 20743174- 20744743:-	71.75	-4.1162	0.938996	-4.38361	1.17e-05	0.00536657
UBAP2L/ENSG00000143569/clean/1:154260029-154260891:+	308	3.10529	0.712598	4.3577	1.31e-05	0.00597298
RBM10/ENSG00000182872/clean/X: 47180037- 47180211:+	45.125	3.63231	0.833552	4.35762	1.31e-05	0.00597298
ACIN1/ENSG00000100813/known-exon/14: 23071186- 23071426:-	20.625	3.76836	0.872475	4.31916	1.57e-05	0.00707305
MBD1/ENSG00000141644/clean/18: 50271540- 50272676:-	50.5	2.09185	0.486622	4.29871	1.72e-05	0.00771244
C19orf43/ENSG00000123144/clean/19: 12731421- 12734312:-	626.125	2.04774	0.477194	4.29121	1.78e-05	0.00793088
CSAG1/ENSG00000198930/known-exon/X:152727863-152728073:-	74.5	2.43665	0.568082	4.28927	1.79e-05	0.00795421
NUDT22/ENSG00000149761/known-exon/11: 64226427- 64226634:+	112.5	1.35421	0.316029	4.2851	1.83e-05	0.00805803
NADK/ENSG00000008130/clean/1: 1754208- 1754283:-	87.625	4.6652	1.09088	4.27656	1.9e-05	0.00829244
HNRNPL/ENSG00000104824/clean/19: 38840376- 38840487:-	606.25	1.02153	0.238889	4.27616	1.9e-05	0.00829244
GCN1L1/ENSG00000089154/clean/12:120156992-120157848:-	59.375	4.05473	0.949078	4.27228	1.93e-05	0.00837022
WHSC1/ENSG00000109685/clean/4: 1976679- 1978637:+	518.125	1.29559	0.303307	4.27155	1.94e-05	0.00837022
GCN1L1/ENSG00000089154/clean/12:120168300-120170168:-	79.25	2.97238	0.698689	4.25423	2.1e-05	0.00899418
TAF1C/ENSG00000103168/clean/16: 84181463- 84181591:-	14.5	4.2854	1.00877	4.24812	2.16e-05	0.00919108
FBXO18/ENSG00000134452/clean/10: 5890346- 5903019:+	81.5	2.72279	0.641264	4.24598	2.18e-05	0.00922795
SDF4/ENSG00000078808/clean/1: 1218633- 1218768:-	338.125	2.3976	0.566036	4.23577	2.28e-05	0.00949879
FAM32A/ENSG00000105058/known-exon/19: 16185516- 16185623:+	102.375	1.46742	0.346302	4.23741	2.26e-05	0.00949879
ABHD14B/ENSG00000114779/known-exon/3: 51969605- 51969942:-	79.5	3.31933	0.783564	4.2362	2.27e-05	0.00949879
C11orf98/ENSG00000278615/clean/11: 62664973- 62665130:-	261.5	2.32718	0.550383	4.22829	2.35e-05	0.00976698
TMEM173/ENSG00000184584/known-exon/5:139481342-139481477:-	35.125	3.48542	0.825521	4.22209	2.42e-05	0.00995115
SRPK1/ENSG00000096063/clean/6: 35869901- 35870280:-	99.5	4.64764	1.10091	4.22165	2.43e-05	0.00995115
TMC8/ENSG00000167895/clean/17: 78138732- 78139161:+	50.875	2.35861	0.55901	4.21926	2.45e-05	0.0100032
UBL5/ENSG00000198258/clean/19: 9828389- 9828836:+	44.75	-2.23328	0.529911	-4.21444	2.5e-05	0.0101648
WDR13/ENSG00000101940/known-exon/X: 48597614- 48597957:+	34.875	2.65896	0.631798	4.20856	2.57e-05	0.0103779
RNASEH2C/ENSG00000172922/clean/11: 65720164- 65720241:-	324.75	2.35405	0.559803	4.20514	2.61e-05	0.0104806
CDK10/ENSG00000185324/clean/16: 89694788- 89694930:+	39.875	3.00541	0.715191	4.20225	2.64e-05	0.0105597
CEP70/ENSG00000114107/clean/3:138532570-138537177:-	68.75	2.8737	0.685254	4.19363	2.75e-05	0.0109122
UBA1/ENSG00000130985/clean/X: 47214637- 47214793:+	270.375	2.20284	0.525512	4.19179	2.77e-05	0.0109439
HNRNPD/ENSG00000138668/clean/4: 82359639- 82373445:-	246.125	2.73292	0.652954	4.18547	2.85e-05	0.0111951
RCCD1/ENSG00000166965/clean/15: 90957725- 90959899:+	25.125	4.04231	0.968523	4.17368	3e-05	0.0117301
MLST8/ENSG00000167965/clean/16: 2205875- 2206030:+	54	2.14902	0.515441	4.16929	3.06e-05	0.0118975
XPNPEP1/ENSG00000108039/clean/10:109875599-109877789:-	131.875	2.51146	0.602818	4.1662	3.1e-05	0.0119988
PSMB4/ENSG00000159377/clean/1:151401355-151401541:+	1465	1.48541	0.356967	4.16119	3.17e-05	0.0122033
USP39/ENSG00000168883/known-exon/2: 85648853- 85649016:+	106.375	2.27435	0.546789	4.15947	3.19e-05	0.0122335
PIEZO1/ENSG00000103335/clean/16: 88732732- 88733277:-	119.125	2.27265	0.547236	4.15295	3.28e-05	0.0125244
C7orf55-LUC7L2/ENSG00000146963/clean/7:139417729-139422162:+	268.625	0.962627	0.232121	4.1471	3.37e-05	0.012785
N4BP2L2/ENSG00000244754/clean/13: 32522270- 32527407:-	36.5	3.03923	0.734014	4.14056	3.46e-05	0.0130899
REEP4/ENSG00000168476/clean/8: 22138793- 22139415:-	25.625	-3.64385	0.881571	-4.13336	3.57e-05	0.0134402
GNAS/ENSG00000087460/clean/20: 58895684- 58899948:+	36.125	2.32562	0.562956	4.13109	3.61e-05	0.0135073
AARS/ENSG00000090861/clean/16: 70255836- 70258032:-	931.5	1.76583	0.428751	4.11855	3.81e-05	0.0141939
PABPC4/ENSG00000090621/clean/1: 39563741- 39564422:-	312.25	-2.47707	0.603102	-4.10721	4e-05	0.0148128
MFSD12/ENSG00000161091/known-exon/19: 3544732- 3544808:-	23.25	3.85798	0.93949	4.10646	4.02e-05	0.0148128
TOR2A/ENSG00000160404/known-exon/9:127732278-127732563:-	29.5	2.61102	0.6366	4.10152	4.1e-05	0.0150602
SNX5/ENSG00000089006/clean/20: 17943195- 17947485:-	222.5	2.07936	0.50749	4.09734	4.18e-05	0.0152608
RFC4/ENSG00000163918/clean/3:186790255-186790325:-	116.75	2.4273	0.592829	4.09443	4.23e-05	0.0153804
SYVN1/ENSG00000162298/clean/11: 65128714- 65129728:-	71.25	2.2584	0.551967	4.09156	4.28e-05	0.0154985
REPIN1/ENSG00000214022/clean/7:150369868-150370759:+	55	2.68802	0.657586	4.08771	4.36e-05	0.0156835
MZB1/ENSG00000170476/clean/5:139388585-139389679:-	508.875	1.52501	0.374226	4.07511	4.6e-05	0.0164793
SLC10A3/ENSG00000126903/known-exon/X:154488496-154488583:-	102.375	3.66701	0.901835	4.06616	4.78e-05	0.0170445
C9orf142/ENSG00000148362/clean/9:136992562-136992639:+	69	1.5905	0.391602	4.06152	4.88e-05	0.0173063
FAM195A/ENSG00000172366/clean/16: 647884- 648119:+	231.5	1.45313	0.358193	4.05684	4.97e-05	0.0175747
SSSCA1/ENSG00000173465/known-exon/11: 65570510- 65570603:+	252.875	-0.944264	0.233159	-4.04986	5.12e-05	0.0180237
RCCD1/ENSG00000166965/clean/15: 90956900- 90957112:+	22	4.48726	1.10879	4.04701	5.19e-05	0.0181613
EDC4/ENSG00000038358/clean/16: 67881845- 67881953:+	114.125	-1.71913	0.425964	-4.03586	5.44e-05	0.0189587
IFRD2/ENSG00000214706/clean/3: 50288271- 50288408:-	235.25	0.978734	0.242603	4.0343	5.48e-05	0.0189984
CGGBP1/ENSG00000163320/known-exon/3: 88055999- 88057190:-	15.25	4.34577	1.08007	4.0236	5.73e-05	0.0197931
AKR1A1/ENSG00000117448/known-exon/1: 45550876- 45550965:+	40.375	2.42728	0.604701	4.01402	5.97e-05	0.0203643
MRPS24/ENSG00000062582/known-exon/7: 43869376- 43869456:-	445.375	0.998846	0.248794	4.01476	5.95e-05	0.0203643
TAF6/ENSG00000106290/clean/7:100110073-100110199:-	47	3.96962	0.989014	4.01372	5.98e-05	0.0203643
ZRANB2/ENSG00000132485/clean/1: 71069362- 71070826:-	69.125	2.14393	0.535921	4.00046	6.32e-05	0.0213558
HYOU1/ENSG00000149428/clean/11:119055571-119055749:-	266.875	3.618	0.904516	3.99993	6.34e-05	0.0213558
TPT1/ENSG00000133112/known-exon/13: 45337388- 45337466:-	102.5	1.23907	0.309818	3.99934	6.35e-05	0.0213558
L3MBTL2/ENSG00000100395/clean/22: 41229656- 41230138:+	58.75	3.3746	0.844443	3.99624	6.44e-05	0.0215425
MZB1/ENSG00000170476/clean/5:139387921-139388020:-	714.625	0.938862	0.23521	3.99159	6.56e-05	0.0218728
VPS25/ENSG00000131475/known-exon/17: 42773528- 42773732:+	201.125	5.86818	1.47148	3.98794	6.67e-05	0.0221161
RSAD1/ENSG00000136444/clean/17: 50482706- 50483339:+	33.25	2.98541	0.749151	3.98505	6.75e-05	0.0222895
COPB1/ENSG00000129083/clean/11: 14498985- 14499602:-	28.75	2.60881	0.656976	3.97093	7.16e-05	0.0234499
MFSD11/ENSG00000092931/known-exon/17: 76738165- 76738281:+	19.125	3.73028	0.939259	3.97152	7.14e-05	0.0234499
CCDC107/ENSG00000159884/known-exon/9: 35660858- 35660939:+	62.625	1.93664	0.49204	3.93594	8.29e-05	0.0270288
NGLY1/ENSG00000151092/clean/3: 25733982- 25736308:-	14	3.45087	0.878521	3.92804	8.56e-05	0.0278125
PIGQ/ENSG00000007541/known-exon/16: 575970- 576133:+	28.5	3.0132	0.768905	3.91882	8.9e-05	0.0287765
ZRANB2/ENSG00000132485/clean/1: 71066934- 71069275:-	83.375	1.99909	0.510839	3.91335	9.1e-05	0.029312
TMEM129/ENSG00000168936/clean/4: 1717428- 1717515:-	19.75	4.08746	1.0478	3.90099	9.58e-05	0.0307197
BLZF1/ENSG00000117475/clean/1:169380609-169382061:+	27.375	3.09953	0.794845	3.89954	9.64e-05	0.0307748
TMA7/ENSG00000232112/clean/3: 48440458- 48440540:+	966.625	2.1475	0.550912	3.89807	9.7e-05	0.0308337
PGAP2/ENSG00000148985/clean/11: 3824135- 3824269:+	42.375	3.39084	0.871763	3.88964	0.000100394	0.0317923
TMEM261/ENSG00000137038/clean/9: 7798637- 7799460:-	110.5	6.01887	1.54908	3.88544	0.000102147	0.0322137
TMC8/ENSG00000167895/clean/17: 78134564- 78134869:+	56.375	3.04147	0.78507	3.87415	0.000107	0.0336053
INTS3/ENSG00000143624/clean/1:153773081-153773192:+	58.125	5.94247	1.53906	3.86111	0.000112872	0.0353043
CREBZF/ENSG00000137504/known-exon/11: 85662457- 85663523:-	67.75	1.50999	0.392164	3.8504	0.000117925	0.0367343
EIF4A2/ENSG00000156976/clean/3:186783639-186784428:+	66.5	-2.43499	0.633197	-3.84556	0.00012028	0.0373156
RAVER1/ENSG00000161847/known-exon/19: 10317600- 10317689:-	233	-1.26091	0.328405	-3.83951	0.00012328	0.0380654
IARS/ENSG00000196305/clean/9: 92289426- 92293440:-	69	2.09921	0.546857	3.83869	0.000123694	0.0380654
RPS18/ENSG00000231500/clean/6: 33276267- 33276390:+	7815.75	1.2625	0.329439	3.83229	0.000126958	0.0389127
DENND4B/ENSG00000198837/clean/1:153941440-153941868:-	38.5	4.64807	1.21328	3.83099	0.000127627	0.0389614
SETDB1/ENSG00000143379/clean/1:150959347-150960562:+	43.75	2.44127	0.638258	3.82489	0.000130829	0.0397799
TRABD/ENSG00000170638/clean/22: 50198186- 50198344:+	64.875	3.92199	1.02711	3.81848	0.000134276	0.0405052
ABHD14B/ENSG00000114779/clean/3: 51970184- 51971459:-	68.25	2.52262	0.660568	3.81887	0.000134064	0.0405052
B4GALT3/ENSG00000158850/known-exon/1:161173727-161173858:-	413	2.15864	0.565547	3.8169	0.000135139	0.0406049
OCIAD1/ENSG00000109180/clean/4: 48851975- 48857212:+	332.375	1.94263	0.510287	3.80694	0.000140696	0.0421088
RIC8A/ENSG00000177963/clean/11: 212759- 212836:+	116.625	2.45617	0.645978	3.80226	0.000143383	0.0427454
ZNRD1/ENSG00000066379/known-exon/6: 30061389- 30061514:+	48.75	4.2785	1.12994	3.78649	0.000152788	0.0451963
DKC1/ENSG00000130826/clean/X:154776324-154776798:+	298.875	2.1641	0.571386	3.78745	0.000152199	0.0451963
MRPL20/ENSG00000242485/clean/1: 1405886- 1406908:-	507.375	2.75445	0.728193	3.78258	0.000155208	0.0457348
ARFIP2/ENSG00000132254/clean/11: 6477268- 6477717:-	73.5	1.62434	0.430591	3.77236	0.000161713	0.0474683
KDSR/ENSG00000119537/clean/18: 63355299- 63355497:-	65.5	2.94769	0.782909	3.76505	0.000166515	0.0486907
FLII/ENSG00000177731/clean/17: 18246222- 18246307:-	92	3.36477	0.89452	3.76153	0.000168874	0.0491919
EIF4E/ENSG00000151247/clean/4: 98885061- 98886453:-	19.875	3.80735	1.01452	3.75287	0.000174822	0.0507309
CCHCR1/ENSG00000204536/clean/6: 31142716- 31142962:-	17.875	3.40742	0.908338	3.75127	0.000175941	0.0508623
MAP4K1/ENSG00000104814/clean/19: 38610025- 38611050:-	77.125	2.32193	0.620497	3.74204	0.000182529	0.0525677
ALDH16A1/ENSG00000161618/clean/19: 49461800- 49461883:+	54.5	4.41579	1.18232	3.73485	0.000187824	0.0538892
MAP2K7/ENSG00000076984/clean/19: 7911159- 7911249:+	42.5	2.80829	0.752164	3.73361	0.000188753	0.0539528
IDH3G/ENSG00000067829/known-exon/X:153786272-153786354:-	165	3.41901	0.916131	3.73201	0.000189959	0.0540952
TAF15/ENSG00000270647/clean/17: 35833941- 35834565:+	463	2.48623	0.666525	3.73013	0.000191379	0.0542969
DENND4B/ENSG00000198837/clean/1:153930857-153930946:-	32	3.23799	0.868509	3.72821	0.000192841	0.0543079
CISD3/ENSG00000277972/known-exon/17: 38730406- 38730759:+	110.5	1.42076	0.381083	3.72823	0.000192832	0.0543079
UBE2T/ENSG00000077152/clean/1:202333093-202333236:-	195.375	3.04315	0.817619	3.72196	0.00019768	0.055466
P4HB/ENSG00000185624/clean/17: 81845230- 81845560:-	1260.38	1.79788	0.483452	3.71883	0.000200145	0.055952
SGSM3/ENSG00000100359/clean/22: 40406662- 40407016:+	34.75	6.00783	1.61611	3.71746	0.000201239	0.0560525
PLEKHJ1/ENSG00000104886/known-exon/19: 2233905- 2233997:-	326.875	-0.995133	0.267887	-3.71475	0.000203405	0.0564498
C2orf68/ENSG00000168887/known-exon/2: 85611786- 85611877:-	29.875	3.18667	0.859184	3.70895	0.000208122	0.0575496
MRPL52/ENSG00000172590/clean/14: 22830110- 22830186:+	187.75	4.05744	1.09447	3.70721	0.000209553	0.0577359
NDUFA10/ENSG00000130414/clean/2:240011696-240014738:-	138.375	2.10631	0.568828	3.7029	0.00021315	0.0585157
ADAM15/ENSG00000143537/clean/1:155057362-155057636:+	192.75	4.13986	1.12027	3.69541	0.000219532	0.0600519
QTRT1/ENSG00000213339/clean/19: 10701703- 10701949:+	34.75	3.62975	0.984331	3.68753	0.000226444	0.0617213
EDEM3/ENSG00000116406/clean/1:184723856-184726254:-	439.375	2.44225	0.663091	3.68313	0.000230384	0.0625719
TROAP/ENSG00000135451/known-exon/12: 49324037- 49324154:+	39.125	1.96681	0.534784	3.67777	0.000235279	0.0635252
ZNF317/ENSG00000130803/clean/19: 9156748- 9157267:+	29.875	2.57989	0.701538	3.67747	0.000235559	0.0635252
ADIPOR1/ENSG00000159346/clean/1:202941701-202942024:-	229.625	2.6735	0.72736	3.67563	0.000237265	0.0637599
MPST/ENSG00000128309/clean/22: 37024810- 37029215:+	69.5	3.10565	0.846526	3.6687	0.000243789	0.0652832
FBXO18/ENSG00000134452/clean/10: 5890346- 5906036:+	13.625	3.3634	0.917401	3.66623	0.000246152	0.0656856
MZT2B/ENSG00000152082/clean/2:130182452-130182626:+	948.25	1.66558	0.455511	3.6565	0.000255681	0.0679908
TCF19/ENSG00000137310/clean/6: 31158722- 31158896:+	33.625	2.10267	0.575553	3.6533	0.000258895	0.0686062
SRGAP2/ENSG00000266028/clean/1:206453380-206454143:+	15.75	3.56681	0.976832	3.65141	0.000260805	0.0686358
SEH1L/ENSG00000085415/clean/18: 12984190- 12985239:+	203	1.10073	0.30143	3.6517	0.000260513	0.0686358
ANAPC16/ENSG00000166295/clean/10: 72216072- 72223887:+	17.75	4.71424	1.29397	3.64324	0.00026923	0.0703756
GNB2/ENSG00000172354/clean/7:100678299-100678397:+	410	3.93695	1.08063	3.64321	0.00026926	0.0703756
SLC29A2/ENSG00000174669/clean/11: 66368671- 66369059:-	13.625	4.01122	1.10229	3.63899	0.000273708	0.0712938
YTHDF1/ENSG00000149658/clean/20: 63215601- 63215865:-	36.375	1.93317	0.531629	3.63631	0.000276571	0.0717946
OSTC/ENSG00000198856/clean/4:108650794-108655563:+	709.5	3.9825	1.09585	3.63416	0.000278889	0.0721508
NEK2/ENSG00000117650/clean/1:211663628-211667105:-	42.125	1.72995	0.476389	3.63139	0.0002819	0.0726836
C11orf58/ENSG00000110696/clean/11: 16738841- 16744600:+	540	2.13238	0.588584	3.6229	0.000291314	0.0748578
PHKG2/ENSG00000156873/clean/16: 30756520- 30756589:+	17	3.88535	1.0737	3.61867	0.000296122	0.075838
POGK/ENSG00000143157/known-exon/1:166850423-166852584:+	217.75	0.798242	0.220975	3.61237	0.000303413	0.0774454
ZNF226/ENSG00000167380/clean/19: 44172214- 44172859:+	23.375	2.79795	0.77486	3.61092	0.000305117	0.0776208
TELO2/ENSG00000100726/clean/16: 1507370- 1507600:+	35.625	5.93138	1.6441	3.60767	0.000308954	0.0783357
IFRD2/ENSG00000214706/clean/3: 50290294- 50290387:-	273.5	2.88526	0.800622	3.60378	0.000313625	0.0792567
TMEM183A/ENSG00000163444/clean/1:203007574-203007773:+	270.625	-2.26052	0.627883	-3.60022	0.000317948	0.0800841
CDK10/ENSG00000185324/clean/16: 89695070- 89695292:+	33.5	6.22807	1.73088	3.59821	0.000320416	0.0804402
ABHD14B/ENSG00000114779/clean/3: 51971698- 51973964:-	60.5	2.64797	0.73627	3.59647	0.00032257	0.0807154
PRDX6/ENSG00000117592/clean/1:173477492-173481325:+	1001.5	2.65026	0.737544	3.59336	0.000326441	0.0810259
PANK2/ENSG00000125779/clean/20: 3917050- 3918670:+	38.5	2.29197	0.637901	3.59298	0.000326915	0.0810259
RAB24/ENSG00000169228/clean/5:177301987-177302127:-	19.625	6.04145	1.68149	3.59292	0.000326996	0.0810259
PDDC1/ENSG00000177225/clean/11: 770903- 770992:-	23.5	2.49953	0.69588	3.59189	0.000328287	0.0810827
LRRC41/ENSG00000132128/clean/1: 46279084- 46279181:-	93.75	5.53444	1.54379	3.58498	0.00033711	0.0829932
TCIRG1/ENSG00000110719/known-exon/11: 68043031- 68043370:+	16.875	6.14565	1.71604	3.5813	0.000341891	0.0838996
RP13-1032I1.10/ENSG00000262660/clean/17: 81719887- 81719975:+	101.375	2.24548	0.627748	3.57703	0.000347518	0.0850071
PEX5/ENSG00000139197/known-exon/12: 7190216- 7190361:+	24.25	2.47462	0.691998	3.57605	0.000348822	0.0850534
ARHGAP4/ENSG00000089820/clean/X:153910085-153910170:-	85.5	2.58342	0.722978	3.5733	0.000352508	0.0856786
SDCCAG3/ENSG00000165689/clean/9:136404693-136405090:-	74.75	2.47517	0.694244	3.56528	0.000363469	0.0880621
UBAP2L/ENSG00000143569/clean/1:154249437-154251040:+	317.5	1.54188	0.433145	3.55973	0.000371236	0.0896593
WDR83OS/ENSG00000105583/known-exon/19: 12668425- 12668519:-	583.625	1.20572	0.33903	3.55639	0.00037598	0.0905187
GDI2/ENSG00000057608/clean/10: 5800705- 5813213:-	496.75	3.85226	1.08567	3.54828	0.000387758	0.0927689
MARS/ENSG00000166986/known-exon/12: 57516337- 57516434:+	293.625	1.08857	0.306746	3.54877	0.00038703	0.0927689
NT5DC2/ENSG00000168268/clean/3: 52527375- 52527616:-	386.5	2.23031	0.628709	3.54745	0.000388985	0.0927716
RAB36/ENSG00000100228/clean/22: 23160998- 23161499:+	114.625	4.0575	1.14675	3.53828	0.000402747	0.0957547
STIM1/ENSG00000167323/clean/11: 4086543- 4091281:+	89.125	1.76904	0.501008	3.53096	0.000414048	0.0981358
ANAPC7/ENSG00000196510/clean/12:110396452-110403526:-	32	4.77672	1.35392	3.52807	0.000418601	0.0986026
CDK5RAP3/ENSG00000108465/known-exon/17: 47981459- 47981586:+	41.25	-3.27368	0.927838	-3.52829	0.000418256	0.0986026
INTS3/ENSG00000143624/known-exon/1:153772440-153772638:+	49.125	2.85385	0.80956	3.52518	0.00042319	0.0993768
TPP2/ENSG00000134900/clean/13:102645009-102646293:+	59.125	2.69337	0.764631	3.52245	0.00042758	0.0997935
MINK1/ENSG00000141503/clean/17: 4894093- 4894173:+	12.125	6.3408	1.7997	3.52326	0.000426279	0.0997935
TMEM63A/ENSG00000196187/clean/1:225846932-225847033:-	47	5.82119	1.65375	3.52	0.00043155	0.100108
WTAP/ENSG00000146457/clean/6:159748369-159753459:+	55.125	2.48073	0.704608	3.52073	0.000430365	0.100108
ACTR1B/ENSG00000115073/clean/2: 97661946- 97663842:-	32	6.09293	1.73263	3.51658	0.000437152	0.1011
ZWINT/ENSG00000122952/known-exon/10: 56358185- 56358376:-	144.125	-1.46	0.415936	-3.51015	0.000447847	0.103217
RUFY3/ENSG00000018189/clean/4: 70794894- 70800140:+	67.625	2.0102	0.573054	3.50787	0.000451718	0.103217
CDK6/ENSG00000105810/clean/7: 92833690- 92833872:-	28.5	2.65995	0.758219	3.50816	0.000451219	0.103217
ABCB8/ENSG00000197150/known-exon/7:151034428-151034504:+	39.375	5.53533	1.57784	3.50816	0.00045122	0.103217
HYOU1/ENSG00000149428/clean/11:119052429-119052636:-	233.125	2.88652	0.823429	3.50549	0.000455765	0.103471
JUP/ENSG00000173801/known-exon/17: 41755432- 41755729:-	108.125	1.12445	0.32081	3.50503	0.000456553	0.103471
FLNA/ENSG00000196924/clean/X:154359905-154359989:-	106.25	2.86922	0.818648	3.50483	0.000456896	0.103471
XRRA1/ENSG00000166435/known-exon/11: 74843453- 74843853:-	22.25	-2.40171	0.685786	-3.50212	0.000461568	0.10422
ANKZF1/ENSG00000163516/clean/2:219234288-219234825:+	21.75	2.98868	0.854133	3.49908	0.000466858	0.105104
MLLT6/ENSG00000275023/clean/17: 38719895- 38720371:+	35	4.19688	1.20074	3.49525	0.000473621	0.106285
POLD1/ENSG00000062822/clean/19: 50415590- 50415723:+	40.25	3.30023	0.944398	3.49453	0.000474892	0.106285
FAM63A/ENSG00000143409/known-exon/1:150997367-150997623:-	29.625	2.8365	0.812123	3.4927	0.000478171	0.106706
BCKDK/ENSG00000103507/known-exon/16: 31112027- 31112120:+	90.5	-1.22039	0.350972	-3.47717	0.000506736	0.112751
NOL6/ENSG00000165271/clean/9: 33463134- 33463246:-	38	5.44692	1.56697	3.47608	0.000508794	0.11288
JCHAIN/ENSG00000132465/clean/4: 70657291- 70662091:-	37990.5	-1.13233	0.326605	-3.46698	0.000526342	0.116434
H2AFY/ENSG00000113648/known-exon/5:135353045-135360496:-	200.375	2.30254	0.664846	3.46327	0.000533655	0.117711
GANAB/ENSG00000089597/clean/11: 62633514- 62634820:-	477.75	1.88979	0.546316	3.45915	0.000541891	0.119183
SLC50A1/ENSG00000169241/clean/1:155135991-155136298:+	122.375	1.67693	0.485093	3.45693	0.000546358	0.119523
P2RX4/ENSG00000135124/clean/12:121232507-121232610:+	41.75	5.62608	1.62789	3.45606	0.000548133	0.119523
NIPSNAP3A/ENSG00000136783/clean/9:104759171-104759261:+	127.375	3.17176	0.917607	3.45656	0.000547121	0.119523
SMG5/ENSG00000198952/clean/1:156273450-156274596:-	127.875	1.61453	0.46733	3.4548	0.000550711	0.119743
DFNB31/ENSG00000095397/clean/9:114404077-114406354:-	13.875	4.45045	1.29245	3.44341	0.000574422	0.124544
HTT/ENSG00000197386/clean/4: 3121432- 3122888:+	39	2.88397	0.839313	3.43611	0.000590126	0.127586
PSPC1/ENSG00000121390/known-exon/13: 19782791- 19782916:-	88	5.18605	1.51305	3.42755	0.000609064	0.13108
PNPT1/ENSG00000138035/clean/2: 55672046- 55672892:-	95	5.25399	1.53334	3.42649	0.000611438	0.13108
CLPTM1L/ENSG00000049656/clean/5: 1321679- 1321763:-	2173.88	-1.16574	0.340204	-3.42661	0.000611168	0.13108
RECQL/ENSG00000004700/clean/12: 21499615- 21501169:-	44.75	5.29534	1.54643	3.42424	0.000616526	0.1318
YY1AP1/ENSG00000163374/known-exon/1:155660913-155661306:-	148.125	-1.65731	0.484328	-3.42188	0.0006219	0.132578
ELAC2/ENSG00000006744/clean/17: 12994884- 12994962:-	181.75	-1.60397	0.469029	-3.41977	0.000626751	0.133239
USF2/ENSG00000105698/known-exon/19: 35279074- 35279166:+	404.875	-0.872256	0.255215	-3.41773	0.000631455	0.133867
RPLP2/ENSG00000177600/known-exon/11: 810039- 810233:+	18382.6	0.8095	0.23696	3.41619	0.000635045	0.134255
RANGRF/ENSG00000108961/known-exon/17: 8289414- 8289502:+	91.25	1.86386	0.545987	3.41375	0.000640753	0.135087
P4HB/ENSG00000185624/clean/17: 81844092- 81845143:-	1682	2.33581	0.685767	3.40614	0.000658893	0.138529
EEF1B2/ENSG00000114942/known-exon/2:206159684-206159912:+	141.25	-0.911565	0.267719	-3.40493	0.000661816	0.138761
RNF40/ENSG00000103549/clean/16: 30771973- 30772088:+	179.625	-1.99037	0.585178	-3.4013	0.000670667	0.140232
FAAP20/ENSG00000162585/clean/1: 2193910- 2193997:-	65.5	5.11709	1.50532	3.39935	0.000675472	0.140667
DNA2/ENSG00000138346/clean/10: 68470163- 68471790:-	26.5	5.44268	1.60128	3.39896	0.000676437	0.140667
GPAA1/ENSG00000197858/clean/8:144085138-144085288:+	219.25	2.02373	0.596581	3.39221	0.000693308	0.143784
GPAA1/ENSG00000197858/clean/8:144084875-144085042:+	171.75	2.70548	0.798142	3.38972	0.000699651	0.144706
TINF2/ENSG00000092330/known-exon/14: 24240330- 24240418:-	54	-1.46574	0.432568	-3.38846	0.000702874	0.14498
F12/ENSG00000131187/clean/5:177403617-177403858:-	17.875	2.63941	0.779555	3.38579	0.00070974	0.145612
APEX2/ENSG00000169188/clean/X: 55000579- 55001545:+	67.875	3.30666	0.97663	3.38578	0.000709752	0.145612
UCKL1/ENSG00000198276/clean/20: 63940716- 63940793:-	38.75	2.7552	0.814337	3.38336	0.00071604	0.146508
RSF1/ENSG00000048649/clean/11: 77693611- 77698486:-	32.625	3.98131	1.17898	3.3769	0.000733083	0.149195
TRIM41/ENSG00000146063/known-exon/5:181234995-181235353:+	15.625	5.44578	1.61251	3.37721	0.000732243	0.149195
CUTA/ENSG00000112514/known-exon/6: 33416660- 33416748:-	479.375	5.11223	1.51491	3.37461	0.000739201	0.15004
ABHD11/ENSG00000106077/clean/7: 73736691- 73736928:-	22.5	3.27684	0.972013	3.37119	0.000748448	0.151514
PRPF19/ENSG00000110107/clean/11: 60902656- 60902739:-	379.5	2.7322	0.810771	3.36988	0.000752011	0.151833
DEXI/ENSG00000182108/known-exon/16: 10929074- 10929216:-	99.375	-1.45182	0.431633	-3.36355	0.000769466	0.154539
TMEM256/ENSG00000205544/known-exon/17: 7403209- 7403309:-	163.375	5.23673	1.55668	3.36405	0.000768079	0.154539
GDI2/ENSG00000057608/clean/10: 5800705- 5811873:-	18.125	4.05985	1.20773	3.36156	0.000775024	0.15484
TROAP/ENSG00000135451/known-exon/12: 49330943- 49331213:+	35.75	1.9022	0.565785	3.36206	0.000773636	0.15484
PLEKHH3/ENSG00000068137/clean/17: 42670705- 42670993:-	98.375	1.81247	0.540212	3.3551	0.000793366	0.158091
LRRC41/ENSG00000132128/known-exon/1: 46279257- 46279491:-	99	2.30929	0.688795	3.35265	0.000800432	0.158671
SPCS3/ENSG00000129128/clean/4:176320219-176322169:+	384.125	1.91078	0.569849	3.35314	0.00079901	0.158671
POLD1/ENSG00000062822/clean/19: 50414990- 50415437:+	39.625	4.17537	1.24729	3.34756	0.000815271	0.161193
RUFY3/ENSG00000018189/clean/4: 70793904- 70794794:+	55.25	2.6598	0.795095	3.34526	0.000822069	0.162118
COMTD1/ENSG00000165644/clean/10: 75235178- 75235266:-	65.5	2.37514	0.710828	3.34138	0.000833644	0.163976
USP21/ENSG00000143258/clean/1:161164612-161164834:+	146.125	-1.18898	0.356391	-3.33618	0.000849393	0.16543
NUDT8/ENSG00000167799/known-exon/11: 67628251- 67628322:-	153.375	1.08658	0.325643	3.33672	0.000847734	0.16543
TMEM129/ENSG00000168936/clean/4: 1718626- 1720632:-	16.875	3.66296	1.09752	3.3375	0.000845364	0.16543
RUFY3/ENSG00000018189/clean/4: 70800205- 70802955:+	67.5	2.75746	0.826557	3.33607	0.000849703	0.16543
CENPT/ENSG00000102901/clean/16: 67830088- 67830389:-	31.5	2.54104	0.762502	3.33251	0.000860671	0.167139
TMEM129/ENSG00000168936/clean/4: 1717675- 1718151:-	20.125	3.22959	0.973226	3.31843	0.000905241	0.175348
C22orf29/ENSG00000215012/known-exon/22: 19854539- 19854659:-	25.75	2.21472	0.66757	3.31758	0.000908015	0.17544
SREBF1/ENSG00000072310/clean/17: 17814747- 17814834:-	178.375	-4.94926	1.49361	-3.31362	0.000920976	0.177495
GNAS/ENSG00000087460/clean/20: 58898985- 58899948:+	49.5	1.78282	0.538272	3.31212	0.000925906	0.177548
SLC2A4RG/ENSG00000125520/clean/20: 63740531- 63741369:+	213.75	2.05826	0.621387	3.31236	0.000925113	0.177548
OCEL1/ENSG00000099330/clean/19: 17226869- 17226974:+	31.375	5.14311	1.55428	3.309	0.000936285	0.178195
CNOT3/ENSG00000088038/clean/19: 54143516- 54143659:+	111.5	5.16286	1.56019	3.30913	0.000935879	0.178195
UBXN4/ENSG00000144224/clean/2:135742011-135748266:+	88.5	2.54267	0.768404	3.30903	0.000936214	0.178195
LSS/ENSG00000160285/clean/21: 46191959- 46194490:-	65.625	3.55581	1.07506	3.30755	0.00094116	0.178678
POMGNT1/ENSG00000085998/clean/1: 46189357- 46189457:-	22.25	2.45146	0.741628	3.30551	0.000948028	0.179535
PDCD11/ENSG00000148843/clean/10:103444068-103444516:+	59.375	2.59667	0.786169	3.30294	0.000956755	0.180739
MEF2D/ENSG00000116604/clean/1:156483430-156500485:-	106.875	2.1129	0.640337	3.29967	0.000967979	0.182408
COMMD3-BMI1/ENSG00000269897/clean/10: 22318713- 22318805:+	807.125	1.23304	0.373789	3.29876	0.000971135	0.182552
FBXL6/ENSG00000182325/clean/8:144356915-144356989:-	14.75	3.92283	1.19027	3.29575	0.000981602	0.184066
HDAC10/ENSG00000100429/known-exon/22: 50250905- 50250973:-	18	2.4731	0.75212	3.28818	0.00100838	0.188624
COMMD3/ENSG00000148444/clean/10: 22319018- 22319938:+	989.625	1.12958	0.344437	3.27951	0.00103988	0.194041
ANKRD26/ENSG00000107890/clean/10: 27028945- 27029285:-	30.5	5.13792	1.56708	3.27865	0.00104304	0.194156
SGSM3/ENSG00000100359/clean/22: 40408842- 40408932:+	47.625	3.93288	1.20007	3.2772	0.00104843	0.194684
MAP4K1/ENSG00000104814/known-exon/19: 38597384- 38597485:-	80.625	5.36243	1.63827	3.27322	0.0010633	0.196966
NONO/ENSG00000147140/clean/X: 71298816- 71299941:+	724.75	3.59699	1.09982	3.27052	0.0010735	0.198374
BUB1/ENSG00000169679/clean/2:110649377-110650545:-	277.75	-1.83321	0.560824	-3.26877	0.00108015	0.199121
TXLNA/ENSG00000084652/clean/1: 32192430- 32192656:+	19	5.49732	1.68255	3.26726	0.00108594	0.199706
PIGO/ENSG00000165282/known-exon/9: 35091291- 35092542:-	46.875	2.75669	0.844479	3.26437	0.00109708	0.20127
TMEM63A/ENSG00000196187/clean/1:225848554-225848896:-	58.625	3.99504	1.22435	3.26298	0.00110246	0.201771
EEF1G/ENSG00000254772/clean/11: 62559837- 62560068:-	7026.38	1.68532	0.517496	3.25668	0.00112723	0.20467
UBL7/ENSG00000138629/known-exon/15: 74460778- 74461036:-	22.875	2.62379	0.805288	3.2582	0.0011212	0.20467
CDR2/ENSG00000140743/clean/16: 22347823- 22349278:-	112.875	1.22263	0.375328	3.2575	0.001124	0.20467
GPAA1/ENSG00000197858/clean/8:144084330-144084412:+	179	2.2983	0.705817	3.25623	0.00112902	0.20467
RPS20/ENSG00000008988/known-exon/8: 56074159- 56074253:-	66.125	1.40951	0.433055	3.2548	0.00113474	0.205218
COQ9/ENSG00000088682/clean/16: 57457015- 57458245:+	77	3.39522	1.04413	3.25172	0.00114708	0.20696
ERF/ENSG00000105722/clean/19: 42249942- 42250330:-	143.25	1.77916	0.547531	3.24943	0.00115638	0.208146
TPP2/ENSG00000134900/clean/13:102623040-102627011:+	84.375	3.67764	1.13293	3.24614	0.00116981	0.210068
TMEM138/ENSG00000149483/known-exon/11: 61364315- 61364432:+	57.625	3.63202	1.11987	3.24324	0.00118179	0.210254
SLC29A2/ENSG00000174669/clean/11: 66366231- 66366430:-	16.375	3.94753	1.21716	3.24322	0.00118187	0.210254
ZNF276/ENSG00000158805/known-exon/16: 89733412- 89733481:+	17.375	3.37851	1.04153	3.2438	0.00117946	0.210254
HCFC1/ENSG00000172534/clean/X:153960414-153961541:-	75.25	2.26896	0.699234	3.24492	0.00117484	0.210254
TPP2/ENSG00000134900/clean/13:102616500-102618721:+	57.25	5.15402	1.59063	3.24023	0.00119434	0.211979
TMPO/ENSG00000120802/clean/12: 98544537- 98544950:+	147.125	3.8353	1.18496	3.23666	0.00120937	0.214149
FAM134A/ENSG00000144567/clean/2:219181463-219181639:+	38.875	5.19415	1.60606	3.2341	0.00122026	0.215576
EHBP1L1/ENSG00000173442/known-exon/11: 65581965- 65583591:+	267.875	4.83528	1.49573	3.23273	0.00122613	0.216113
GIGYF2/ENSG00000204120/clean/2:232809811-232811243:+	38.125	5.10498	1.5812	3.22856	0.00124417	0.218788
CARS/ENSG00000110619/clean/11: 3002053- 3002540:-	302.125	-1.3341	0.413416	-3.22702	0.00125085	0.219456
MVD/ENSG00000167508/clean/16: 88655417- 88655655:-	37.625	5.89685	1.82826	3.2254	0.00125797	0.2202
HNRNPA1/ENSG00000135486/clean/12: 54282665- 54282799:+	5435.12	-1.73812	0.539231	-3.22333	0.00126709	0.220887
COQ4/ENSG00000167113/clean/9:128322928-128323015:+	90.625	1.90304	0.590419	3.2232	0.00126768	0.220887
ERF/ENSG00000105722/clean/19: 42249738- 42249826:-	135	1.39087	0.431887	3.22046	0.00127984	0.222497
FDXACB1/ENSG00000255561/clean/11:111876104-111876480:-	14.125	5.23409	1.62644	3.21812	0.00129033	0.22381
COASY/ENSG00000068120/clean/17: 42564175- 42564445:+	173	4.84704	1.50721	3.2159	0.00130036	0.22504
EHBP1L1/ENSG00000173442/clean/11: 65581126- 65581210:+	292.125	-4.83354	1.50408	-3.21362	0.00131075	0.226323
COX4I1/ENSG00000131143/clean/16: 85805104- 85805732:+	2209.12	1.32687	0.412998	3.21279	0.00131453	0.226464
STAT6/ENSG00000166888/clean/12: 57102921- 57104463:-	30.25	2.62678	0.818031	3.2111	0.00132227	0.227284
LARS/ENSG00000133706/clean/5:146144349-146144471:-	134.75	4.96052	1.5459	3.20883	0.00133277	0.228574
STK10/ENSG00000072786/clean/5:172061268-172064719:-	26.875	5.20755	1.62675	3.20121	0.00136853	0.234182
TLCD1/ENSG00000160606/known-exon/17: 28724653- 28724738:-	92.875	2.56296	0.801304	3.19848	0.00138153	0.2354
PTBP1/ENSG00000011304/clean/19: 804208- 804291:+	462	1.85537	0.580089	3.19842	0.00138182	0.2354
CNTROB/ENSG00000170037/known-exon/17: 7932800- 7932927:+	24.75	5.09017	1.5941	3.19313	0.00140739	0.239222
TCHP/ENSG00000139437/clean/12:109904147-109904736:+	39.75	5.1881	1.62548	3.19174	0.0014142	0.239354
ACADVL/ENSG00000072778/clean/17: 7224884- 7224956:+	67.875	2.44626	0.766753	3.19041	0.00142071	0.239354
CHMP2A/ENSG00000130724/known-exon/19: 58551776- 58551905:-	443.5	1.30065	0.407546	3.19141	0.00141579	0.239354
EIF3B/ENSG00000106263/known-exon/7: 2355116- 2355233:+	139.125	1.58612	0.497135	3.19052	0.00142019	0.239354
MRPL35/ENSG00000132313/known-exon/2: 86210613- 86213627:+	60.875	-1.21355	0.380884	-3.18615	0.00144182	0.242375
P2RX1/ENSG00000108405/clean/17: 3898110- 3898483:-	11.75	5.70042	1.78973	3.18507	0.0014472	0.242745
C16orf59/ENSG00000162062/known-exon/16: 2464229- 2464521:+	46.875	1.43602	0.451214	3.18258	0.0014597	0.244304
PRPF8/ENSG00000174231/known-exon/17: 1684582- 1684779:-	274	1.06176	0.333829	3.18054	0.00146999	0.245488
FASTK/ENSG00000164896/clean/7:151077236-151077309:-	51	1.60768	0.505649	3.17944	0.00147558	0.245883
PCK2/ENSG00000100889/clean/14: 24098387- 24098474:+	61.375	3.723	1.17177	3.17725	0.00148679	0.247212
LIME1/ENSG00000203896/clean/20: 63738499- 63738597:+	1215.12	-4.78964	1.51095	-3.16996	0.0015246	0.252948
HNRNPUL1/ENSG00000105323/clean/19: 41265121- 41268222:+	91.375	1.95878	0.618133	3.16886	0.00153038	0.253356
TMEM63A/ENSG00000196187/clean/1:225856738-225856910:-	75.5	2.43652	0.769395	3.1668	0.00154124	0.254601
C20orf27/ENSG00000101220/clean/20: 3754158- 3754396:-	142.375	1.85981	0.587424	3.16604	0.00154527	0.254716
THADA/ENSG00000115970/clean/2: 43231343- 43232712:-	12.25	5.81772	1.8389	3.16369	0.00155783	0.255682
SSR3/ENSG00000114850/clean/3:156543269-156544293:-	15.125	2.81225	0.888825	3.16401	0.00155612	0.255682
LENG8/ENSG00000167615/known-exon/19: 54458521- 54460765:+	49.25	-1.63862	0.518341	-3.16129	0.00157075	0.257248
C1orf43/ENSG00000143612/clean/1:154207648-154212319:-	1060.12	1.57726	0.499583	3.15716	0.00159316	0.257574
WDR37/ENSG00000047056/clean/10: 1072293- 1077906:+	13.875	5.56369	1.76257	3.15657	0.00159636	0.257574
UQCC3/ENSG00000204922/clean/11: 62671865- 62671952:+	191.5	1.21898	0.385724	3.16023	0.00157642	0.257574
TMPO/ENSG00000120802/clean/12: 98545061- 98546358:+	168.25	3.21699	1.01883	3.15755	0.00159099	0.257574
BIVM-ERCC5/ENSG00000270181/clean/13:102853872-102854287:+	20.125	2.87596	0.910219	3.15963	0.00157969	0.257574
RAB24/ENSG00000169228/clean/5:177302644-177302751:-	31.375	5.4496	1.72535	3.15854	0.00158561	0.257574
GBA2/ENSG00000070610/known-exon/9: 35738152- 35738231:-	38.125	4.96472	1.57267	3.15687	0.00159471	0.257574
API5/ENSG00000166181/clean/11: 43323636- 43326506:+	197.25	1.81536	0.575846	3.15252	0.00161869	0.260627
DUSP23/ENSG00000158716/known-exon/1:159781000-159781098:+	43.125	2.99567	0.950756	3.15083	0.00162809	0.261588
TRMT2A/ENSG00000099899/clean/22: 20112794- 20112910:-	59.75	2.96002	0.940059	3.14877	0.00163962	0.262886
PFKM/ENSG00000152556/known-exon/12: 48135038- 48135290:+	119.125	2.51736	0.799913	3.14704	0.00164932	0.263888
SBNO2/ENSG00000064932/clean/19: 1109211- 1109291:-	26.625	5.08497	1.6173	3.14411	0.00166594	0.26433
SLC25A1/ENSG00000100075/clean/22: 19176244- 19176420:-	364	4.70434	1.49562	3.14542	0.0016585	0.26433
PMPCB/ENSG00000105819/known-exon/7:103312131-103312206:+	154.5	1.34593	0.428051	3.14431	0.00166476	0.26433
ARFGEF1/ENSG00000066777/clean/8: 67288065- 67291846:-	36.5	4.92994	1.56765	3.1448	0.00166201	0.26433
TIMELESS/ENSG00000111602/clean/12: 56421134- 56421350:-	74.125	5.06257	1.61124	3.14204	0.00167777	0.265654
GPR108/ENSG00000125734/clean/19: 6732549- 6732986:-	57.25	2.93798	0.935508	3.14051	0.00168652	0.266488
ALKBH3/ENSG00000166199/clean/11: 43892129- 43901515:+	59.75	2.66296	0.848128	3.13981	0.00169056	0.266574
MED12/ENSG00000184634/known-exon/X: 71137780- 71137855:+	18.25	4.97105	1.5841	3.13808	0.00170058	0.267601
DENND4B/ENSG00000198837/clean/1:153933030-153933196:-	39.375	3.19212	1.01777	3.1364	0.00171038	0.26859
ATP8B2/ENSG00000143515/clean/1:154342961-154343112:+	69.875	2.72806	0.870039	3.13556	0.00171525	0.268703
TMEM230/ENSG00000089063/clean/20: 5109445- 5111499:-	14.875	6.02764	1.92265	3.13507	0.00171815	0.268703
PFKM/ENSG00000152556/clean/12: 48142066- 48142781:+	141.375	5.0164	1.60053	3.13421	0.00172318	0.268939
CDC123/ENSG00000151465/clean/10: 12249718- 12250310:+	295.875	1.71502	0.547885	3.13025	0.00174659	0.270458
SLC35F2/ENSG00000110660/clean/11:107804770-107805358:-	123.75	4.81588	1.53788	3.13152	0.00173906	0.270458
USP7/ENSG00000187555/clean/16: 8902187- 8902380:-	348.625	4.79551	1.53148	3.13128	0.00174044	0.270458
CDK16/ENSG00000102225/clean/X: 47226027- 47226278:+	176	2.61677	0.835985	3.13016	0.00174709	0.270458
TAF1/ENSG00000147133/clean/X: 71366494- 71367498:+	14	3.06509	0.98182	3.12185	0.00179721	0.277654
DLST/ENSG00000119689/clean/14: 74891167- 74892833:+	169.875	2.07214	0.664167	3.1199	0.0018091	0.278469
HNRNPAB/ENSG00000197451/known-exon/5:178204740-178204814:+	313.875	0.747286	0.239531	3.11979	0.00180978	0.278469
ATP13A2/ENSG00000159363/clean/1: 16986632- 16986804:-	19.25	2.97728	0.954959	3.1177	0.00182268	0.279327
TJAP1/ENSG00000137221/clean/6: 43477628- 43478086:+	13	3.10433	0.995551	3.11821	0.00181955	0.279327
ABCB6/ENSG00000115657/clean/2:219213065-219213240:-	66	5.2814	1.69513	3.11564	0.00183549	0.280727
FIBP/ENSG00000172500/clean/11: 65887726- 65887933:-	177.875	2.60235	0.83601	3.11282	0.0018531	0.281726
P2RX4/ENSG00000135124/clean/12:121232676-121232996:+	58.125	5.11664	1.64345	3.11335	0.00184974	0.281726
EME1/ENSG00000154920/clean/17: 50375983- 50376065:+	16.125	2.74819	0.882856	3.11284	0.00185296	0.281726
MRPL52/ENSG00000172590/clean/14: 22833482- 22834171:+	191	2.46246	0.791565	3.11088	0.00186532	0.283021
RSAD1/ENSG00000136444/clean/17: 50483487- 50483705:+	32.375	2.77842	0.894622	3.10569	0.00189835	0.286338
RPL36/ENSG00000130255/known-exon/19: 5690389- 5690505:+	145.125	1.58835	0.511435	3.10568	0.00189844	0.286338
POM121C/ENSG00000272391/clean/7: 75424225- 75424525:-	62.875	4.82325	1.55264	3.10647	0.00189334	0.286338
HNRNPA1/ENSG00000135486/known-exon/12: 54284317- 54284548:+	6976.88	-1.2727	0.410031	-3.1039	0.00190985	0.287491
GRIK4/ENSG00000149403/clean/11:120961074-120962455:+	76	4.8297	1.55736	3.10121	0.00192733	0.289551
PRKDC/ENSG00000253729/clean/8: 47858986- 47859610:-	199.5	4.86717	1.5704	3.09932	0.00193966	0.290831
TBK1/ENSG00000183735/clean/12: 64497754- 64497967:+	24.625	4.95169	1.59934	3.09609	0.0019609	0.293439
ADAM15/ENSG00000143537/known-exon/1:155054226-155054313:+	171	5.05598	1.63386	3.0945	0.00197143	0.294438
GINS4/ENSG00000147536/clean/8: 41539775- 41539915:+	20.5	5.37254	1.73752	3.09207	0.00198765	0.29628
C9orf142/ENSG00000148362/clean/9:136992974-136993052:+	39.25	1.65439	0.535512	3.08936	0.0020059	0.298418
MBD4/ENSG00000129071/clean/3:129433984-129434061:-	80.125	4.79541	1.55305	3.08774	0.00201683	0.29946
FOXRED1/ENSG00000110074/clean/11:126269291-126271436:+	65.875	1.91488	0.620388	3.08659	0.00202469	0.299578
COX7C/ENSG00000127184/clean/5: 86618053- 86619352:+	115.5	1.51055	0.489411	3.08647	0.00202548	0.299578
USP36/ENSG00000055483/clean/17: 78835501- 78836110:-	32.5	4.88112	1.58224	3.08495	0.00203586	0.300532
EEF1D/ENSG00000104529/clean/8:143581154-143581228:-	607.25	3.42776	1.11136	3.0843	0.0020403	0.300606
HEATR1/ENSG00000119285/clean/1:236572554-236572724:-	71	4.96146	1.61001	3.08164	0.00205865	0.302725
TOMM40L/ENSG00000158882/clean/1:161227737-161227883:+	47.5	4.97785	1.61667	3.07907	0.00207647	0.30301
TMEM63A/ENSG00000196187/clean/1:225855940-225856651:-	74	1.79825	0.58393	3.07956	0.00207305	0.30301
ATP9B/ENSG00000166377/clean/18: 79110505- 79113240:+	18.875	4.99409	1.62155	3.07982	0.00207128	0.30301
SRPRB/ENSG00000144867/clean/3:133816932-133819552:+	552.75	4.66806	1.51524	3.08074	0.00206489	0.30301
RRNAD1/ENSG00000143303/clean/1:156729215-156731990:+	24.875	2.78526	0.905216	3.0769	0.00209166	0.304645
MICAL1/ENSG00000135596/clean/6:109447440-109447680:-	34.625	3.44916	1.12438	3.0676	0.00215786	0.313687
HNRNPUL2/ENSG00000214753/clean/11: 62723990- 62724290:-	660.625	2.83397	0.924098	3.06674	0.00216407	0.313802
GTPBP2/ENSG00000172432/clean/6: 43624729- 43624887:-	12.75	3.37637	1.1011	3.06635	0.00216688	0.313802
NUBP2/ENSG00000095906/known-exon/16: 1788051- 1788137:+	378.25	-1.48396	0.484606	-3.0622	0.00219719	0.317589
PYCR1/ENSG00000183010/clean/17: 81934489- 81934925:-	41.125	1.92593	0.629268	3.06059	0.002209	0.318694
DDX56/ENSG00000136271/clean/7: 44573744- 44573835:-	212	-4.72044	1.54309	-3.05909	0.00222009	0.319688
CDK10/ENSG00000185324/clean/16: 89695345- 89695594:+	39.125	3.08215	1.00793	3.05789	0.00222905	0.320374
LAP3/ENSG00000002549/clean/4: 17582393- 17583482:+	307.5	2.08947	0.683474	3.05714	0.00223462	0.320571
PSMD6/ENSG00000163636/clean/3: 64022523- 64023274:-	136.125	2.88517	0.944247	3.05553	0.00224667	0.321695
PAPOLA/ENSG00000090060/clean/14: 96562893- 96564954:+	267.875	2.17636	0.712488	3.05459	0.00225369	0.322097
MRPS25/ENSG00000131368/clean/3: 15052633- 15053379:-	143.25	4.71832	1.54677	3.05042	0.00228518	0.325986
FASTKD1/ENSG00000138399/clean/2:169572171-169572995:-	12.5	5.06138	1.66064	3.04785	0.00230483	0.328177
TBC1D10B/ENSG00000169221/clean/16: 30365212- 30365494:-	180.25	4.74339	1.55683	3.04683	0.00231269	0.328682
SEC62/ENSG00000008952/known-exon/3:169993101-169993654:+	187.625	1.23395	0.40534	3.04422	0.00233285	0.330931
FAAP20/ENSG00000162585/clean/1: 2194133- 2194687:-	97.375	1.9083	0.627481	3.04121	0.00235629	0.333636
TINF2/ENSG00000092330/known-exon/14: 24239931- 24240063:-	58.5	-1.28757	0.423917	-3.03732	0.00238691	0.337052
RANBP1/ENSG00000099901/clean/22: 20122421- 20125307:+	643.625	3.3454	1.10154	3.03703	0.00238925	0.337052
RBM39/ENSG00000131051/clean/20: 35739547- 35740524:-	18	-2.30585	0.759439	-3.03626	0.00239533	0.337287
OGT/ENSG00000147162/clean/X: 71556094- 71556679:+	51.5	4.80537	1.5841	3.03349	0.00241741	0.339768
UBE4B/ENSG00000130939/clean/1: 10126877- 10129391:+	42.125	4.76855	1.57312	3.03127	0.00243531	0.341655
ANKZF1/ENSG00000163516/clean/2:219236095-219236321:+	21	5.6715	1.872	3.02965	0.00244841	0.342863
RCCD1/ENSG00000166965/clean/15: 90959998- 90960327:+	31	3.91965	1.29475	3.02735	0.00246707	0.344843
RBM26/ENSG00000139746/clean/13: 79358433- 79359574:-	69.25	4.6691	1.54294	3.02611	0.00247724	0.345631
EDC4/ENSG00000038358/known-exon/16: 67877656- 67877740:+	83	2.34366	0.775905	3.02056	0.00252311	0.351389
TRPT1/ENSG00000149743/clean/11: 64225580- 64226049:-	15.875	3.15264	1.04409	3.01951	0.00253181	0.351958
N4BP2L2/ENSG00000244754/clean/13: 32521449- 32522181:-	38.875	2.52562	0.836851	3.018	0.00254445	0.353073
NUP98/ENSG00000110713/clean/11: 3753408- 3760487:-	30.5	4.73994	1.5712	3.01676	0.00255493	0.353883
NFATC2IP/ENSG00000176953/clean/16: 28954682- 28955977:+	52.25	1.853	0.614612	3.01491	0.00257058	0.355406
MFSD10/ENSG00000109736/clean/4: 2931150- 2931226:-	77.375	2.14569	0.712001	3.01361	0.00258159	0.356283
PIEZO1/ENSG00000103335/clean/16: 88726455- 88726546:-	104.125	5.08258	1.6877	3.01155	0.00259921	0.358068
CKAP5/ENSG00000175216/clean/11: 46763179- 46763480:-	198	2.01573	0.670329	3.00707	0.00263777	0.362072
RHBDD3/ENSG00000100263/clean/22: 29260237- 29260325:-	13.75	5.15455	1.71404	3.00725	0.00263624	0.362072
CSNK1G2/ENSG00000133275/known-exon/19: 1978345- 1978441:+	110.125	-4.53566	1.50882	-3.0061	0.00264621	0.362579
FLII/ENSG00000177731/clean/17: 18251813- 18251998:-	28.625	5.20147	1.7307	3.00541	0.00265226	0.362619
SLC25A39/ENSG00000013306/clean/17: 44323343- 44323477:-	346.375	4.8752	1.62238	3.00498	0.00265601	0.362619
PRRC2A/ENSG00000204469/clean/6: 31629845- 31630590:+	181.375	4.67265	1.55644	3.00214	0.00268091	0.365366
PYCR1/ENSG00000183010/clean/17: 81933376- 81934325:-	324	2.01295	0.671444	2.99794	0.00271807	0.369321
GTPBP3/ENSG00000130299/clean/19: 17339266- 17339433:+	21.125	3.89616	1.29992	2.99723	0.00272445	0.369321
TOR1B/ENSG00000136816/clean/9:129809032-129809341:+	25.125	1.97143	0.657723	2.99736	0.00272333	0.369321
ACADVL/ENSG00000072778/clean/17: 7224069- 7224145:+	119.625	2.80926	0.937937	2.99515	0.00274312	0.371192
SLC29A2/ENSG00000174669/clean/11: 66369199- 66369368:-	13.125	4.95578	1.65689	2.99101	0.00278058	0.373692
RP11-468E2.1/ENSG00000254692/clean/14: 24192356- 24192647:-	35	1.93804	0.648318	2.98933	0.00279587	0.373692
COQ9/ENSG00000088682/clean/16: 57456646- 57456930:+	75.875	5.05466	1.69072	2.98964	0.00279304	0.373692
URI1/ENSG00000105176/clean/19: 30011236- 30012284:+	193.875	4.47235	1.49488	2.99179	0.0027735	0.373692
TFG/ENSG00000114354/clean/3:100744931-100748148:+	199.75	4.58536	1.53367	2.9898	0.00279164	0.373692
ZNF131/ENSG00000172262/known-exon/5: 43121828- 43122038:+	13.625	2.7776	0.929124	2.98949	0.00279446	0.373692
PRPF4B/ENSG00000112739/known-exon/6: 4060686- 4061014:+	110.625	3.39047	1.13345	2.99128	0.00277812	0.373692
DENND4B/ENSG00000198837/clean/1:153932440-153932641:-	35.5	2.17328	0.728377	2.98373	0.00284754	0.377294
UCHL5/ENSG00000116750/clean/1:193027955-193028084:-	62.25	4.51427	1.51221	2.98521	0.00283387	0.377294
SPNS1/ENSG00000169682/known-exon/16: 28974863- 28975100:+	60.625	1.76296	0.590777	2.98414	0.0028438	0.377294
AARS/ENSG00000090861/clean/16: 70253381- 70253713:-	855.375	1.17264	0.392881	2.98474	0.00283823	0.377294
JCHAIN/ENSG00000132465/clean/4: 70662215- 70666426:-	45284	-1.17984	0.395393	-2.98398	0.00284528	0.377294
ITFG1/ENSG00000129636/clean/16: 47155778- 47158872:-	78.625	3.3368	1.1195	2.98061	0.00287676	0.379846
EIF4G1/ENSG00000114867/clean/3:184331364-184331471:+	650.5	1.49623	0.50194	2.98089	0.00287408	0.379846
DNMT1/ENSG00000130816/clean/19: 10159922- 10160017:-	240.625	4.66795	1.56849	2.97607	0.00291966	0.384183
PRRC2A/ENSG00000204469/clean/6: 31625611- 31625791:+	259.875	4.6225	1.55301	2.97649	0.00291568	0.384183
TAZ/ENSG00000102125/clean/X:154419746-154420031:+	17.25	3.96082	1.3321	2.97336	0.00294558	0.386925
PPP1CC/ENSG00000186298/known-exon/12:110722269-110722471:-	522	1.343	0.451937	2.97165	0.00296205	0.387755
RNF166/ENSG00000158717/clean/16: 88701418- 88706170:-	14.5	3.42195	1.15143	2.97191	0.00295949	0.387755
RPL41/ENSG00000229117/known-exon/12: 56116930- 56117188:+	38.125	2.11042	0.710958	2.96842	0.00299333	0.391178
CUL2/ENSG00000108094/clean/10: 35090001- 35090178:-	14.125	2.44294	0.823306	2.96724	0.00300491	0.39202
KMT2C/ENSG00000055609/clean/7:152183156-152185557:-	14.125	5.00746	1.688	2.96651	0.00301205	0.392281
TMEM136/ENSG00000181264/known-exon/11:120330049-120330406:+	40.75	1.48918	0.502113	2.96582	0.00301877	0.392486
PPP1R21/ENSG00000162869/clean/2: 48441010- 48451007:+	39.625	4.91313	1.65714	2.96482	0.00302863	0.393099
HNRNPUL1/ENSG00000105323/clean/19: 41264798- 41268222:+	229.125	1.75646	0.59282	2.96288	0.00304775	0.394909
KNTC1/ENSG00000184445/clean/12:122575646-122575799:+	31.75	5.10801	1.72538	2.96051	0.00307133	0.397289
AMZ2/ENSG00000196704/clean/17: 68250470- 68250793:+	176.375	4.54261	1.53495	2.95945	0.00308191	0.397766
SLC10A3/ENSG00000126903/known-exon/X:154490358-154490593:-	40.625	3.33091	1.12565	2.9591	0.00308544	0.397766
KLHDC3/ENSG00000124702/clean/6: 43019165- 43019287:+	279.25	4.43836	1.50106	2.95682	0.00310828	0.400035
KCTD18/ENSG00000155729/clean/2:200490616-200493171:-	12.75	5.02764	1.70072	2.95618	0.00311479	0.400198
RCCD1/ENSG00000166965/clean/15: 90957503- 90957603:+	23.75	3.97519	1.34589	2.95357	0.00314118	0.40291
NDOR1/ENSG00000188566/clean/9:137215202-137215406:+	12.125	3.75488	1.27284	2.95001	0.00317763	0.406903
TRIM25/ENSG00000121060/clean/17: 56892229- 56895342:-	69	2.37316	0.804843	2.9486	0.0031922	0.408083
RHOT2/ENSG00000140983/clean/16: 672825- 672927:+	55.875	3.62222	1.23006	2.94475	0.0032322	0.412506
NUCKS1/ENSG00000069275/clean/1:205719676-205720500:-	963.75	4.56403	1.55033	2.94391	0.00324095	0.412932
TSEN54/ENSG00000182173/clean/17: 75522333- 75523274:+	20.625	3.23349	1.09878	2.9428	0.00325262	0.413728
TRAF7/ENSG00000131653/clean/16: 2173836- 2173920:+	142.5	4.44055	1.50971	2.94134	0.00326798	0.41499
HYOU1/ENSG00000149428/clean/11:119055060-119055184:-	219.75	3.28322	1.11701	2.9393	0.00328952	0.41634
MORF4L2/ENSG00000123562/clean/X:103677051-103678498:-	451.875	2.52119	0.857613	2.93977	0.00328452	0.41634
EEF2/ENSG00000167658/clean/19: 3978172- 3979328:-	5374.88	-2.03824	0.693784	-2.93786	0.00330481	0.417582
NT5C/ENSG00000125458/clean/17: 75131105- 75131180:-	26.125	3.0268	1.03063	2.93684	0.00331573	0.41827
COPS7A/ENSG00000111652/clean/12: 6730820- 6730999:+	72.625	1.65498	0.56386	2.93509	0.00333447	0.419248
ACTR1B/ENSG00000115073/clean/2: 97660646- 97661881:-	82.75	5.28025	1.79881	2.9354	0.00333113	0.419248
ASH1L/ENSG00000116539/clean/1:155337751-155338088:-	51	-2.77649	0.947355	-2.93078	0.00338111	0.424413
NOC2L/ENSG00000188976/clean/1: 944800- 945056:-	147.25	2.73248	0.932612	2.92992	0.00339047	0.424888
ACADVL/ENSG00000072778/clean/17: 7222865- 7223132:+	66.5	3.65376	1.24772	2.92836	0.00340758	0.426333
MGAT4B/ENSG00000161013/clean/5:179798068-179798164:-	62.875	-4.5123	1.54135	-2.9275	0.00341694	0.426804
RBM15/ENSG00000162775/clean/1:110345649-110346307:+	13.75	4.82231	1.64797	2.92622	0.00343111	0.427874
GCN1L1/ENSG00000089154/clean/12:120155040-120155240:-	121.875	4.76045	1.62921	2.92193	0.00347872	0.432726
STAU1/ENSG00000124214/clean/20: 49114893- 49115781:-	210.75	1.88535	0.645294	2.92169	0.00348136	0.432726
NUDT8/ENSG00000167799/clean/11: 67629051- 67629717:-	107.375	1.31055	0.448639	2.92117	0.00348717	0.432744
NCDN/ENSG00000020129/clean/1: 35563426- 35563766:+	52.875	4.65308	1.59435	2.91849	0.00351736	0.435075
GNB2L1/ENSG00000204628/clean/5:181241563-181242169:-	16.5	4.7646	1.63247	2.91864	0.00351559	0.435075
CCDC14/ENSG00000175455/known-exon/3:123955965-123956045:-	13.125	2.93364	1.00537	2.91797	0.0035232	0.435092
RHBDD3/ENSG00000100263/clean/22: 29264218- 29265478:-	17	2.26528	0.777519	2.91347	0.00357432	0.440692
AURKB/ENSG00000178999/clean/17: 8206639- 8206749:-	108.375	2.74701	0.943696	2.91091	0.00360378	0.443608
KRTCAP2/ENSG00000163463/known-exon/1:155172628-155172737:-	1097.25	-1.11553	0.38351	-2.90874	0.00362891	0.445982
NT5DC2/ENSG00000168268/clean/3: 52525103- 52525208:-	251.25	3.28955	1.13153	2.90717	0.0036471	0.446779
IRAK1/ENSG00000184216/clean/X:154018120-154018290:-	636.375	5.16664	1.77693	2.90763	0.00364183	0.446779
PPRC1/ENSG00000148840/known-exon/10:102148521-102148627:+	43.875	4.56894	1.57353	2.90363	0.00368862	0.451141
PIEZO1/ENSG00000103335/clean/16: 88721726- 88721807:-	65.625	4.93278	1.69963	2.90227	0.0037047	0.452383
NOC4L/ENSG00000184967/clean/12:132151368-132151483:+	93.25	3.27225	1.12921	2.89783	0.0037575	0.458097
PFKL/ENSG00000141959/clean/21: 44326060- 44326158:+	139.375	4.88128	1.68509	2.89675	0.00377055	0.458955
ACADVL/ENSG00000072778/known-exon/17: 7224714- 7224808:+	63.875	3.64385	1.25884	2.8946	0.00379643	0.461369
GDI2/ENSG00000057608/clean/10: 5811956- 5813213:-	26.25	3.44206	1.1906	2.89103	0.00383986	0.465905
LRWD1/ENSG00000161036/clean/7:102468377-102468553:+	41.375	4.67914	1.62104	2.8865	0.0038955	0.471906
PNKP/ENSG00000039650/clean/19: 49861510- 49861607:-	24.5	2.38143	0.825183	2.88594	0.0039025	0.472005
UMPS/ENSG00000114491/clean/3:124735246-124737567:+	105	4.54515	1.5762	2.88362	0.00393134	0.474386
BMP6/ENSG00000153162/clean/6: 7880101- 7880193:+	123	3.32168	1.15202	2.88336	0.00393462	0.474386
DYNLL1/ENSG00000088986/known-exon/12:120496216-120496401:+	42.625	1.55854	0.540689	2.8825	0.00394527	0.474503
STK4/ENSG00000101109/clean/20: 45000520- 45001166:+	82	2.80735	0.974002	2.88228	0.00394803	0.474503
CORO1C/ENSG00000110880/clean/12:108647522-108648604:-	121.25	4.60377	1.59759	2.88169	0.00395543	0.474645
SGSM3/ENSG00000100359/clean/22: 40407843- 40408070:+	47	4.90047	1.70332	2.87701	0.00401463	0.480993
CTPS1/ENSG00000171793/clean/1: 40996068- 40997393:+	128.5	4.59027	1.59586	2.87637	0.00402278	0.481214
GABARAP/ENSG00000170296/known-exon/17: 7241679- 7241767:-	19.75	4.64626	1.61723	2.87297	0.00406634	0.485664
UBXN1/ENSG00000162191/known-exon/11: 62678952- 62679038:-	148.25	1.40406	0.488887	2.87196	0.00407935	0.486456
YME1L1/ENSG00000136758/clean/10: 27116133- 27116218:-	659.375	-4.48653	1.56483	-2.8671	0.0041425	0.486675
FOXRED1/ENSG00000110074/clean/11:126277175-126277434:+	87.5	1.6232	0.566054	2.86756	0.00413647	0.486675
ITGB7/ENSG00000139626/clean/12: 53193363- 53193707:-	4202.25	-1.22649	0.42729	-2.87039	0.00409966	0.486675
EP400/ENSG00000183495/clean/12:132044311-132044670:+	19.875	4.73952	1.65201	2.86894	0.00411852	0.486675
PSMD11/ENSG00000108671/known-exon/17: 32480631- 32480752:+	213.125	-3.11354	1.08508	-2.86942	0.00411219	0.486675
COPE/ENSG00000105669/clean/19: 18905629- 18910970:-	79.5	-2.25248	0.785636	-2.86707	0.00414285	0.486675
ASXL1/ENSG00000171456/clean/20: 32433917- 32434431:+	46.25	2.19429	0.764472	2.87033	0.00410043	0.486675
GNAS/ENSG00000087460/clean/20: 58898985- 58903527:+	229.5	0.926662	0.32325	2.8667	0.0041477	0.486675
ACTR8/ENSG00000113812/clean/3: 53870145- 53871231:-	18.75	3.69487	1.28902	2.86643	0.00415133	0.486675
KCTD20/ENSG00000112078/clean/6: 36481759- 36484713:+	99.875	4.58554	1.59903	2.8677	0.00413471	0.486675
PMPCA/ENSG00000165688/clean/9:136412569-136412809:+	86.75	4.45583	1.55404	2.86726	0.00414046	0.486675
EEF1A1/ENSG00000156508/clean/6: 73518610- 73518697:-	39114.5	-1.50769	0.526883	-2.86153	0.00421598	0.493496
SRSF10/ENSG00000188529/known-exon/1: 23971439- 23971572:-	215.875	1.21955	0.42635	2.86044	0.00423048	0.494435
TAF15/ENSG00000270647/clean/17: 35822833- 35824077:+	391.75	1.82828	0.639331	2.85968	0.00424063	0.494863
MGEA5/ENSG00000198408/known-exon/10:101791088-101791353:-	58.75	2.19337	0.768955	2.85241	0.00433896	0.505565
INPPL1/ENSG00000165458/clean/11: 72229752- 72229923:+	90.5	2.33402	0.818615	2.85118	0.00435566	0.506143
TBRG1/ENSG00000154144/clean/11:124623233-124624930:+	30.625	2.06342	0.723736	2.85107	0.00435719	0.506143
MVD/ENSG00000167508/clean/16: 88658720- 88663010:-	48.375	3.60145	1.26377	2.84976	0.00437529	0.507474
SRSF10/ENSG00000188529/known-exon/1: 23971623- 23971849:-	99.375	1.06573	0.374498	2.84575	0.00443077	0.510803
TCEB2/ENSG00000103363/known-exon/16: 2771604- 2771993:-	31.375	2.31228	0.812536	2.84575	0.00443067	0.510803
CDK10/ENSG00000185324/clean/16: 89693467- 89694172:+	64	3.05889	1.07459	2.84658	0.00441918	0.510803
IGLL5/ENSG00000254709/clean/22: 22888259- 22895374:+	52.25	-1.39903	0.49141	-2.84697	0.00441376	0.510803
GLYR1/ENSG00000140632/clean/16: 4812248- 4813736:-	63.5	1.66936	0.586852	2.8446	0.00444666	0.511862
PMPCA/ENSG00000165688/clean/9:136416391-136416950:+	79.75	2.42065	0.851296	2.84349	0.0044622	0.512878
ZNF276/ENSG00000158805/known-exon/16: 89737905- 89737975:+	12.375	3.05889	1.07633	2.84195	0.00448383	0.514588
ISCA2/ENSG00000165898/clean/14: 74493845- 74494049:+	100.875	4.48163	1.57752	2.84093	0.00449817	0.514713
MCM4/ENSG00000104738/clean/8: 47975848- 47976685:+	305.75	2.35491	0.828927	2.84092	0.0044984	0.514713
CENPJ/ENSG00000151849/clean/13: 24913091- 24922760:-	28.75	4.65065	1.63857	2.83824	0.0045363	0.518273
PDCD2/ENSG00000071994/known-exon/6:170582265-170583056:-	51.125	1.1594	0.408671	2.83699	0.00455407	0.519525
CELSR3/ENSG00000008300/clean/3: 48643083- 48643553:-	14.625	4.79085	1.6898	2.83516	0.00458032	0.52174
PYGB/ENSG00000100994/clean/20: 25292613- 25294157:+	143	2.30189	0.812837	2.83192	0.00462695	0.526265
GPS1/ENSG00000169727/clean/17: 82056974- 82057052:+	165.25	0.991488	0.35057	2.82822	0.0046808	0.531041
TARS/ENSG00000113407/clean/5: 33459861- 33460901:+	370	3.09418	1.09409	2.82808	0.00468285	0.531041
TST/ENSG00000128311/known-exon/22: 37018753- 37019399:-	53.375	2.60979	0.923242	2.82677	0.00470205	0.532427
GTPBP3/ENSG00000130299/known-exon/19: 17339026- 17339122:+	24.625	-4.42406	1.56586	-2.82532	0.00472338	0.53326
PPP1R18/ENSG00000146112/known-exon/6: 30686046- 30687113:-	17.75	4.47463	1.5835	2.82579	0.00471642	0.53326
AES/ENSG00000104964/known-exon/19: 3054040- 3054119:-	1048.75	1.77346	0.628181	2.82317	0.0047551	0.536049
CLASP1/ENSG00000074054/clean/2:121363300-121365093:-	45.25	4.56879	1.61887	2.82221	0.00476942	0.53687
N4BP2L2/ENSG00000244754/clean/13: 32527532- 32535768:-	32.875	2.51866	0.892605	2.82169	0.00477706	0.536938
FIZ1/ENSG00000179943/known-exon/19: 55597901- 55599473:-	15.125	2.39232	0.848098	2.8208	0.00479038	0.537642
INPPL1/ENSG00000165458/clean/11: 72231189- 72231497:+	118.625	2.7648	0.980779	2.81898	0.00481766	0.538367
UGGT1/ENSG00000136731/clean/2:128152904-128155488:+	46.625	4.49556	1.59503	2.81849	0.00482505	0.538367
NSUN2/ENSG00000037474/clean/5: 6604685- 6605272:-	205.875	1.7621	0.625151	2.81868	0.00482215	0.538367
FNTA/ENSG00000168522/clean/8: 43069659- 43072180:+	142.75	2.79521	0.991513	2.81914	0.0048153	0.538367
SF3A2/ENSG00000104897/clean/19: 2245555- 2246752:+	913.25	-1.95123	0.69255	-2.81746	0.00484058	0.538622
GUSB/ENSG00000169919/clean/7: 65974704- 65974918:-	31.625	2.6821	0.951978	2.8174	0.00484145	0.538622
RAB24/ENSG00000169228/clean/5:177301807-177301924:-	31.5	4.84619	1.72188	2.81449	0.00488553	0.541946
RREB1/ENSG00000124782/clean/6: 7240602- 7246423:+	12.125	3.27897	1.16494	2.8147	0.00488226	0.541946
SGSM3/ENSG00000100359/clean/22: 40407568- 40407788:+	30.625	3.12553	1.1118	2.81122	0.00493537	0.545983
SLC38A5/ENSG00000017483/clean/X: 48467925- 48468504:-	21.75	2.52136	0.896908	2.81117	0.00493623	0.545983
TPCN2/ENSG00000162341/clean/11: 69085930- 69086522:+	22.25	4.92671	1.75289	2.81063	0.00494446	0.546101
NOP2/ENSG00000111641/clean/12: 6563170- 6563314:-	82	4.50275	1.603	2.80895	0.00497027	0.546736
NCAPG/ENSG00000109805/clean/4: 17840693- 17842309:+	216.25	1.46566	0.5218	2.80886	0.0049717	0.546736
MCM7/ENSG00000166508/known-exon/7:100099203-100099278:-	325.375	4.24692	1.51153	2.80969	0.0049589	0.546736
UQCRC2/ENSG00000140740/clean/16: 21962516- 21962760:+	530.375	4.45707	1.58727	2.80801	0.00498481	0.547389
PNKP/ENSG00000039650/clean/19: 49864236- 49864323:-	34.75	2.43857	0.869303	2.8052	0.0050285	0.550603
TAF1/ENSG00000147133/clean/X: 71377821- 71378234:+	13	4.95169	1.76512	2.8053	0.00502692	0.550603
HMGCL/ENSG00000117305/clean/1: 23820593- 23825355:-	21.5	5.1927	1.85344	2.80166	0.00508409	0.555097
INTS3/ENSG00000143624/clean/1:153772711-153772924:+	43.75	4.56211	1.62826	2.80183	0.0050813	0.555097
BCL2L12/ENSG00000126453/clean/19: 49669115- 49670215:+	116.25	2.77309	0.989992	2.80112	0.00509252	0.555223
ATF6B/ENSG00000213676/clean/6: 32119957- 32120770:-	64.625	1.64533	0.588018	2.7981	0.00514042	0.559645
SHC1/ENSG00000160691/clean/1:154966077-154966161:-	178.5	-4.31661	1.5437	-2.79628	0.00516947	0.561398
PYCR1/ENSG00000183010/clean/17: 81934745- 81934925:-	571.75	2.19377	0.784562	2.79617	0.00517123	0.561398
STAT6/ENSG00000166888/clean/12: 57104586- 57104725:-	27.25	5.13159	1.83556	2.79565	0.00517951	0.561498
SF3A2/ENSG00000104897/clean/19: 2246802- 2246881:+	786.625	-1.72358	0.617216	-2.7925	0.00523028	0.566199
TAF6/ENSG00000106290/clean/7:100111829-100111921:-	35.125	4.45643	1.59696	2.79057	0.00526156	0.568777
FIBP/ENSG00000172500/clean/11: 65884998- 65885077:-	392.625	4.43132	1.58848	2.78966	0.00527633	0.569567
ILF3/ENSG00000129351/clean/19: 10681329- 10681992:+	327.375	1.01605	0.364292	2.78911	0.00528538	0.569739
HNRNPA2B1/ENSG00000122566/clean/7: 26192338- 26192494:-	4556.12	-0.693846	0.249066	-2.78579	0.0053397	0.574782
CIC/ENSG00000079432/clean/19: 42289090- 42289180:+	32.125	4.56297	1.63865	2.78458	0.00535963	0.575305
UBA1/ENSG00000130985/clean/X: 47190950- 47198802:+	117	2.33852	0.839805	2.7846	0.00535934	0.575305
RAD23B/ENSG00000119318/known-exon/9:107283309-107283526:+	211.5	2.51546	0.904102	2.78227	0.00539798	0.578608
FDPS/ENSG00000160752/clean/1:155319688-155319793:+	845.5	-1.07008	0.384708	-2.78153	0.00541038	0.578728
HSPA14/ENSG00000187522/clean/10: 14840157- 14848608:+	231.25	-1.50392	0.541046	-2.77964	0.00544187	0.578728
BAZ2A/ENSG00000076108/known-exon/12: 56615128- 56615218:-	53.5	2.35788	0.848015	2.78047	0.00542803	0.578728
UPF3A/ENSG00000169062/known-exon/13:114286400-114286518:+	25.25	2.94847	1.06015	2.78117	0.00541633	0.578728
RRM2/ENSG00000171848/clean/2: 10129154- 10129233:+	567.875	1.58677	0.570887	2.77948	0.0054446	0.578728
FBXW5/ENSG00000159069/clean/9:136942466-136942546:-	72.125	2.24783	0.808527	2.78015	0.00543335	0.578728
NUP62/ENSG00000213024/clean/19: 49909884- 49927693:-	100.875	3.42559	1.23373	2.77662	0.00549274	0.583032
TSPAN17/ENSG00000048140/clean/5:176652913-176654894:+	21.75	5.13829	1.8528	2.77325	0.00554997	0.588289
WRAP53/ENSG00000141499/known-exon/17: 7688561- 7688647:+	25.375	-4.45648	1.60796	-2.77151	0.00557976	0.589808
APEH/ENSG00000164062/clean/3: 49676817- 49676902:+	150.875	4.41892	1.59433	2.77165	0.00557734	0.589808
LZTR1/ENSG00000099949/known-exon/22: 20996966- 20997231:+	13.375	5.01036	1.8085	2.77045	0.0055979	0.590908
UBAP2L/ENSG00000143569/clean/1:154220975-154225083:+	155	3.12719	1.12921	2.76935	0.00561683	0.592087
TAF15/ENSG00000270647/clean/17: 35824198- 35833906:+	397.375	1.57775	0.569987	2.76805	0.00563925	0.59363
ARFGEF2/ENSG00000124198/clean/20: 48984840- 48985407:+	39.875	4.49667	1.62504	2.76712	0.00565541	0.593972
YDJC/ENSG00000161179/clean/22: 21629761- 21629850:-	94.5	-1.01068	0.365266	-2.76697	0.00565806	0.593972
DAP3/ENSG00000132676/clean/1:155725411-155725991:+	38.125	-2.6314	0.951671	-2.76504	0.00569166	0.59586
RNPEPL1/ENSG00000142327/clean/2:240569114-240572422:+	98	2.17533	0.786648	2.76532	0.00568671	0.59586
DTYMK/ENSG00000168393/clean/2:241680319-241685768:-	157.375	2.47487	0.895888	2.76248	0.00573643	0.598904
NDUFAF3/ENSG00000178057/clean/3: 49022976- 49023055:+	415.125	-4.06387	1.47088	-2.76289	0.00572923	0.598904
HDAC10/ENSG00000100429/clean/22: 50246376- 50246678:-	29.375	3.26303	1.18189	2.76084	0.00576521	0.601086
PUS1/ENSG00000177192/known-exon/12:131929796-131929906:+	34.125	4.33785	1.57199	2.75947	0.00578946	0.602791
SETD5/ENSG00000168137/clean/3: 9464672- 9468518:+	12.875	2.41708	0.877478	2.75458	0.00587674	0.611045
TPP1/ENSG00000166340/clean/11: 6616074- 6616314:-	62	4.66378	1.69403	2.75307	0.00590384	0.611482
ACTR1B/ENSG00000115073/clean/2: 97658316- 97658426:-	60.25	4.53959	1.64853	2.75372	0.00589229	0.611482
FAM50A/ENSG00000071859/clean/X:154445717-154445811:+	172.75	4.32647	1.57154	2.75301	0.00590498	0.611482
ENSA/ENSG00000143420/clean/1:150625808-150626478:-	71	2.24285	0.815095	2.75165	0.00592966	0.613205
ITGB7/ENSG00000139626/clean/12: 53192019- 53192329:-	4764.12	-1.53402	0.558285	-2.74773	0.0060009	0.61806
BORA/ENSG00000136122/clean/13: 72745207- 72745943:+	22.375	2.60425	0.947769	2.74777	0.00600019	0.61806
DGUOK/ENSG00000114956/clean/2: 73958245- 73958709:+	147.125	-4.47044	1.62672	-2.74813	0.00599356	0.61806
CEP170B/ENSG00000099814/clean/14:104887978-104889514:+	13.625	2.68026	0.976022	2.7461	0.00603075	0.620298
IPO9/ENSG00000198700/clean/1:201866959-201868647:+	83.625	2.00802	0.731451	2.74526	0.00604637	0.621068
UBR4/ENSG00000127481/clean/1: 19150793- 19151642:-	32.625	4.21815	1.53716	2.74412	0.0060674	0.62239
POP5/ENSG00000167272/clean/12:120579597-120579773:-	55.5	3.3522	1.22218	2.74281	0.00609159	0.622576
NME3/ENSG00000103024/clean/16: 1770766- 1770880:-	128.5	4.18427	1.52513	2.74354	0.00607799	0.622576
RFNG/ENSG00000169733/clean/17: 82050555- 82050661:-	16.125	4.68649	1.70908	2.74211	0.00610457	0.622576
CNOT3/ENSG00000088038/clean/19: 54145817- 54145909:+	65.75	4.50532	1.64319	2.74182	0.00611001	0.622576
SKIV2L/ENSG00000204351/clean/6: 31960546- 31960665:+	37.375	4.69167	1.71085	2.7423	0.00610106	0.622576
SLC33A1/ENSG00000169359/clean/3:155833585-155833856:-	20.75	4.51783	1.64842	2.7407	0.00613087	0.623869
SPTBN1/ENSG00000115306/clean/2: 54645453- 54645927:+	241.625	4.37205	1.59642	2.73865	0.00616918	0.626931
TMEM259/ENSG00000182087/clean/19: 1011798- 1011891:-	127.25	4.31369	1.57632	2.73655	0.0062087	0.630109
ATP6V0D1/ENSG00000159720/clean/16: 67439147- 67439273:-	159.75	-4.30981	1.57517	-2.73609	0.00621746	0.630159
TSPAN17/ENSG00000048140/clean/5:176655020-176656077:+	14	5.22029	1.90831	2.73556	0.00622744	0.630334
BIRC2/ENSG00000110330/known-exon/11:102348764-102349877:+	38.75	4.33575	1.58645	2.73299	0.00627629	0.634437
HSD17B10/ENSG00000072506/clean/X: 53431594- 53431797:-	667	2.49644	0.913704	2.73222	0.00629092	0.635075
FDPS/ENSG00000160752/clean/1:155318021-155318168:+	879.75	2.65859	0.97364	2.73057	0.0063225	0.637096
TMEM256/ENSG00000205544/clean/17: 7403689- 7403999:-	129.625	4.44477	1.62803	2.73015	0.00633054	0.637096
KDM5C/ENSG00000126012/clean/X: 53198637- 53198763:-	75.375	4.16991	1.52751	2.72987	0.00633598	0.637096
CDCA3/ENSG00000111665/clean/12: 6849198- 6849322:-	106.875	2.02629	0.743038	2.72704	0.00639051	0.641733
SFXN2/ENSG00000156398/clean/10:102729808-102731722:+	28.75	2.84483	1.04401	2.72491	0.00643185	0.642503
ACAP1/ENSG00000072818/clean/17: 7342474- 7343378:+	20.375	2.19994	0.807211	2.72536	0.00642323	0.642503
SOD2/ENSG00000112096/known-exon/6:159679298-159682473:-	96.75	0.942261	0.345725	2.72546	0.00642116	0.642503
NSMF/ENSG00000165802/clean/9:137454443-137455238:-	124.125	2.48662	0.912538	2.72495	0.00643111	0.642503
ILF2/ENSG00000143621/clean/1:153662795-153663018:-	1037.12	1.35764	0.498778	2.72192	0.0064903	0.644965
ARHGEF2/ENSG00000116584/clean/1:155969300-155978364:-	198.125	1.3992	0.51392	2.72259	0.00647715	0.644965
STT3A/ENSG00000134910/clean/11:125612747-125612988:+	471.5	4.32535	1.58894	2.72216	0.00648559	0.644965
CTD-2545M3.6/ENSG00000142539/clean/19: 50416723- 50417044:+	34.375	2.35384	0.864528	2.72269	0.00647525	0.644965
ARFGAP2/ENSG00000149182/clean/11: 47172751- 47173425:-	17.875	3.05197	1.12168	2.72089	0.00651066	0.646147
PSD4/ENSG00000125637/clean/2:113185073-113185364:+	26.25	4.4384	1.63187	2.71982	0.00653175	0.647399
ELP5/ENSG00000170291/known-exon/17: 7258926- 7259570:+	36	1.5565	0.57243	2.71911	0.00654584	0.647953
SNX25/ENSG00000109762/clean/4:185320864-185323527:+	38.625	4.36243	1.60659	2.71533	0.00662097	0.654541
RNPEPL1/ENSG00000142327/clean/2:240575142-240575501:+	133.75	2.42562	0.894481	2.71176	0.00669273	0.660779
ANKZF1/ENSG00000163516/clean/2:219235312-219235473:+	12.625	3.74924	1.38346	2.71005	0.00672725	0.662475
PIM2/ENSG00000102096/clean/X: 48915392- 48917780:-	552.125	-1.42509	0.525854	-2.71005	0.00672727	0.662475
PLOD3/ENSG00000106397/clean/7:101210161-101210330:-	120.25	4.2001	1.5502	2.70939	0.0067408	0.662952
AURKB/ENSG00000178999/clean/17: 8206888- 8207175:-	124	2.06178	0.761132	2.70883	0.00675211	0.66321
ABCB6/ENSG00000115657/clean/2:219212491-219213007:-	67	4.86414	1.79645	2.70764	0.00677631	0.664732
ANKHD1-EIF4EBP3/ENSG00000254996/clean/5:140535538-140537337:+	21.375	2.83081	1.04583	2.70676	0.0067943	0.665641
GMPPB/ENSG00000173540/known-exon/3: 49723731- 49723839:-	48.375	4.13454	1.52864	2.70472	0.00683614	0.668025
ARRDC1/ENSG00000197070/clean/9:137614214-137614298:+	19.625	4.61601	1.70664	2.70474	0.00683577	0.668025
ZNF195/ENSG00000005801/clean/11: 3360565- 3361742:-	12.125	3.77478	1.39665	2.70275	0.00687692	0.67115
LRPPRC/ENSG00000138095/clean/2: 43948518- 43949601:-	470	4.15565	1.53824	2.70155	0.00690163	0.672702
ZMYND11/ENSG00000015171/clean/10: 239525- 240055:+	155.75	4.24211	1.57172	2.69902	0.00695436	0.674613
LAMP1/ENSG00000185896/clean/13:113320470-113321403:+	146.375	1.45856	0.540296	2.69956	0.00694305	0.674613
PPM1M/ENSG00000164088/clean/3: 52248237- 52248334:+	14.625	4.93453	1.82809	2.69929	0.00694881	0.674613
C5orf24/ENSG00000181904/known-exon/5:134855162-134857356:+	18.875	-4.27215	1.58291	-2.69891	0.0069566	0.674613
ARMC5/ENSG00000140691/known-exon/16: 31465982- 31466078:+	18	-2.84075	1.053	-2.69776	0.00698073	0.675302
TOMM70A/ENSG00000154174/clean/3:100365717-100368043:-	152.125	2.21304	0.820333	2.69773	0.0069814	0.675302
EPRS/ENSG00000136628/clean/1:219968956-219969057:-	697	-2.00872	0.744851	-2.69681	0.0070008	0.676322
NSMF/ENSG00000165802/clean/9:137455307-137456410:-	86	3.21363	1.19184	2.69637	0.00701008	0.676362
MGEA5/ENSG00000198408/clean/10:101791439-101792838:-	79.125	1.62216	0.60225	2.6935	0.00707062	0.681342
TAF6/ENSG00000106290/clean/7:100113405-100113615:-	39.5	4.61876	1.71558	2.69224	0.00709747	0.683067
TSC2/ENSG00000103197/clean/16: 2079196- 2079275:+	44.5	4.44883	1.65316	2.69111	0.00712142	0.683727
KIAA0100/ENSG00000007202/clean/17: 28617318- 28618790:-	126.75	1.98885	0.739169	2.69065	0.0071312	0.683727
SLC37A1/ENSG00000160190/clean/21: 42574915- 42579735:+	17.5	2.21632	0.823661	2.69081	0.00712782	0.683727
GRIK4/ENSG00000149403/clean/11:120962681-120967194:+	51.375	2.02363	0.752393	2.6896	0.00715378	0.68503
TAZ/ENSG00000102125/known-exon/X:154419623-154419704:+	17.375	3.03813	1.13017	2.6882	0.00718387	0.68705
STAT6/ENSG00000166888/clean/12: 57102496- 57102828:-	27.375	4.92185	1.83169	2.68705	0.00720862	0.687775
IPO4/ENSG00000196497/clean/14: 24187150- 24187399:-	50.75	4.42656	1.64739	2.68701	0.00720948	0.687775
CENPU/ENSG00000151725/clean/4:184695401-184697646:-	120.875	1.69455	0.631057	2.68526	0.00724728	0.689658
COQ4/ENSG00000167113/known-exon/9:128323147-128323282:+	63.375	1.041	0.387638	2.68551	0.00724199	0.689658
ARHGEF2/ENSG00000116584/clean/1:155951986-155952115:-	336.125	3.15766	1.17629	2.68443	0.00726538	0.690254
XAB2/ENSG00000076924/clean/19: 7619647- 7619746:-	32.875	-4.37758	1.631	-2.68398	0.00727509	0.690254
LARS/ENSG00000133706/clean/5:146144709-146149621:-	154.5	4.28345	1.59608	2.68373	0.00728068	0.690254
CC2D1B/ENSG00000154222/clean/1: 52355449- 52355607:-	20.625	4.68475	1.74787	2.68026	0.00735654	0.696471
PLXNB2/ENSG00000196576/clean/22: 50281499- 50281565:-	15.5	4.82734	1.80132	2.6799	0.00736451	0.696471
CDC42BPA/ENSG00000143776/clean/1:227069853-227072207:-	43.625	4.20223	1.57067	2.67544	0.00746307	0.704918
MDP1/ENSG00000213920/clean/14: 24215662- 24215736:-	42.125	1.54169	0.576712	2.67325	0.00751206	0.708669
DDX19A/ENSG00000168872/clean/16: 70361510- 70364542:+	93.125	2.03887	0.763898	2.66904	0.00760691	0.716731
DDX23/ENSG00000174243/clean/12: 48837657- 48837941:-	185.875	2.934	1.10113	2.66454	0.00770934	0.725486
PCBP2/ENSG00000197111/clean/12: 53467293- 53467804:+	2109.25	1.74653	0.655928	2.66269	0.00775178	0.727658
PIEZO1/ENSG00000103335/clean/16: 88726643- 88726714:-	106.5	4.34865	1.63342	2.66229	0.00776102	0.727658
TSTA3/ENSG00000104522/known-exon/8:143612965-143613195:-	64.125	1.9098	0.717196	2.66287	0.00774771	0.727658
ZBTB18/ENSG00000179456/clean/1:244048993-244053787:+	12.875	3.02974	1.13876	2.66057	0.00780079	0.729594
CDK13/ENSG00000065883/clean/7: 40078121- 40078719:+	43.875	4.30453	1.61785	2.66064	0.00779912	0.729594
THAP7/ENSG00000184436/known-exon/22: 21001911- 21002085:-	38.25	1.30743	0.491497	2.6601	0.00781185	0.729734
SLAMF7/ENSG00000026751/clean/1:160750423-160752185:+	89.5	0.985388	0.370892	2.65681	0.00788849	0.735992
KRIT1/ENSG00000001631/clean/7: 92234592- 92234807:-	12.25	4.84478	1.82385	2.65635	0.00789908	0.73608
TPP1/ENSG00000166340/clean/11: 6617776- 6618775:-	89.75	4.19982	1.58139	2.65577	0.00791266	0.736446
NUDT22/ENSG00000149761/clean/11: 64229571- 64229849:+	154.625	1.37638	0.518653	2.65375	0.00796032	0.738182
RHOT2/ENSG00000140983/clean/16: 672181- 672253:+	48	4.51821	1.70208	2.65452	0.00794204	0.738182
C16orf62/ENSG00000103544/clean/16: 19610415- 19616113:+	84.625	1.4096	0.531161	2.65381	0.00795884	0.738182
ACADVL/ENSG00000072778/clean/17: 7224552- 7224641:+	80.375	2.68799	1.01413	2.65053	0.00803659	0.74435
PTOV1/ENSG00000104960/clean/19: 49857130- 49857692:+	94.625	4.18534	1.57947	2.64983	0.00805316	0.744725
ANKZF1/ENSG00000163516/clean/2:219235585-219235707:+	15.875	4.62677	1.74652	2.64913	0.00806992	0.744725
WHSC1/ENSG00000109685/clean/4: 1918623- 1930625:+	840.375	-0.956452	0.36103	-2.64923	0.00806747	0.744725
BRIX1/ENSG00000113460/clean/5: 34923051- 34923132:+	306	-4.15296	1.56851	-2.64772	0.00810369	0.746939
HNRNPA1/ENSG00000135486/known-exon/12: 54286732- 54286952:+	24.375	-2.10669	0.796171	-2.64603	0.00814422	0.74977
UTP23/ENSG00000147679/clean/8:116770366-116771455:+	35.875	4.24368	1.6046	2.6447	0.00817643	0.751828
MAP7D1/ENSG00000116871/known-exon/1: 36176321- 36176417:+	50.5	1.37992	0.522044	2.64329	0.00821035	0.753995
UBE2O/ENSG00000175931/clean/17: 76392113- 76395724:-	38.75	1.66842	0.631281	2.64291	0.00821976	0.753995
CRTC2/ENSG00000160741/clean/1:153952635-153952804:-	36.125	-4.24215	1.60614	-2.6412	0.00826126	0.754216
POGK/ENSG00000143157/clean/1:166846738-166847493:+	154.125	1.43223	0.542694	2.63911	0.00831238	0.754216
SEC24C/ENSG00000176986/clean/10: 73769152- 73769346:+	94.25	3.03612	1.14973	2.64072	0.00827306	0.754216
RPUSD4/ENSG00000165526/clean/11:126205781-126209520:-	50.75	2.70758	1.02473	2.64223	0.00823632	0.754216
TPCN1/ENSG00000186815/clean/12:113284637-113284717:+	23.625	4.59199	1.73973	2.63949	0.00830318	0.754216
GPS1/ENSG00000169727/clean/17: 82056766- 82056839:+	166.75	4.20881	1.59376	2.64081	0.0082708	0.754216
ATP1A3/ENSG00000105409/known-exon/19: 41966965- 41967248:-	50.625	-1.42384	0.539422	-2.63957	0.00830109	0.754216
DPM1/ENSG00000000419/clean/20: 50955285- 50958362:-	322.75	2.24861	0.852008	2.63919	0.00831041	0.754216
PEX26/ENSG00000215193/known-exon/22: 18078047- 18078295:+	13.5	-2.60463	0.987066	-2.63876	0.00832099	0.754216
CLDND1/ENSG00000080822/known-exon/3: 98515832- 98516799:-	68.875	-2.53702	0.961388	-2.63892	0.00831717	0.754216
RSAD1/ENSG00000136444/clean/17: 50479762- 50479879:+	19.5	4.6252	1.75469	2.63591	0.00839129	0.759686
MTA1/ENSG00000182979/clean/14:105469992-105470064:+	82.375	-2.12332	0.80613	-2.63397	0.00843926	0.763123
GCN1L1/ENSG00000089154/clean/12:120162971-120163069:-	110.25	4.43216	1.68372	2.63236	0.00847935	0.764978
AP2A1/ENSG00000196961/clean/19: 49798952- 49799326:+	103.625	4.29557	1.63209	2.63194	0.00848985	0.764978
SLC33A1/ENSG00000169359/known-exon/3:155826819-155828181:-	17.875	-2.03211	0.772006	-2.63225	0.00848212	0.764978
TUBA4A/ENSG00000127824/clean/2:219251323-219251564:-	275.75	-1.49925	0.569746	-2.63143	0.00850268	0.765231
SLC25A37/ENSG00000147454/clean/8: 23568378- 23571334:+	36.625	1.45735	0.55399	2.63065	0.00852222	0.766086
TCIRG1/ENSG00000110719/clean/11: 68041831- 68042642:+	18	3.8618	1.46985	2.62734	0.00860541	0.770976
TEKT4P2/ENSG00000188681/clean/21: 9069599- 9070213:-	45.125	-1.50368	0.572332	-2.62728	0.00860692	0.770976
SPTAN1/ENSG00000197694/clean/9:128627498-128627924:+	108.75	4.28549	1.63091	2.62767	0.00859712	0.770976
ACTB/ENSG00000075624/clean/7: 5527891- 5528003:-	3966.38	-4.05164	1.54242	-2.62681	0.00861889	0.771143
NUDT17/ENSG00000186364/clean/1:145846458-145846597:+	11.75	2.51757	0.959073	2.62501	0.00866475	0.771628
TMUB2/ENSG00000168591/known-exon/17: 44190886- 44191105:+	25.375	4.11545	1.56777	2.62503	0.00866412	0.771628
KLHDC3/ENSG00000124702/clean/6: 43018971- 43019091:+	245	3.98352	1.5175	2.62506	0.00866338	0.771628
WAS/ENSG00000015285/clean/X: 48689434- 48691106:+	111.25	-1.40388	0.534666	-2.6257	0.008647	0.771628
CAPN15/ENSG00000103326/clean/16: 552530- 552604:+	33.25	2.38292	0.908398	2.62321	0.00871066	0.77391
FBXL19/ENSG00000099364/clean/16: 30925931- 30927307:+	29.875	4.28817	1.63461	2.62337	0.00870659	0.77391
TRAFD1/ENSG00000135148/clean/12:112141224-112142088:+	21.875	4.34957	1.65867	2.62232	0.00873331	0.775021
CAD/ENSG00000084774/clean/2: 27217633- 27217876:+	30.625	4.53418	1.73106	2.61931	0.00881071	0.78098
HZGJ/ENSG00000273398/clean/2: 68131445- 68134701:-	17	2.91009	1.11145	2.61829	0.00883712	0.781507
CLK1/ENSG00000013441/clean/2:200854695-200855003:-	13	-4.50935	1.72213	-2.61848	0.00883237	0.781507
CTD-2545M3.6/ENSG00000142539/clean/19: 50417097- 50417171:+	32.625	3.46948	1.32606	2.61639	0.00888661	0.784974
INPPL1/ENSG00000165458/clean/11: 72233522- 72233654:+	105.5	1.86274	0.712325	2.61502	0.00892232	0.785401
EIF4A2/ENSG00000156976/clean/3:186786051-186786163:+	202.5	-2.20245	0.84213	-2.61533	0.0089142	0.785401
ANKRD50/ENSG00000151458/clean/4:124711274-124712457:-	21	3.23946	1.23862	2.61538	0.0089128	0.785401
RBM26/ENSG00000139746/clean/13: 79334430- 79337101:-	94.5	2.48471	0.950971	2.61281	0.00898009	0.788987
RPAP1/ENSG00000103932/clean/15: 41536649- 41536944:-	34.125	4.48707	1.71743	2.61267	0.00898373	0.788987
SSH1/ENSG00000084112/clean/12:108802368-108805055:-	14.375	2.8413	1.08829	2.6108	0.00903312	0.791667
LYN/ENSG00000254087/clean/8: 55950557- 55950680:+	87.375	-4.05197	1.55205	-2.61073	0.009035	0.791667
NAGK/ENSG00000124357/clean/2: 71070586- 71070740:+	64.375	4.28453	1.64371	2.60661	0.00914423	0.799925
CELSR3/ENSG00000008300/clean/3: 48645868- 48646089:-	12.75	4.49184	1.72339	2.60639	0.0091502	0.799925
PLK4/ENSG00000142731/clean/4:127893418-127893512:+	28	4.36468	1.67571	2.60467	0.00919637	0.802123
RPP25L/ENSG00000164967/clean/9: 34611332- 34611859:-	11.875	2.87036	1.10189	2.60494	0.00918897	0.802123
CHKB/ENSG00000100288/clean/22: 50580271- 50580357:-	12.5	2.72691	1.04734	2.60364	0.00922392	0.802692
HSP90AB1/ENSG00000096384/clean/6: 44253378- 44253488:+	2083.5	-4.07335	1.5643	-2.60394	0.00921578	0.802692
WRN/ENSG00000165392/clean/8: 31081296- 31083698:+	16	4.62803	1.77815	2.60273	0.00924848	0.803912
KAT8/ENSG00000103510/clean/16: 31120260- 31120338:+	52.625	3.14155	1.20881	2.59889	0.00935252	0.811969
RANBP1/ENSG00000099901/clean/22: 20125436- 20126302:+	519.375	1.99576	0.768036	2.59853	0.00936245	0.811969
LZTS2/ENSG00000107816/clean/10:101005715-101006484:+	12.375	4.51797	1.7392	2.59772	0.00938443	0.81203
RCCD1/ENSG00000166965/clean/15: 90961054- 90961617:+	29.625	2.83399	1.09082	2.59803	0.00937601	0.81203
MINPP1/ENSG00000107789/clean/10: 87505552- 87508335:+	63	4.02336	1.54917	2.5971	0.00940144	0.812581
KMT2B/ENSG00000272333/clean/19: 35730616- 35730706:+	19.875	2.77987	1.07081	2.59604	0.00943061	0.81418
PITRM1/ENSG00000107959/known-exon/10: 3147737- 3147986:-	163.625	4.13842	1.59489	2.5948	0.00946473	0.816202
IRF4/ENSG00000137265/clean/6: 393368- 394820:+	460.75	1.44297	0.556312	2.59382	0.00949162	0.817597
PKN1/ENSG00000123143/clean/19: 14470682- 14470770:+	257.625	-4.03046	1.55449	-2.59279	0.00952007	0.819124
DHRS11/ENSG00000278535/clean/17: 36595180- 36598162:+	16.75	4.59796	1.77418	2.5916	0.00955313	0.819499
TRMT1/ENSG00000104907/clean/19: 13115466- 13115625:-	79	4.24372	1.63757	2.59147	0.00955655	0.819499
FBXL6/ENSG00000182325/clean/8:144357121-144357438:-	14.75	2.83872	1.09541	2.59147	0.00955665	0.819499
KIF20B/ENSG00000138182/clean/10: 89718872- 89719418:+	52	4.26243	1.6464	2.58895	0.00962703	0.824607
GBA2/ENSG00000070610/known-exon/9: 35738632- 35738751:-	31.625	2.8312	1.09447	2.58682	0.00968648	0.82877
HSPD1/ENSG00000144381/clean/2:197488036-197488316:-	2202.62	2.35594	0.911241	2.58542	0.00972606	0.831224
LMF2/ENSG00000100258/clean/22: 50505537- 50505673:-	34.875	4.69692	1.81719	2.58471	0.00974598	0.831995
PTOV1/ENSG00000104960/known-exon/19: 49860183- 49860267:+	83.375	1.68252	0.651337	2.58317	0.0097896	0.833371
HDLBP/ENSG00000115677/clean/2:241235255-241235489:-	921.5	4.10019	1.58738	2.58299	0.00979486	0.833371
GLT8D1/ENSG00000016864/clean/3: 52704948- 52705446:-	13.125	2.33573	0.904077	2.58355	0.00977882	0.833371
NBEA/ENSG00000172915/clean/13: 35041164- 35044946:+	16	4.35935	1.68903	2.58097	0.00985219	0.836149
EIF5/ENSG00000100664/known-exon/14:103341125-103342158:+	151.5	4.06112	1.57373	2.58057	0.00986363	0.836149
MAP4K4/ENSG00000071054/clean/2:101869797-101870294:+	60.625	4.23591	1.64163	2.5803	0.00987134	0.836149
WDR46/ENSG00000227057/clean/6: 33287505- 33287613:-	60.875	4.24534	1.64508	2.58062	0.00986225	0.836149
WWC2/ENSG00000151718/clean/4:183280897-183282707:+	31.125	4.30352	1.66819	2.57975	0.00988728	0.836572
OCIAD1/ENSG00000109180/clean/4: 48832682- 48833400:+	398.125	3.94309	1.52951	2.578	0.00993728	0.83987
ARHGEF2/ENSG00000116584/clean/1:155969300-155978912:-	34.125	1.61005	0.625339	2.57469	0.0100331	0.84423
DGKH/ENSG00000102780/clean/13: 42166674- 42168439:+	21.5	4.3065	1.67248	2.57492	0.0100262	0.84423
PIEZO1/ENSG00000103335/clean/16: 88722066- 88722217:-	83.375	4.61128	1.7903	2.57571	0.0100036	0.84423
FMNL1/ENSG00000184922/clean/17: 45240625- 45241128:+	428.5	2.19074	0.850732	2.57512	0.0100204	0.84423
MGEA5/ENSG00000198408/clean/10:101793998-101797979:-	78.625	1.62207	0.630152	2.57409	0.0100504	0.844341
COQ9/ENSG00000088682/clean/16: 57458350- 57459564:+	54.25	2.84966	1.10729	2.57354	0.0100664	0.844341
DERL3/ENSG00000099958/clean/22: 23838776- 23838894:-	12.5	2.88535	1.12118	2.5735	0.0100676	0.844341
FZR1/ENSG00000105325/clean/19: 3534513- 3534794:+	27.375	4.31369	1.6766	2.57288	0.0100856	0.844918
FAHD2A/ENSG00000115042/clean/2: 95412542- 95412676:+	28.75	2.15305	0.837345	2.57128	0.0101323	0.847902
CIC/ENSG00000079432/clean/19: 42287240- 42287319:+	25.75	2.7997	1.08931	2.57016	0.010165	0.848689
MDN1/ENSG00000112159/clean/6: 89655968- 89656699:-	28.875	4.29265	1.67029	2.57001	0.0101695	0.848689
DOK2/ENSG00000147443/clean/8: 21912510- 21913538:-	78.5	1.86607	0.726149	2.56982	0.0101751	0.848689
AURKAIP1/ENSG00000175756/known-exon/1: 1374590- 1374704:-	11.75	2.86673	1.11659	2.56741	0.0102462	0.852584
PCNXL3/ENSG00000197136/clean/11: 65636689- 65636765:+	53.75	-3.90913	1.52266	-2.5673	0.0102493	0.852584
TMC6/ENSG00000141524/clean/17: 78117644- 78117801:-	106.5	2.32497	0.905681	2.5671	0.0102553	0.852584
FAM134A/ENSG00000144567/clean/2:219181205-219181368:+	35.75	4.39629	1.71404	2.56487	0.0103214	0.856219
PROSC/ENSG00000147471/known-exon/8: 37765633- 37765710:+	94.625	4.05453	1.58079	2.56487	0.0103214	0.856219
LETMD1/ENSG00000050426/clean/12: 51056245- 51056349:+	28.125	1.94894	0.761291	2.56005	0.0104658	0.866435
SGSM3/ENSG00000100359/clean/22: 40408120- 40408276:+	42.25	3.15828	1.23371	2.56	0.0104673	0.866435
DHX9/ENSG00000135829/clean/1:182881425-182881519:+	358.625	-2.76688	1.08184	-2.55757	0.0105407	0.871092
FZD6/ENSG00000164930/clean/8:103328416-103329654:+	43.125	4.14012	1.61898	2.55724	0.0105507	0.871092
SUV39H1/ENSG00000101945/clean/X: 48706411- 48706497:+	100.75	1.84423	0.721247	2.557	0.0105578	0.871092
ADCY6/ENSG00000174233/clean/12: 48774518- 48774690:-	11.875	4.69749	1.83767	2.55622	0.0105815	0.871475
DGKH/ENSG00000102780/clean/13: 42195016- 42198477:+	21.75	2.11018	0.825547	2.5561	0.0105853	0.871475
STAT6/ENSG00000166888/clean/12: 57105599- 57106190:-	27.625	3.08843	1.20862	2.55535	0.0106082	0.872421
FAM134A/ENSG00000144567/clean/2:219181775-219182012:+	50.625	4.34706	1.70231	2.55362	0.010661	0.875822
CTC1/ENSG00000178971/clean/17: 8228629- 8228726:-	26.375	2.12448	0.832396	2.55225	0.0107031	0.878332
NUF2/ENSG00000143228/clean/1:163338093-163339380:+	191.25	2.18025	0.854689	2.55093	0.0107435	0.880705
FUK/ENSG00000157353/clean/16: 70467471- 70467885:+	16.25	4.53784	1.78009	2.54922	0.0107964	0.884087
EIF2D/ENSG00000143486/clean/1:206593793-206595717:-	88.75	1.44606	0.567438	2.54841	0.0108216	0.884664
COMMD2/ENSG00000114744/clean/3:149751485-149752209:-	55.875	3.98519	1.56389	2.54825	0.0108266	0.884664
DRAP1/ENSG00000175550/clean/11: 65920041- 65920342:+	677.375	-0.885567	0.347705	-2.54689	0.0108688	0.887162
ABR/ENSG00000159842/clean/17: 1058045- 1058744:-	319.625	0.530261	0.208265	2.54608	0.0108939	0.888258
PACS1/ENSG00000175115/clean/11: 66220791- 66221153:+	53.5	3.0018	1.17943	2.54511	0.0109242	0.88883
ITPR3/ENSG00000096433/clean/6: 33677089- 33677503:+	31	4.37855	1.72023	2.54532	0.0109178	0.88883
PFAS/ENSG00000178921/known-exon/17: 8268856- 8268953:+	73.625	-2.8337	1.11364	-2.54454	0.0109422	0.889344
EDEM3/ENSG00000116406/clean/1:184712598-184716887:-	306.125	1.15082	0.452504	2.54323	0.0109832	0.89173
CDC25B/ENSG00000101224/clean/20: 3804680- 3804820:+	264.5	2.01211	0.791694	2.54152	0.0110371	0.894358
CDCA2/ENSG00000184661/known-exon/8: 25460300- 25460383:+	112.375	0.918292	0.361325	2.54146	0.011039	0.894358
DAP3/ENSG00000132676/clean/1:155729122-155729207:+	501.375	1.8781	0.739345	2.54022	0.0110784	0.896596
TUT1/ENSG00000149016/clean/11: 62589221- 62591403:-	90.5	4.01156	1.57996	2.53902	0.0111162	0.898706
ERCC2/ENSG00000104884/clean/19: 45368992- 45369069:-	51.75	4.17589	1.64607	2.53689	0.0111842	0.903246
SLC39A4/ENSG00000147804/clean/8:144412666-144412758:-	102.875	0.917115	0.36158	2.53641	0.0111997	0.903539
CCT4/ENSG00000115484/clean/2: 61888257- 61888380:-	42.875	1.67112	0.659028	2.53573	0.0112212	0.904322
ATF6B/ENSG00000213676/clean/6: 32127520- 32127670:-	80.875	4.29512	1.69447	2.53478	0.0112517	0.904863
SEPT6/ENSG00000125354/clean/X:119625379-119629317:-	295.25	1.08096	0.426409	2.53504	0.0112434	0.904863
RER1/ENSG00000157916/clean/1: 2402342- 2403034:+	305.5	4.10942	1.6216	2.53417	0.0112714	0.905495
CRACR2B/ENSG00000177685/clean/11: 830337- 830620:+	12.25	-2.91467	1.1505	-2.5334	0.0112964	0.906547
MCRS1/ENSG00000187778/clean/12: 49558729- 49558842:-	123.25	1.31554	0.519377	2.53292	0.0113116	0.906819
UBA1/ENSG00000130985/clean/X: 47194024- 47198802:+	193.875	1.9227	0.759299	2.53221	0.0113346	0.907709
NOC2L/ENSG00000188976/clean/1: 953892- 954003:-	134.875	-3.94202	1.55957	-2.52763	0.0114835	0.913985
SETDB1/ENSG00000143379/clean/1:150951090-150951364:+	37.25	2.29396	0.907831	2.52686	0.0115088	0.913985
IVNS1ABP/ENSG00000116679/clean/1:185301563-185305535:-	370.125	1.64829	0.652237	2.52713	0.0115	0.913985
LBR/ENSG00000143815/clean/1:225411440-225412453:-	605.125	0.966801	0.382338	2.52866	0.0114499	0.913985
SCYL1/ENSG00000142186/clean/11: 65536141- 65536258:+	119.25	-3.94728	1.5613	-2.52821	0.0114647	0.913985
PIEZO1/ENSG00000103335/clean/16: 88725519- 88725594:-	110.25	2.31748	0.916989	2.52727	0.0114953	0.913985
LRP3/ENSG00000130881/clean/19: 33204852- 33205245:+	13.75	4.28127	1.69418	2.52704	0.0115028	0.913985
ZNF639/ENSG00000121864/clean/3:179333123-179333268:+	72.375	1.55521	0.615451	2.52695	0.0115058	0.913985
SLAMF7/ENSG00000026751/clean/1:160748514-160749820:+	443.5	1.12293	0.444803	2.52456	0.0115845	0.916182
C12orf4/ENSG00000047621/clean/12: 4525583- 4529868:-	58.375	3.97319	1.5737	2.52475	0.0115781	0.916182
PSMC5/ENSG00000087191/clean/17: 63830189- 63830270:+	387.375	4.09203	1.62072	2.52482	0.0115759	0.916182
GINS1/ENSG00000101003/clean/20: 25407895- 25413789:+	29.75	4.14933	1.6432	2.52515	0.0115649	0.916182
LYPLA2/ENSG00000011009/known-exon/1: 23794325- 23794426:+	62.75	1.78875	0.709114	2.52251	0.0116521	0.917238
ARHGAP9/ENSG00000123329/clean/12: 57474973- 57475290:-	11.75	4.54747	1.80305	2.5221	0.0116656	0.917238
TMBIM4/ENSG00000155957/clean/12: 66145958- 66147907:-	128.125	4.10699	1.6281	2.52256	0.0116504	0.917238
TMEM38A/ENSG00000072954/clean/19: 16682508- 16686287:+	91.125	1.45835	0.5782	2.52222	0.0116617	0.917238
PLOD3/ENSG00000106397/clean/7:101212374-101212529:-	99.875	3.98167	1.57879	2.52197	0.0116699	0.917238
IRAK1/ENSG00000184216/clean/X:154013343-154014041:-	28.125	3.54843	1.40659	2.52271	0.0116454	0.917238
MICAL1/ENSG00000135596/clean/6:109449783-109449969:-	33.25	4.6126	1.8294	2.52137	0.0116898	0.917854
ENO3/ENSG00000108515/clean/17: 4956143- 4956572:+	37.25	2.28652	0.907598	2.51931	0.0117585	0.922243
IQCB1/ENSG00000173226/clean/3:121781874-121788283:-	92.625	3.82353	1.5179	2.51897	0.0117699	0.922243
COASY/ENSG00000068120/known-exon/17: 42562487- 42562611:+	95.625	1.47278	0.584989	2.51762	0.0118152	0.924845
HNRNPUL2/ENSG00000214753/clean/11: 62723726- 62723913:-	557	3.82616	1.52054	2.51631	0.011859	0.925426
HMG20B/ENSG00000064961/known-exon/19: 3572994- 3573291:+	195.25	0.78951	0.313698	2.51679	0.0118431	0.925426
HLA-A/ENSG00000206503/clean/6: 29943543- 29944121:+	1861.88	1.54566	0.614236	2.51639	0.0118563	0.925426
C12orf73/ENSG00000204954/known-exon/12:103956748-103957068:-	57.625	1.27753	0.508021	2.51473	0.0119125	0.92865
YIF1B/ENSG00000167645/clean/19: 38308849- 38308978:-	217.875	4.08177	1.6234	2.51433	0.0119258	0.928744
PYGO2/ENSG00000163348/clean/1:154959846-154960976:-	78.875	4.24347	1.68815	2.51369	0.0119476	0.929395
CELF2/ENSG00000048740/clean/10: 11165317- 11165485:+	49	1.39514	0.555087	2.51336	0.0119586	0.929395
TIMELESS/ENSG00000111602/clean/12: 56433652- 56433772:-	50.875	4.2705	1.69953	2.51275	0.0119793	0.930056
ELF1/ENSG00000120690/clean/13: 40943144- 40943841:-	207.125	3.79001	1.50875	2.51202	0.0120041	0.931039
LMAN1/ENSG00000074695/clean/18: 59355658- 59359030:-	429.875	3.93431	1.56701	2.51071	0.0120488	0.931769
TPX2/ENSG00000088325/clean/20: 31798552- 31800969:+	444.75	1.81449	0.722598	2.51107	0.0120367	0.931769
PRICKLE3/ENSG00000012211/clean/X: 49178179- 49178271:-	23.125	4.07268	1.62215	2.51067	0.0120502	0.931769
HIBADH/ENSG00000106049/clean/7: 27538417- 27542966:-	41	2.99999	1.19606	2.50824	0.0121336	0.937268
PITPNM1/ENSG00000110697/clean/11: 67493837- 67493921:-	32.5	3.13955	1.25223	2.50716	0.0121707	0.938337
QTRT1/ENSG00000213339/clean/19: 10702018- 10702115:+	34.25	2.6504	1.05728	2.50681	0.0121825	0.938337
TATDN2/ENSG00000157014/clean/3: 10276488- 10278278:+	92.375	3.83056	1.52809	2.50676	0.0121843	0.938337
TAF15/ENSG00000270647/clean/17: 35834598- 35836131:+	391.125	3.05229	1.2182	2.50557	0.0122254	0.939892
MED23/ENSG00000112282/clean/6:131603204-131604177:-	17	4.23118	1.68886	2.50535	0.0122332	0.939892
RELN/ENSG00000189056/clean/7:103558049-103561531:-	303.625	3.80123	1.51739	2.50511	0.0122414	0.939892
HEATR1/ENSG00000119285/clean/1:236599624-236603159:-	73	4.22999	1.69012	2.50278	0.0123223	0.943257
PRKD2/ENSG00000105287/clean/19: 46716535- 46716814:-	106.875	0.757776	0.302728	2.50315	0.0123092	0.943257
FASTK/ENSG00000164896/clean/7:151077401-151077620:-	45	1.72367	0.68865	2.50297	0.0123157	0.943257
INO80E/ENSG00000169592/clean/16: 30001040- 30005220:+	86.75	-2.26635	0.905789	-2.50208	0.0123468	0.944181
HNRNPA2B1/ENSG00000122566/clean/7: 26197017- 26197314:-	5189.38	-2.29787	0.919067	-2.50022	0.0124116	0.94819
CHD1L/ENSG00000131778/clean/1:147267518-147268781:+	74.125	1.89174	0.75731	2.49797	0.0124907	0.950991
GNAI2/ENSG00000114353/clean/3: 50257714- 50258367:+	278.625	-0.754777	0.302107	-2.49837	0.0124765	0.950991
PHF7/ENSG00000010318/clean/3: 52414048- 52414495:+	14.375	4.74934	1.90123	2.49803	0.0124885	0.950991
EIF3E/ENSG00000104408/clean/8:108241913-108248612:-	660	3.92145	1.56999	2.49776	0.0124981	0.950991
IQGAP3/ENSG00000183856/clean/1:156548243-156548347:-	12.625	4.93858	1.97799	2.49677	0.0125332	0.952631
FBXL15/ENSG00000107872/clean/10:102421507-102421786:+	54.875	0.97703	0.391369	2.49644	0.0125446	0.952631
TPD52L2/ENSG00000101150/clean/20: 63889238- 63889849:+	155.5	1.9906	0.798815	2.49194	0.0127047	0.963829
RPS6KC1/ENSG00000136643/known-exon/1:213242297-213242568:+	21.25	2.43296	0.977144	2.48987	0.0127791	0.965635
LBR/ENSG00000143815/clean/1:225410416-225411336:-	649.75	1.49113	0.598745	2.49042	0.0127592	0.965635
LDHB/ENSG00000111716/clean/12: 21638470- 21641951:-	4068.75	2.76806	1.1117	2.48995	0.0127763	0.965635
POLD1/ENSG00000062822/clean/19: 50402741- 50403052:+	48.75	3.24224	1.3021	2.49001	0.0127739	0.965635
FASN/ENSG00000169710/clean/17: 82083115- 82083201:-	796.375	-3.76935	1.51414	-2.48944	0.0127946	0.965845
C11orf31/ENSG00000211450/clean/11: 57741717- 57741808:+	275.625	2.87074	1.15386	2.48794	0.0128484	0.966574
CLNS1A/ENSG00000074201/clean/11: 77616695- 77619605:-	221.125	1.62554	0.653467	2.48757	0.0128621	0.966574
MDP1/ENSG00000213920/clean/14: 24214395- 24214491:-	47.25	4.10197	1.64909	2.48741	0.0128676	0.966574
EDC4/ENSG00000038358/clean/16: 67879774- 67879849:+	109	-2.06042	0.828115	-2.48808	0.0128434	0.966574
ENO3/ENSG00000108515/clean/17: 4953341- 4953711:+	62.625	2.74796	1.10437	2.48826	0.0128371	0.966574
CDK11A/ENSG00000008128/clean/1: 1704655- 1704903:-	13.625	2.79429	1.12418	2.48564	0.012932	0.968458
VPS72/ENSG00000163159/clean/1:151184493-151185505:-	281.75	1.47317	0.592711	2.48548	0.0129378	0.968458
ALG3/ENSG00000214160/clean/3:184245812-184248744:-	130.875	1.74172	0.700777	2.48541	0.0129401	0.968458
HGH1/ENSG00000235173/clean/8:144138813-144139008:+	63.625	3.21775	1.2947	2.48532	0.0129434	0.968458
ATF6B/ENSG00000213676/clean/6: 32118866- 32118955:-	58.875	2.1479	0.864695	2.48399	0.0129918	0.971126
NOLC1/ENSG00000166197/clean/10:102161925-102162110:+	490.625	-3.88395	1.56573	-2.48059	0.0131164	0.975947
COPS7A/ENSG00000111652/clean/12: 6730507- 6730668:+	66.375	4.07112	1.64036	2.48185	0.0130704	0.975947
IFI27L2/ENSG00000119632/clean/14: 94129291- 94129557:-	418.5	1.07535	0.433523	2.48049	0.0131202	0.975947
THADA/ENSG00000115970/clean/2: 43549368- 43551788:-	14.625	4.69061	1.89048	2.48117	0.0130953	0.975947
PLOD3/ENSG00000106397/clean/7:101211950-101212252:-	86.5	2.99516	1.20746	2.48056	0.0131177	0.975947
ZNF318/ENSG00000171467/clean/6: 43356145- 43357125:-	29.5	4.15317	1.6751	2.47936	0.013162	0.978102
NSMCE4A/ENSG00000107672/clean/10:121959410-121959500:-	59.375	3.0213	1.21884	2.47883	0.0131816	0.978604
FASN/ENSG00000169710/clean/17: 82081843- 82082008:-	540.5	-1.36535	0.550982	-2.47803	0.0132109	0.979828
PLCG1/ENSG00000124181/clean/20: 41162725- 41162957:+	11.875	4.82119	1.94591	2.47761	0.0132267	0.980043
SKA3/ENSG00000165480/clean/13: 21155811- 21157921:-	43.5	4.00914	1.61866	2.47682	0.0132558	0.981249
IFRD2/ENSG00000214706/clean/3: 50289762- 50289928:-	153.875	3.95315	1.59668	2.47586	0.0132917	0.982002
MID1IP1/ENSG00000165175/clean/X: 38801487- 38802534:+	23.25	1.88407	0.760966	2.47589	0.0132905	0.982002
RCCD1/ENSG00000166965/clean/15: 90960498- 90961024:+	32.875	3.15131	1.2742	2.47316	0.0133922	0.988475
SLC47A1/ENSG00000142494/known-exon/17: 19577514- 19578743:+	47.25	-3.90197	1.57937	-2.47059	0.013489	0.993692
SLC38A5/ENSG00000017483/known-exon/X: 48469436- 48469529:-	18	2.21572	0.896786	2.47074	0.0134833	0.993692
MACF1/ENSG00000127603/known-exon/1: 39458490- 39459085:+	50.875	3.92282	1.58803	2.47024	0.0135023	0.993714
OSTC/ENSG00000198856/clean/4:108657647-108667246:+	659.875	2.44223	0.988917	2.4696	0.0135263	0.994526
FASTK/ENSG00000164896/clean/7:151076832-151076912:-	44.875	1.82384	0.738667	2.4691	0.0135454	0.994966
HUWE1/ENSG00000086758/clean/X: 53550768- 53550900:-	90.625	4.03932	1.63634	2.46851	0.0135676	0.995369
MORF4L2/ENSG00000123562/clean/X:103678600-103685170:-	161.25	1.82937	0.741155	2.46827	0.0135769	0.995369
COMMD3/ENSG00000148444/clean/10: 22318168- 22318352:+	13.625	2.23446	0.905907	2.46655	0.0136423	0.999201
NOC2L/ENSG00000188976/clean/1: 945653- 946172:-	196.875	1.00697	1.33295	0.755441	0.449985	1
NOC2L/ENSG00000188976/clean/1: 946286- 946401:-	165.25	3.02764	1.77983	1.70109	0.088927	1
NOC2L/ENSG00000188976/clean/1: 946545- 948130:-	137	1.46598	1.78244	0.822454	0.410819	1
NOC2L/ENSG00000188976/clean/1: 948232- 948489:-	163.375	0	2.0525	0	1	1
NOC2L/ENSG00000188976/clean/1: 948603- 951126:-	153.125	0	2.05405	0	1	1
NOC2L/ENSG00000188976/clean/1: 951238- 951999:-	146.5	1.78681	2.05291	0.87038	0.384093	1
NOC2L/ENSG00000188976/clean/1: 952139- 952411:-	142.25	0	2.05182	0	1	1
NOC2L/ENSG00000188976/clean/1: 952600- 953174:-	150.375	0	2.05117	0	1	1
NOC2L/ENSG00000188976/clean/1: 953288- 953781:-	138.625	0	2.0514	0	1	1
NOC2L/ENSG00000188976/clean/1: 954082- 955922:-	178.25	-0.557658	1.26539	-0.440701	0.65943	1
NOC2L/ENSG00000188976/clean/1: 954523- 955922:-	13.875	-1.30339	1.40159	-0.929934	0.352405	1
NOC2L/ENSG00000188976/clean/1: 956013- 956094:-	178.375	-2.58657	1.67848	-1.54102	0.123313	1
NOC2L/ENSG00000188976/clean/1: 956215- 956893:-	222.75	0	2.04946	0	1	1
NOC2L/ENSG00000188976/clean/1: 957025- 957098:-	168.5	2.07479	1.67904	1.2357	0.216569	1
NOC2L/ENSG00000188976/clean/1: 957273- 958928:-	185.25	0.487497	0.459627	1.06063	0.288856	1
NOC2L/ENSG00000188976/clean/1: 959081- 959214:-	205.625	0.340932	1.45483	0.234345	0.814717	1
C1orf159/ENSG00000131591/clean/1: 1084383- 1084480:-	16.625	1.2278	1.3367	0.918535	0.358339	1
C1orf159/ENSG00000131591/clean/1: 1084506- 1085877:-	13.125	0	2.16353	0	1	1
C1orf159/ENSG00000131591/clean/1: 1086012- 1087138:-	13	0	2.15292	0	1	1
SDF4/ENSG00000078808/clean/1: 1217688- 1218457:-	328.375	0	2.04824	0	1	1
SDF4/ENSG00000078808/clean/1: 1218927- 1223243:-	412.875	0.336228	1.11974	0.300273	0.763969	1
SDF4/ENSG00000078808/clean/1: 1223357- 1223831:-	337	0	2.04818	0	1	1
SDF4/ENSG00000078808/clean/1: 1223968- 1228467:-	323	0	2.04974	0	1	1
SDF4/ENSG00000078808/clean/1: 1228946- 1231891:-	147.375	0	2.0554	0	1	1
UBE2J2/ENSG00000160087/clean/1: 1255487- 1256044:-	134.5	-1.02419	1.781	-0.575067	0.565246	1
UBE2J2/ENSG00000160087/clean/1: 1257130- 1257207:-	130.5	1.52294	2.05192	0.742203	0.457964	1
UBE2J2/ENSG00000160087/clean/1: 1257310- 1263345:-	110.375	1.2498	1.78221	0.701265	0.483138	1
ACAP3/ENSG00000131584/clean/1: 1293708- 1293822:-	18	2.37125	2.12796	1.11433	0.265138	1
ACAP3/ENSG00000131584/clean/1: 1293933- 1294089:-	23.875	-0.875364	1.6239	-0.539051	0.589852	1
ACAP3/ENSG00000131584/clean/1: 1294199- 1294401:-	24.875	2.91856	1.83288	1.59233	0.11131	1
ACAP3/ENSG00000131584/clean/1: 1294628- 1294717:-	26.25	0.727925	1.82815	0.398175	0.690501	1
ACAP3/ENSG00000131584/clean/1: 1294816- 1295446:-	21.625	2.21205	1.53941	1.43695	0.150732	1
ACAP3/ENSG00000131584/clean/1: 1295554- 1295735:-	27	3.09098	2.0918	1.47767	0.139497	1
ACAP3/ENSG00000131584/clean/1: 1295938- 1296014:-	26.625	0	2.09688	0	1	1
ACAP3/ENSG00000131584/clean/1: 1296280- 1296424:-	18.375	0	2.12007	0	1	1
ACAP3/ENSG00000131584/clean/1: 1297933- 1298012:-	30.125	3.48056	2.08751	1.66732	0.0954501	1
ACAP3/ENSG00000131584/clean/1: 1298421- 1298566:-	26	0	2.09757	0	1	1
ACAP3/ENSG00000131584/clean/1: 1298679- 1299344:-	29	-0.232484	1.64388	-0.141424	0.887535	1
ACAP3/ENSG00000131584/clean/1: 1299356- 1299830:-	27	0.485429	1.26925	0.382452	0.702126	1
ACAP3/ENSG00000131584/clean/1: 1299905- 1299972:-	20.625	1.35484	1.37796	0.983223	0.325498	1
ACAP3/ENSG00000131584/clean/1: 1300068- 1300157:-	28	1.41504	1.51211	0.935802	0.349375	1
ACAP3/ENSG00000131584/clean/1: 1300202- 1300508:-	26.625	0.963242	1.39457	0.69071	0.489748	1
ACAP3/ENSG00000131584/clean/1: 1300692- 1301987:-	29	1.66195	1.07274	1.54926	0.12132	1
ACAP3/ENSG00000131584/clean/1: 1302046- 1302921:-	22.625	0	2.1039	0	1	1
ACAP3/ENSG00000131584/clean/1: 1302975- 1303161:-	17.25	3.27726	2.13117	1.53778	0.124103	1
ACAP3/ENSG00000131584/clean/1: 1303281- 1304085:-	24.625	1.36773	1.35095	1.01242	0.311336	1
ACAP3/ENSG00000131584/clean/1: 1304143- 1307768:-	16.5	1.05659	1.8714	0.564597	0.572348	1
PUSL1/ENSG00000169972/clean/1: 1308972- 1309085:+	43.375	2.46304	1.00649	2.44715	0.014399	1
PUSL1/ENSG00000169972/clean/1: 1309273- 1309453:+	53	-0.967784	2.0722	-0.467032	0.640477	1
PUSL1/ENSG00000169972/clean/1: 1309603- 1309680:+	58.375	0.504617	0.675751	0.74675	0.455214	1
PUSL1/ENSG00000169972/clean/1: 1309851- 1310633:+	60	0	2.06304	0	1	1
PUSL1/ENSG00000169972/clean/1: 1310688- 1310908:+	76.125	-0.865636	2.05929	-0.420357	0.674225	1
PUSL1/ENSG00000169972/clean/1: 1311071- 1311329:+	92.5	0	2.06076	0	1	1
CPSF3L/ENSG00000127054/clean/1: 1311924- 1312017:-	40.625	1.05394	2.07398	0.50817	0.611334	1
CPSF3L/ENSG00000127054/clean/1: 1312147- 1312225:-	47.75	-0.214889	2.07	-0.103811	0.917319	1
CPSF3L/ENSG00000127054/clean/1: 1312368- 1312439:-	65.25	1.16382	0.962263	1.20947	0.226484	1
CPSF3L/ENSG00000127054/clean/1: 1312700- 1312786:-	110.625	1.08318	0.720761	1.50283	0.132883	1
CPSF3L/ENSG00000127054/clean/1: 1312949- 1313034:-	91.25	1.7556	1.3415	1.30868	0.190642	1
CPSF3L/ENSG00000127054/clean/1: 1313124- 1313508:-	80.625	2.83208	1.68744	1.67833	0.0932828	1
CPSF3L/ENSG00000127054/clean/1: 1313592- 1313731:-	74.75	3.59429	1.79031	2.00763	0.0446822	1
CPSF3L/ENSG00000127054/clean/1: 1314365- 1314823:-	59.75	0.0326322	0.93452	0.0349186	0.972145	1
CPSF3L/ENSG00000127054/clean/1: 1314962- 1315403:-	85.5	2.14551	1.78851	1.19961	0.230292	1
CPSF3L/ENSG00000127054/clean/1: 1315438- 1315519:-	53.125	-1.93955	1.69838	-1.142	0.253454	1
CPSF3L/ENSG00000127054/clean/1: 1321093- 1324580:-	58.75	0	2.06388	0	1	1
CPTP/ENSG00000224051/clean/1: 1325102- 1326835:+	34.625	-0.535804	2.07927	-0.257688	0.796648	1
CPTP/ENSG00000224051/clean/1: 1327032- 1327240:+	41.875	2.22127	2.07199	1.07205	0.283698	1
DVL1/ENSG00000107404/clean/1: 1336515- 1337976:-	41.375	0	2.0719	0	1	1
DVL1/ENSG00000107404/clean/1: 1338183- 1338268:-	65.875	0	2.06161	0	1	1
DVL1/ENSG00000107404/clean/1: 1338436- 1338521:-	44.25	-0.33716	2.0726	-0.162675	0.870774	1
DVL1/ENSG00000107404/clean/1: 1338653- 1339286:-	15	0	2.142	0	1	1
DVL1/ENSG00000107404/clean/1: 1339439- 1339581:-	53.75	0.994874	1.06935	0.930355	0.352187	1
DVL1/ENSG00000107404/clean/1: 1339812- 1340037:-	52.75	0	2.06808	0	1	1
DVL1/ENSG00000107404/clean/1: 1340177- 1340246:-	48.25	-0.120767	2.06906	-0.058368	0.953455	1
DVL1/ENSG00000107404/clean/1: 1340316- 1340409:-	47.375	0	2.06955	0	1	1
DVL1/ENSG00000107404/clean/1: 1340503- 1341666:-	37.875	0	2.07918	0	1	1
DVL1/ENSG00000107404/clean/1: 1341805- 1342052:-	47.75	0.358008	1.36551	0.262179	0.793183	1
DVL1/ENSG00000107404/clean/1: 1342156- 1342362:-	40.75	2.46941	2.07815	1.18827	0.234726	1
DVL1/ENSG00000107404/clean/1: 1342484- 1342688:-	47.75	0	2.06828	0	1	1
DVL1/ENSG00000107404/clean/1: 1342758- 1348895:-	45	2.4007	2.07073	1.15935	0.246314	1
AURKAIP1/ENSG00000175756/clean/1: 1373902- 1373999:-	520.75	-1.017	0.416035	-2.4445	0.0145052	1
AURKAIP1/ENSG00000175756/known-exon/1: 1374790- 1374996:-	264.875	0.533582	0.224326	2.3786	0.0173785	1
CCNL2/ENSG00000221978/clean/1: 1387582- 1387776:-	15.125	-0.235019	1.46175	-0.160779	0.872268	1
CCNL2/ENSG00000221978/clean/1: 1387869- 1387953:-	16.5	-1.02123	2.12343	-0.480935	0.630563	1
CCNL2/ENSG00000221978/clean/1: 1388065- 1390229:-	17.625	1.41319	1.44956	0.974911	0.329605	1
CCNL2/ENSG00000221978/clean/1: 1390371- 1390458:-	18.125	1.24441	1.85456	0.671002	0.502219	1
CCNL2/ENSG00000221978/clean/1: 1390563- 1390765:-	22.625	-2.13526	1.83555	-1.16328	0.244716	1
CCNL2/ENSG00000221978/clean/1: 1393460- 1395393:-	26.375	-1.12186	1.0929	-1.0265	0.304655	1
CCNL2/ENSG00000221978/clean/1: 1395514- 1398232:-	17.625	0.270647	2.11405	0.128023	0.898131	1
CCNL2/ENSG00000221978/clean/1: 1398342- 1398596:-	15.625	3.5496	1.87338	1.89476	0.0581244	1
MRPL20/ENSG00000242485/clean/1: 1407019- 1407130:-	278.625	0.0668138	1.32827	0.0503014	0.959882	1
ATAD3B/ENSG00000160072/clean/1: 1472089- 1477273:+	13.625	3.0998	2.15996	1.43512	0.151254	1
ATAD3B/ENSG00000160072/clean/1: 1479108- 1480866:+	13.375	0	2.15439	0	1	1
ATAD3B/ENSG00000160072/clean/1: 1482303- 1482544:+	36.5	0	2.0855	0	1	1
ATAD3B/ENSG00000160072/clean/1: 1482614- 1485015:+	24.875	-0.022719	1.13992	-0.0199304	0.984099	1
ATAD3B/ENSG00000160072/clean/1: 1485838- 1486109:+	21.125	0.331744	2.11928	0.156536	0.87561	1
ATAD3B/ENSG00000160072/clean/1: 1487914- 1489203:+	16.75	0	2.13279	0	1	1
ATAD3B/ENSG00000160072/clean/1: 1489274- 1490256:+	25.875	2.15094	1.41321	1.52202	0.128004	1
ATAD3B/ENSG00000160072/clean/1: 1490424- 1490562:+	36.5	0	2.07872	0	1	1
ATAD3B/ENSG00000160072/clean/1: 1490671- 1495484:+	41.25	0	2.07422	0	1	1
ATAD3A/ENSG00000197785/clean/1: 1517775- 1518920:+	12.125	0	2.16734	0	1	1
ATAD3A/ENSG00000197785/clean/1: 1520617- 1522743:+	127.625	0.907768	0.903655	1.00455	0.315113	1
ATAD3A/ENSG00000197785/clean/1: 1522899- 1523510:+	99.875	-0.24366	1.78398	-0.136583	0.891361	1
ATAD3A/ENSG00000197785/clean/1: 1523567- 1523838:+	117.375	-0.641378	2.05314	-0.312389	0.754745	1
ATAD3A/ENSG00000197785/clean/1: 1525291- 1526460:+	90.375	0	2.0561	0	1	1
ATAD3A/ENSG00000197785/clean/1: 1527862- 1529222:+	146.875	1.11699	0.860112	1.29865	0.194063	1
ATAD3A/ENSG00000197785/clean/1: 1529331- 1533925:+	141.25	0.750672	1.19713	0.627061	0.53062	1
SSU72/ENSG00000160075/clean/1: 1542167- 1543868:-	759.625	0	2.04519	0	1	1
SSU72/ENSG00000160075/clean/1: 1543987- 1544862:-	748.625	0	2.04596	0	1	1
SSU72/ENSG00000160075/clean/1: 1545002- 1564772:-	668.25	0	2.04633	0	1	1
SSU72/ENSG00000160075/clean/1: 1564916- 1574477:-	345.75	0	2.04678	0	1	1
CDK11B/ENSG00000248333/clean/1: 1636798- 1636896:-	50.875	-0.71337	1.80298	-0.395661	0.692355	1
CDK11B/ENSG00000248333/clean/1: 1637004- 1637080:-	54.875	-1.29764	2.06672	-0.627876	0.530085	1
CDK11B/ENSG00000248333/clean/1: 1637202- 1637407:-	63.25	-1.71148	1.69763	-1.00816	0.313379	1
CDK11B/ENSG00000248333/clean/1: 1637513- 1637761:-	64.25	0.726792	1.35432	0.536648	0.59151	1
CDK11B/ENSG00000248333/clean/1: 1649637- 1652438:-	51	0	2.07183	0	1	1
CDK11B/ENSG00000248333/clean/1: 1652566- 1655368:-	37.75	0	2.07875	0	1	1
CDK11B/ENSG00000248333/clean/1: 1655484- 1657374:-	21.625	0	2.10257	0	1	1
SLC35E2B/ENSG00000189339/clean/1: 1666019- 1668326:-	21.25	0	2.10101	0	1	1
SLC35E2B/ENSG00000189339/clean/1: 1668472- 1669663:-	20.625	0	2.11036	0	1	1
SLC35E2B/ENSG00000189339/clean/1: 1669736- 1670097:-	22.5	0.391424	2.09732	0.18663	0.85195	1
SLC35E2B/ENSG00000189339/clean/1: 1670151- 1671508:-	20.625	0	2.10482	0	1	1
SLC35E2B/ENSG00000189339/clean/1: 1671629- 1675462:-	21.625	-2.15488	1.84334	-1.16901	0.242401	1
CDK11A/ENSG00000008128/clean/1: 1719455- 1721595:-	13.625	1.38925	2.14539	0.647552	0.517275	1
NADK/ENSG00000008130/clean/1: 1754383- 1754543:-	134.5	0	2.0524	0	1	1
NADK/ENSG00000008130/clean/1: 1754698- 1755373:-	94.875	1.19068	1.34104	0.887876	0.374608	1
NADK/ENSG00000008130/clean/1: 1755476- 1756257:-	111.5	2.1984	1.68203	1.30699	0.191215	1
NADK/ENSG00000008130/clean/1: 1756343- 1756502:-	107.125	1.56106	1.78297	0.875539	0.381281	1
NADK/ENSG00000008130/clean/1: 1757310- 1761951:-	110	0	2.05535	0	1	1
NADK/ENSG00000008130/clean/1: 1762035- 1765227:-	98.375	0	2.0551	0	1	1
NADK/ENSG00000008130/clean/1: 1765446- 1778288:-	52	0	2.06544	0	1	1
GNB1/ENSG00000078369/clean/1: 1787053- 1787321:-	666.375	0.0857778	0.281979	0.304199	0.760976	1
GNB1/ENSG00000078369/clean/1: 1787437- 1789052:-	722.875	1.25021	1.7734	0.704981	0.480822	1
GNB1/ENSG00000078369/clean/1: 1789269- 1790394:-	717.25	0	2.04609	0	1	1
GNB1/ENSG00000078369/clean/1: 1790596- 1793244:-	834.25	0	2.04523	0	1	1
GNB1/ENSG00000078369/clean/1: 1793311- 1804418:-	782.625	0	2.04588	0	1	1
GNB1/ENSG00000078369/clean/1: 1804581- 1806474:-	769.5	0	2.04623	0	1	1
GNB1/ENSG00000078369/clean/1: 1806538- 1815755:-	839.5	0	2.04523	0	1	1
GNB1/ENSG00000078369/clean/1: 1815862- 1817836:-	730.625	0.874851	0.712987	1.22702	0.219814	1
GNB1/ENSG00000078369/clean/1: 1817875- 1825396:-	754.75	1.70485	2.04534	0.833531	0.404545	1
GNB1/ENSG00000078369/clean/1: 1825499- 1839189:-	435.125	1.66367	2.04641	0.812969	0.416236	1
GNB1/ENSG00000078369/clean/1: 1825499- 1890819:-	28	0	2.08736	0	1	1
GNB1/ENSG00000078369/clean/1: 1839238- 1890819:-	147.375	0	2.05151	0	1	1
FAAP20/ENSG00000162585/clean/1: 2189781- 2193638:-	73	0.149377	1.47148	0.101515	0.919142	1
FAAP20/ENSG00000162585/clean/1: 2192975- 2193638:-	16.25	-0.225881	2.12283	-0.106406	0.91526	1
SKI/ENSG00000157933/clean/1: 2229735- 2302977:+	17	0	2.11974	0	1	1
SKI/ENSG00000157933/clean/1: 2303103- 2303284:+	15.25	0	2.13454	0	1	1
SKI/ENSG00000157933/clean/1: 2303400- 2303839:+	19	0	2.1228	0	1	1
SKI/ENSG00000157933/clean/1: 2304102- 2304292:+	13.375	-1.74225	1.88858	-0.922518	0.356258	1
SKI/ENSG00000157933/clean/1: 2304585- 2306019:+	21.625	0	2.10453	0	1	1
SKI/ENSG00000157933/clean/1: 2306250- 2306576:+	15.875	0	2.13361	0	1	1
RER1/ENSG00000157916/clean/1: 2395871- 2397115:+	352.625	3.5896	1.67475	2.14336	0.0320842	1
RER1/ENSG00000157916/clean/1: 2397220- 2399414:+	292.625	-0.772431	2.04739	-0.377276	0.705969	1
RER1/ENSG00000157916/clean/1: 2399514- 2400856:+	366.375	2.55706	1.62118	1.57728	0.114732	1
PEX10/ENSG00000157911/clean/1: 2406619- 2406719:-	30	0	2.08698	0	1	1
PEX10/ENSG00000157911/clean/1: 2406895- 2408451:-	21.25	2.69365	2.11304	1.27477	0.20239	1
PEX10/ENSG00000157911/clean/1: 2410451- 2412390:-	14.125	1.62449	1.27852	1.2706	0.20387	1
PANK4/ENSG00000157881/clean/1: 2509930- 2510056:-	16.75	0	2.1208	0	1	1
PANK4/ENSG00000157881/clean/1: 2510157- 2510677:-	27	0	2.08989	0	1	1
PANK4/ENSG00000157881/clean/1: 2510782- 2511337:-	23.75	0	2.09913	0	1	1
PANK4/ENSG00000157881/clean/1: 2511387- 2511627:-	24.375	0	2.0988	0	1	1
PANK4/ENSG00000157881/clean/1: 2511683- 2512887:-	24.875	0	2.10024	0	1	1
PANK4/ENSG00000157881/clean/1: 2513039- 2514001:-	19.125	0	2.13297	0	1	1
PANK4/ENSG00000157881/clean/1: 2514089- 2514353:-	16.5	0	2.1309	0	1	1
PANK4/ENSG00000157881/clean/1: 2514466- 2515561:-	20	0	2.11348	0	1	1
PANK4/ENSG00000157881/clean/1: 2515717- 2518163:-	13.625	2.75528	2.15898	1.2762	0.201886	1
PANK4/ENSG00000157881/clean/1: 2518264- 2518515:-	12.75	2.3578	2.15593	1.09364	0.274115	1
PANK4/ENSG00000157881/clean/1: 2518597- 2519142:-	16.625	0	2.12379	0	1	1
PANK4/ENSG00000157881/clean/1: 2519324- 2519800:-	13.25	0	2.14932	0	1	1
PANK4/ENSG00000157881/clean/1: 2519954- 2520321:-	18.25	0	2.11708	0	1	1
PANK4/ENSG00000157881/clean/1: 2520414- 2520722:-	21.375	0	2.10628	0	1	1
PANK4/ENSG00000157881/clean/1: 2520906- 2521100:-	20	0	2.11033	0	1	1
PANK4/ENSG00000157881/known-exon/1: 2521315- 2521717:-	23.625	-0.58992	2.0956	-0.281504	0.778324	1
PANK4/ENSG00000157881/clean/1: 2521800- 2526463:-	16.5	0	2.12345	0	1	1
TNFRSF14/ENSG00000157873/clean/1: 2562896- 2563147:+	13	2.24229	1.08245	2.07149	0.0383126	1
TPRG1L/ENSG00000158109/clean/1: 3625273- 3625423:+	15.125	0	2.14231	0	1	1
TPRG1L/ENSG00000158109/clean/1: 3625515- 3625712:+	37.5	-2.95138	1.80736	-1.63298	0.102473	1
TPRG1L/ENSG00000158109/clean/1: 3625889- 3627499:+	27	0	2.08861	0	1	1
TPRG1L/ENSG00000158109/clean/1: 3627653- 3628408:+	33.25	0	2.08057	0	1	1
WRAP73/ENSG00000116213/known-exon/1: 3631117- 3631465:-	14.375	-0.464373	0.915231	-0.507383	0.611886	1
WRAP73/ENSG00000116213/clean/1: 3631657- 3632212:-	14.375	3.65567	1.78556	2.04735	0.0406236	1
WRAP73/ENSG00000116213/clean/1: 3632338- 3633397:-	15.125	1.44269	2.12974	0.677403	0.49815	1
WRAP73/ENSG00000116213/clean/1: 3633503- 3634996:-	16.5	1.50878	2.12095	0.71137	0.476855	1
WRAP73/ENSG00000116213/clean/1: 3636030- 3636994:-	17.5	0	2.11756	0	1	1
WRAP73/ENSG00000116213/clean/1: 3637098- 3638749:-	21.125	0	2.10687	0	1	1
WRAP73/ENSG00000116213/clean/1: 3638822- 3646665:-	16.5	0	2.12714	0	1	1
WRAP73/ENSG00000116213/clean/1: 3646782- 3647407:-	15.25	-0.485421	1.87634	-0.258706	0.795862	1
WRAP73/ENSG00000116213/clean/1: 3647560- 3649930:-	12	0	2.16068	0	1	1
LRRC47/ENSG00000130764/clean/1: 3781336- 3781511:-	94.875	-0.279115	2.05535	-0.135799	0.89198	1
LRRC47/ENSG00000130764/clean/1: 3781601- 3782660:-	74.625	0	2.06061	0	1	1
LRRC47/ENSG00000130764/clean/1: 3782763- 3783995:-	81.375	0	2.05748	0	1	1
LRRC47/ENSG00000130764/clean/1: 3784111- 3785086:-	60.75	2.62479	1.69527	1.5483	0.121549	1
LRRC47/ENSG00000130764/clean/1: 3785203- 3786848:-	75.25	-0.330645	1.21257	-0.272681	0.785098	1
LRRC47/ENSG00000130764/clean/1: 3787310- 3795861:-	49	0	2.07005	0	1	1
CEP104/ENSG00000116198/clean/1: 3815517- 3816279:-	27.25	0	2.08749	0	1	1
CEP104/ENSG00000116198/clean/1: 3816370- 3823173:-	27.75	0	2.08692	0	1	1
CEP104/ENSG00000116198/clean/1: 3823241- 3823423:-	46.625	1.73847	2.07281	0.838702	0.401637	1
CEP104/ENSG00000116198/clean/1: 3823562- 3825757:-	35.25	0	2.08012	0	1	1
CEP104/ENSG00000116198/clean/1: 3825866- 3826369:-	38	0	2.07486	0	1	1
CEP104/ENSG00000116198/clean/1: 3826436- 3826707:-	34.625	0	2.07981	0	1	1
CEP104/ENSG00000116198/clean/1: 3826744- 3829265:-	34.875	0	2.07888	0	1	1
CEP104/ENSG00000116198/clean/1: 3829373- 3829790:-	26.875	0	2.08868	0	1	1
CEP104/ENSG00000116198/clean/1: 3829997- 3831045:-	17.875	0	2.11459	0	1	1
CEP104/ENSG00000116198/clean/1: 3831222- 3833861:-	27.75	0	2.08678	0	1	1
CEP104/ENSG00000116198/clean/1: 3834035- 3834924:-	31.75	1.81628	1.71795	1.05723	0.290406	1
CEP104/ENSG00000116198/clean/1: 3835092- 3836494:-	23.625	0	2.09785	0	1	1
CEP104/ENSG00000116198/clean/1: 3839119- 3839607:-	35.25	1.16459	2.08025	0.559831	0.575595	1
CEP104/ENSG00000116198/clean/1: 3839776- 3844906:-	28.375	1.77611	2.08974	0.849921	0.395369	1
CEP104/ENSG00000116198/clean/1: 3844983- 3845288:-	33.375	0	2.07848	0	1	1
CEP104/ENSG00000116198/clean/1: 3845351- 3847474:-	31	0	2.08086	0	1	1
CEP104/ENSG00000116198/clean/1: 3847613- 3848607:-	25.625	0	2.09123	0	1	1
CEP104/ENSG00000116198/clean/1: 3848781- 3852294:-	17.5	0	2.14078	0	1	1
CEP104/ENSG00000116198/clean/1: 3852421- 3856888:-	14.75	0	2.13965	0	1	1
C1orf174/ENSG00000198912/clean/1: 3890073- 3890568:-	44.5	0	2.06909	0	1	1
C1orf174/ENSG00000198912/clean/1: 3892996- 3900171:-	20.125	0	2.10579	0	1	1
AJAP1/ENSG00000196581/clean/1: 4655454- 4711899:+	24.75	0	2.0946	0	1	1
AJAP1/ENSG00000196581/clean/1: 4712699- 4769852:+	47	0	2.07512	0	1	1
AJAP1/ENSG00000196581/clean/1: 4769940- 4772279:+	50	0	2.07712	0	1	1
AJAP1/ENSG00000196581/clean/1: 4772525- 4774426:+	51.625	0	2.06635	0	1	1
AJAP1/ENSG00000196581/clean/1: 4774558- 4782544:+	43.125	-0.0377951	1.80252	-0.0209679	0.983271	1
NPHP4/ENSG00000131697/clean/1: 5967363- 5969086:-	13	0	2.15545	0	1	1
NPHP4/ENSG00000131697/clean/1: 5969259- 5978269:-	12	0	2.16315	0	1	1
KCNAB2/ENSG00000069424/clean/1: 5992788- 6040516:+	88.75	0	2.05733	0	1	1
KCNAB2/ENSG00000069424/clean/1: 6040645- 6072754:+	53.625	0	2.06643	0	1	1
KCNAB2/ENSG00000069424/clean/1: 6041872- 6072754:+	15.5	0	2.13234	0	1	1
KCNAB2/ENSG00000069424/clean/1: 6072798- 6073732:+	74.375	0	2.06064	0	1	1
KCNAB2/ENSG00000069424/clean/1: 6073770- 6082194:+	79.375	0	2.06195	0	1	1
KCNAB2/ENSG00000069424/clean/1: 6082274- 6085203:+	57.125	0	2.06413	0	1	1
KCNAB2/ENSG00000069424/clean/1: 6085248- 6087466:+	70.875	0	2.0628	0	1	1
KCNAB2/ENSG00000069424/clean/1: 6087511- 6089007:+	69.875	0	2.06075	0	1	1
KCNAB2/ENSG00000069424/clean/1: 6089051- 6090388:+	65.375	0	2.06177	0	1	1
KCNAB2/ENSG00000069424/clean/1: 6090475- 6094399:+	75	0	2.06184	0	1	1
KCNAB2/ENSG00000069424/clean/1: 6094485- 6095322:+	58.125	-0.771691	2.06391	-0.373898	0.708481	1
KCNAB2/ENSG00000069424/clean/1: 6095443- 6095529:+	58.75	0	2.06815	0	1	1
KCNAB2/ENSG00000069424/clean/1: 6095624- 6096635:+	57.25	0	2.0656	0	1	1
KCNAB2/ENSG00000069424/clean/1: 6096756- 6097268:+	43.75	1.69966	2.07399	0.819513	0.412494	1
KCNAB2/ENSG00000069424/known-exon/1: 6097357- 6098484:+	62	0.45943	2.06231	0.222775	0.823711	1
RPL22/ENSG00000116251/clean/1: 6186816- 6192929:-	2163.25	-0.0487173	0.924564	-0.0526922	0.957977	1
RPL22/ENSG00000116251/clean/1: 6193054- 6197651:-	4390.38	0	2.04492	0	1	1
ICMT/ENSG00000116237/known-exon/1: 6222160- 6223437:-	52	-0.76663	2.06565	-0.371133	0.710539	1
ICMT/ENSG00000116237/clean/1: 6225262- 6231901:-	170.875	0	2.0503	0	1	1
ICMT/ENSG00000116237/clean/1: 6232119- 6233473:-	107	0	2.05737	0	1	1
ICMT/ENSG00000116237/clean/1: 6233643- 6234885:-	77.375	0	2.05873	0	1	1
ICMT/ENSG00000116237/clean/1: 6234974- 6235716:-	51.75	0	2.06728	0	1	1
ACOT7/ENSG00000097021/clean/1: 6264695- 6281101:-	245.125	0	2.04879	0	1	1
ACOT7/ENSG00000097021/clean/1: 6281286- 6294863:-	204.875	0	2.05052	0	1	1
ACOT7/ENSG00000097021/clean/1: 6294980- 6318491:-	206.125	0	2.04947	0	1	1
ACOT7/ENSG00000097021/clean/1: 6318578- 6327298:-	329.25	0	2.04734	0	1	1
ACOT7/ENSG00000097021/clean/1: 6327413- 6333476:-	200.375	0	2.0506	0	1	1
ACOT7/ENSG00000097021/clean/1: 6333568- 6339432:-	188.875	0	2.05074	0	1	1
ACOT7/ENSG00000097021/clean/1: 6339589- 6349748:-	160.25	0	2.0503	0	1	1
ACOT7/ENSG00000097021/clean/1: 6349866- 6393256:-	105.625	0	2.054	0	1	1
NOL9/ENSG00000162408/clean/1: 6526003- 6526695:-	18.125	0	2.11229	0	1	1
NOL9/ENSG00000162408/clean/1: 6526829- 6528993:-	21.125	0	2.11348	0	1	1
NOL9/ENSG00000162408/clean/1: 6529171- 6531967:-	15.75	0	2.1302	0	1	1
NOL9/ENSG00000162408/clean/1: 6532079- 6532462:-	12.125	-2.25153	1.76896	-1.2728	0.203089	1
NOL9/ENSG00000162408/clean/1: 6532760- 6533279:-	12.25	-0.120295	2.17342	-0.055348	0.955861	1
NOL9/ENSG00000162408/clean/1: 6533441- 6541829:-	20.25	0	2.10872	0	1	1
NOL9/ENSG00000162408/clean/1: 6541927- 6544825:-	14.625	0	2.15312	0	1	1
NOL9/ENSG00000162408/clean/1: 6544922- 6545044:-	19.875	0.13606	1.18638	0.114685	0.908695	1
NOL9/ENSG00000162408/clean/1: 6545180- 6549570:-	27.75	0.251059	1.39305	0.180223	0.856977	1
NOL9/ENSG00000162408/clean/1: 6549698- 6550395:-	20	0	2.10876	0	1	1
ZBTB48/ENSG00000204859/clean/1: 6582299- 6585918:+	12.5	-1.23349	1.48371	-0.831355	0.405773	1
ZBTB48/ENSG00000204859/clean/1: 6587291- 6587477:+	15.125	0	2.12955	0	1	1
ZBTB48/ENSG00000204859/clean/1: 6587632- 6588059:+	14.875	-1.78665	2.13213	-0.837964	0.402051	1
ZBTB48/ENSG00000204859/known-exon/1: 6588196- 6588277:+	13.375	0	2.14935	0	1	1
ZBTB48/ENSG00000204859/known-exon/1: 6588442- 6588755:+	12.125	1.56298	2.1629	0.722633	0.469905	1
ZBTB48/ENSG00000204859/known-exon/1: 6588844- 6588915:+	18.375	-2.38298	1.85715	-1.28314	0.199443	1
KLHL21/ENSG00000162413/clean/1: 6595557- 6599046:-	13	0	2.15302	0	1	1
KLHL21/ENSG00000162413/clean/1: 6599452- 6601796:-	12.75	0	2.15296	0	1	1
PHF13/ENSG00000116273/clean/1: 6614105- 6616756:+	14.625	0	2.14225	0	1	1
PHF13/ENSG00000116273/clean/1: 6616858- 6619802:+	13.25	0	2.14741	0	1	1
PHF13/ENSG00000116273/clean/1: 6620337- 6621410:+	14.875	-1.6595	1.87493	-0.885097	0.376104	1
THAP3/ENSG00000041988/clean/1: 6628691- 6630287:+	19.25	0	2.12904	0	1	1
THAP3/ENSG00000041988/known-exon/1: 6632495- 6632795:+	19	0.582493	0.945874	0.615825	0.53801	1
DNAJC11/ENSG00000007923/clean/1: 6635700- 6636116:-	113.875	0	2.05386	0	1	1
DNAJC11/ENSG00000007923/clean/1: 6636246- 6637197:-	123.625	0	2.05268	0	1	1
DNAJC11/ENSG00000007923/clean/1: 6637340- 6637446:-	122.125	1.15168	1.27276	0.904873	0.365533	1
DNAJC11/ENSG00000007923/clean/1: 6638364- 6639901:-	90.75	0.845793	1.34106	0.630688	0.528244	1
DNAJC11/ENSG00000007923/clean/1: 6640057- 6644557:-	83.75	0	2.05691	0	1	1
DNAJC11/ENSG00000007923/clean/1: 6644674- 6645040:-	103.25	-1.44619	2.05436	-0.70396	0.481458	1
DNAJC11/ENSG00000007923/clean/1: 6645126- 6645788:-	99.375	-1.11422	2.05457	-0.542313	0.587603	1
DNAJC11/ENSG00000007923/clean/1: 6645978- 6651528:-	102.25	0.943925	1.08049	0.873611	0.38233	1
DNAJC11/ENSG00000007923/clean/1: 6651602- 6652828:-	101.875	0.331513	2.05607	0.161237	0.871907	1
DNAJC11/ENSG00000007923/clean/1: 6652951- 6653910:-	149	1.19981	1.26804	0.946189	0.344052	1
DNAJC11/ENSG00000007923/clean/1: 6654039- 6667708:-	133.5	0	2.05168	0	1	1
DNAJC11/ENSG00000007923/clean/1: 6667810- 6678393:-	87.625	0	2.0561	0	1	1
DNAJC11/ENSG00000007923/clean/1: 6678467- 6680907:-	121.5	0	2.05311	0	1	1
DNAJC11/ENSG00000007923/clean/1: 6681037- 6701728:-	162.125	0	2.05138	0	1	1
CAMTA1/ENSG00000171735/clean/1: 6785575- 6820180:+	302.5	0	2.04715	0	1	1
CAMTA1/ENSG00000171735/clean/1: 6785575- 6825091:+	132.25	0	2.05418	0	1	1
CAMTA1/ENSG00000171735/clean/1: 6820250- 6825091:+	261.625	0	2.04924	0	1	1
CAMTA1/ENSG00000171735/clean/1: 6825210- 6871756:+	347.5	0	2.04722	0	1	1
CAMTA1/ENSG00000171735/clean/1: 6871840- 6887653:+	41.75	0	2.07247	0	1	1
VAMP3/ENSG00000049245/clean/1: 7771385- 7773441:+	104.875	-0.476217	0.586328	-0.812202	0.416676	1
VAMP3/ENSG00000049245/clean/1: 7773511- 7777159:+	105.5	0.672164	0.934419	0.719339	0.471932	1
VAMP3/ENSG00000049245/clean/1: 7777318- 7778117:+	108.625	0	2.05407	0	1	1
VAMP3/ENSG00000049245/clean/1: 7778169- 7779625:+	105.875	0	2.05417	0	1	1
PARK7/ENSG00000116288/clean/1: 7961735- 7962762:+	173.5	0	2.05219	0	1	1
PARK7/ENSG00000116288/clean/1: 7962875- 7965323:+	888.5	0	2.04614	0	1	1
PARK7/ENSG00000116288/clean/1: 7965425- 7969344:+	833	0	2.04565	0	1	1
PARK7/ENSG00000116288/clean/1: 7969404- 7970893:+	1120.12	0	2.04492	0	1	1
PARK7/ENSG00000116288/clean/1: 7970963- 7977651:+	1095.88	0.46766	1.32495	0.352965	0.724115	1
RERE/ENSG00000142599/clean/1: 8355120- 8355418:-	16.5	0	2.12727	0	1	1
RERE/ENSG00000142599/clean/1: 8355599- 8356099:-	17.125	0	2.11948	0	1	1
RERE/ENSG00000142599/clean/1: 8356246- 8358195:-	18.5	0	2.12265	0	1	1
RERE/ENSG00000142599/clean/1: 8358916- 8359763:-	31	2.2203	2.08983	1.06243	0.288041	1
RERE/ENSG00000142599/clean/1: 8359986- 8360111:-	16.375	0	2.1223	0	1	1
RERE/ENSG00000142599/clean/1: 8361490- 8361762:-	27.625	0.519373	2.09708	0.247665	0.804394	1
RERE/ENSG00000142599/clean/1: 8361876- 8362682:-	29.75	0.343953	2.08673	0.164829	0.869079	1
RERE/ENSG00000142599/clean/1: 8362844- 8364055:-	32.5	0	2.07971	0	1	1
RERE/ENSG00000142599/clean/1: 8364255- 8364745:-	29.125	0	2.08442	0	1	1
RERE/ENSG00000142599/clean/1: 8364838- 8365811:-	31.5	0	2.08105	0	1	1
RERE/ENSG00000142599/clean/1: 8365974- 8422726:-	21.875	0	2.09902	0	1	1
RERE/ENSG00000142599/clean/1: 8422807- 8465924:-	32.875	0	2.0879	0	1	1
RERE/ENSG00000142599/clean/1: 8466023- 8495062:-	43.25	0	2.07454	0	1	1
RERE/ENSG00000142599/clean/1: 8495162- 8497404:-	46.75	0	2.0683	0	1	1
RERE/ENSG00000142599/clean/1: 8497529- 8508626:-	52.25	0	2.06591	0	1	1
RERE/ENSG00000142599/clean/1: 8508675- 8541213:-	40.375	0	2.07476	0	1	1
RERE/ENSG00000142599/clean/1: 8541318- 8556474:-	31.625	0	2.08536	0	1	1
RERE/ENSG00000142599/clean/1: 8556571- 8557417:-	36	0	2.07699	0	1	1
RERE/ENSG00000142599/clean/1: 8557523- 8614560:-	24.375	0	2.09495	0	1	1
RERE/ENSG00000142599/clean/1: 8557523- 8624309:-	14.5	0	2.13495	0	1	1
RERE/ENSG00000142599/clean/1: 8614686- 8624309:-	25.875	0	2.09407	0	1	1
RERE/ENSG00000142599/clean/1: 8624380- 8655972:-	42.125	0	2.07411	0	1	1
RERE/ENSG00000142599/clean/1: 8656441- 8703054:-	12.75	0	2.15064	0	1	1
ENO1/ENSG00000074800/clean/1: 8861429- 8862886:-	4993.12	-3.4406	1.58632	-2.16893	0.0300883	1
ENO1/ENSG00000074800/clean/1: 8862945- 8863234:-	6745.75	-1.73827	1.61849	-1.07401	0.28282	1
ENO1/ENSG00000074800/clean/1: 8863343- 8863890:-	5940.75	0.29526	1.44875	0.203804	0.838507	1
ENO1/ENSG00000074800/clean/1: 8864092- 8865284:-	4736.88	-1.18126	2.04498	-0.577641	0.563506	1
ENO1/ENSG00000074800/clean/1: 8865482- 8866278:-	6440.5	-1.19732	2.04574	-0.585273	0.558364	1
ENO1/ENSG00000074800/clean/1: 8866501- 8867116:-	5424	-0.314496	1.32423	-0.237494	0.812273	1
ENO1/ENSG00000074800/clean/1: 8867250- 8867987:-	8264.5	0.378119	0.647992	0.583524	0.559541	1
ENO1/ENSG00000074800/clean/1: 8868057- 8870451:-	6460.12	-0.113147	0.740881	-0.152719	0.87862	1
ENO1/ENSG00000074800/clean/1: 8870510- 8871890:-	5224.75	0.422484	0.677396	0.623688	0.532832	1
ENO1/ENSG00000074800/clean/1: 8871986- 8874823:-	4873.75	-2.75708	1.67133	-1.64964	0.0990175	1
ENO1/ENSG00000074800/clean/1: 8874917- 8878579:-	3664.38	-1.21566	1.67132	-0.727365	0.467002	1
SLC25A33/ENSG00000171612/clean/1: 9539747- 9553625:+	26.25	0	2.08935	0	1	1
SLC25A33/ENSG00000171612/clean/1: 9553805- 9567283:+	57.625	0	2.06458	0	1	1
SLC25A33/ENSG00000171612/clean/1: 9567361- 9570257:+	58.75	-0.474818	1.47978	-0.320872	0.748308	1
SLC25A33/ENSG00000171612/clean/1: 9570358- 9573345:+	46.25	0	2.07161	0	1	1
SLC25A33/ENSG00000171612/clean/1: 9573412- 9579953:+	100.125	0	2.05625	0	1	1
SLC25A33/ENSG00000171612/clean/1: 9580234- 9582298:+	84.875	0	2.0589	0	1	1
TMEM201/ENSG00000188807/clean/1: 9589043- 9595889:+	15.875	0	2.13325	0	1	1
TMEM201/ENSG00000188807/clean/1: 9596010- 9596858:+	27.625	0.747612	1.5135	0.493962	0.621333	1
TMEM201/ENSG00000188807/clean/1: 9597053- 9598448:+	32.125	0	2.08608	0	1	1
TMEM201/ENSG00000188807/clean/1: 9598625- 9601104:+	31.5	0	2.08381	0	1	1
TMEM201/ENSG00000188807/clean/1: 9601454- 9602068:+	27.625	0	2.28404	0	1	1
TMEM201/ENSG00000188807/clean/1: 9607789- 9609839:+	17.375	0	2.12657	0	1	1
TMEM201/ENSG00000188807/clean/1: 9609911- 9610505:+	12.375	0	2.1608	0	1	1
TMEM201/ENSG00000188807/clean/1: 9610805- 9611752:+	13.125	0	2.15184	0	1	1
CLSTN1/ENSG00000171603/clean/1: 9731390- 9731760:-	86.875	-2.39212	1.69101	-1.41461	0.157183	1
CLSTN1/ENSG00000171603/clean/1: 9731896- 9733400:-	71.125	0	2.05966	0	1	1
CLSTN1/ENSG00000171603/clean/1: 9733546- 9733971:-	94.375	-0.820962	2.05636	-0.399231	0.689723	1
CLSTN1/ENSG00000171603/clean/1: 9734142- 9734947:-	98.625	0	2.0549	0	1	1
CLSTN1/ENSG00000171603/clean/1: 9735174- 9735466:-	93.375	0	2.06001	0	1	1
CLSTN1/ENSG00000171603/clean/1: 9735615- 9735884:-	88.25	-0.857731	2.05676	-0.41703	0.676657	1
CLSTN1/ENSG00000171603/clean/1: 9736042- 9741093:-	93.25	-1.85287	1.78741	-1.03663	0.29991	1
CLSTN1/ENSG00000171603/clean/1: 9741256- 9743883:-	78.875	0	2.05787	0	1	1
CLSTN1/ENSG00000171603/clean/1: 9744005- 9744394:-	103.5	0	2.05426	0	1	1
CLSTN1/ENSG00000171603/clean/1: 9744643- 9749460:-	79	0	2.05779	0	1	1
CLSTN1/ENSG00000171603/clean/1: 9749646- 9749763:-	129.5	2.11533	2.05229	1.03071	0.302675	1
CLSTN1/ENSG00000171603/clean/1: 9749913- 9751472:-	99.25	-0.74923	2.05587	-0.364435	0.715533	1
CLSTN1/ENSG00000171603/clean/1: 9751681- 9755113:-	74.5	0	2.0591	0	1	1
CLSTN1/ENSG00000171603/clean/1: 9755309- 9773271:-	54	0	2.06481	0	1	1
CLSTN1/ENSG00000171603/clean/1: 9773394- 9823642:-	19.625	0	2.11672	0	1	1
CTNNBIP1/ENSG00000178585/clean/1: 9850776- 9871186:-	53.25	0	2.06638	0	1	1
CTNNBIP1/ENSG00000178585/clean/1: 9871277- 9871968:-	43.75	0	2.07278	0	1	1
CTNNBIP1/ENSG00000178585/clean/1: 9872088- 9877904:-	20.375	0	2.10501	0	1	1
LZIC/ENSG00000162441/clean/1: 9930457- 9931890:-	56.125	0	2.06417	0	1	1
LZIC/ENSG00000162441/clean/1: 9931972- 9932802:-	85.75	0	2.05718	0	1	1
LZIC/ENSG00000162441/clean/1: 9932898- 9934761:-	112.375	0	2.0556	0	1	1
LZIC/ENSG00000162441/clean/1: 9934860- 9935491:-	124	0	2.05332	0	1	1
LZIC/ENSG00000162441/clean/1: 9935627- 9936518:-	132	0	2.05189	0	1	1
LZIC/ENSG00000162441/clean/1: 9936627- 9942623:-	94.625	0	2.05909	0	1	1
LZIC/ENSG00000162441/clean/1: 9942782- 9943248:-	56.25	0.603903	0.822429	0.734292	0.462771	1
LZIC/ENSG00000162441/clean/1: 9942782- 9943348:-	22.125	-0.0143561	0.898829	-0.015972	0.987257	1
UBE4B/ENSG00000130939/clean/1: 10033694- 10072027:+	45.75	0	2.06853	0	1	1
UBE4B/ENSG00000130939/clean/1: 10072214- 10095460:+	42	0	2.07141	0	1	1
UBE4B/ENSG00000130939/clean/1: 10095596- 10101107:+	39.625	0	2.07994	0	1	1
UBE4B/ENSG00000130939/clean/1: 10101195- 10102947:+	53.75	0	2.06448	0	1	1
UBE4B/ENSG00000130939/clean/1: 10103092- 10105515:+	51.5	0	2.06552	0	1	1
UBE4B/ENSG00000130939/clean/1: 10105744- 10117458:+	35.875	0	2.07566	0	1	1
UBE4B/ENSG00000130939/clean/1: 10117600- 10119512:+	59.125	0	2.06275	0	1	1
UBE4B/ENSG00000130939/clean/1: 10119613- 10121961:+	52.5	0	2.06487	0	1	1
UBE4B/ENSG00000130939/clean/1: 10122076- 10126793:+	43.5	0	2.06956	0	1	1
UBE4B/ENSG00000130939/clean/1: 10129448- 10130499:+	49.875	0	2.06627	0	1	1
UBE4B/ENSG00000130939/clean/1: 10130616- 10130714:+	45.625	0	2.07414	0	1	1
UBE4B/ENSG00000130939/clean/1: 10130813- 10132368:+	29.5	0	2.0839	0	1	1
UBE4B/ENSG00000130939/clean/1: 10132482- 10134987:+	40.75	0.196223	2.07189	0.0947072	0.924547	1
UBE4B/ENSG00000130939/clean/1: 10135186- 10137066:+	55.125	-0.212301	1.35344	-0.156861	0.875354	1
UBE4B/ENSG00000130939/clean/1: 10137205- 10144939:+	52.5	0	2.06507	0	1	1
UBE4B/ENSG00000130939/clean/1: 10145039- 10146962:+	50.75	0	2.066	0	1	1
UBE4B/ENSG00000130939/clean/1: 10147090- 10149183:+	47.5	0.244851	2.0728	0.118126	0.905968	1
UBE4B/ENSG00000130939/clean/1: 10149282- 10151325:+	65.25	1.04078	1.35295	0.769266	0.441735	1
UBE4B/ENSG00000130939/clean/1: 10151561- 10158355:+	50.25	0.248347	1.22159	0.203298	0.838902	1
UBE4B/ENSG00000130939/clean/1: 10158482- 10161141:+	48.125	0.249228	2.06984	0.120409	0.904159	1
UBE4B/ENSG00000130939/clean/1: 10161286- 10168135:+	51.25	0	2.06798	0	1	1
UBE4B/ENSG00000130939/clean/1: 10168270- 10171137:+	51.75	0.40891	2.06566	0.197957	0.843079	1
UBE4B/ENSG00000130939/clean/1: 10171329- 10178643:+	39.125	0	2.07277	0	1	1
UBE4B/ENSG00000130939/clean/1: 10178818- 10179415:+	57.25	0	2.14014	0	1	1
UBE4B/ENSG00000130939/clean/1: 10179562- 10179894:+	45.125	-1.3946	2.07082	-0.673451	0.50066	1
KIF1B/ENSG00000054523/clean/1: 10232434- 10256246:+	16.5	0	2.13071	0	1	1
KIF1B/ENSG00000054523/clean/1: 10256323- 10258492:+	18.125	0	2.11392	0	1	1
KIF1B/ENSG00000054523/clean/1: 10258672- 10261904:+	20.625	0	2.10644	0	1	1
KIF1B/ENSG00000054523/clean/1: 10261970- 10267379:+	18	0	2.1175	0	1	1
KIF1B/ENSG00000054523/clean/1: 10267558- 10268151:+	14.75	0	2.13672	0	1	1
KIF1B/ENSG00000054523/clean/1: 10268263- 10271501:+	18.5	0	2.11113	0	1	1
KIF1B/ENSG00000054523/clean/1: 10271579- 10272240:+	19	0	2.10939	0	1	1
KIF1B/ENSG00000054523/clean/1: 10272306- 10275427:+	12	0	2.1636	0	1	1
KIF1B/ENSG00000054523/clean/1: 10275503- 10276320:+	22.5	0	2.09938	0	1	1
KIF1B/ENSG00000054523/clean/1: 10276399- 10277985:+	20.375	0	2.10412	0	1	1
KIF1B/ENSG00000054523/clean/1: 10282533- 10291081:+	23.875	0	2.09933	0	1	1
KIF1B/ENSG00000054523/clean/1: 10291161- 10292046:+	25.875	0	2.09357	0	1	1
KIF1B/ENSG00000054523/clean/1: 10292122- 10295085:+	22.5	0	2.09916	0	1	1
KIF1B/ENSG00000054523/clean/1: 10295165- 10295659:+	16	0	2.13301	0	1	1
KIF1B/ENSG00000054523/clean/1: 10295766- 10296581:+	18.25	0	2.11465	0	1	1
KIF1B/ENSG00000054523/clean/1: 10296665- 10296896:+	19	0	2.11154	0	1	1
KIF1B/ENSG00000054523/clean/1: 10297077- 10297173:+	16.5	0	2.12981	0	1	1
KIF1B/ENSG00000054523/clean/1: 10297246- 10303162:+	18.625	0	2.12072	0	1	1
KIF1B/ENSG00000054523/clean/1: 10334638- 10336656:+	12.375	0	2.16433	0	1	1
PGD/ENSG00000142657/clean/1: 10399125- 10399628:+	166.125	0	2.05062	0	1	1
PGD/ENSG00000142657/clean/1: 10399704- 10400392:+	169.125	1.74686	2.05121	0.851625	0.394423	1
PGD/ENSG00000142657/clean/1: 10400572- 10403070:+	240.5	0	2.04964	0	1	1
PGD/ENSG00000142657/clean/1: 10403136- 10404160:+	341	1.18767	1.77464	0.669247	0.503338	1
PGD/ENSG00000142657/clean/1: 10404279- 10408070:+	377	0	2.04755	0	1	1
PGD/ENSG00000142657/clean/1: 10408140- 10411417:+	420.125	0	2.04693	0	1	1
PGD/ENSG00000142657/clean/1: 10411552- 10413061:+	302.625	0	2.04739	0	1	1
PGD/ENSG00000142657/clean/1: 10413251- 10416986:+	280.25	0	2.04855	0	1	1
PGD/ENSG00000142657/clean/1: 10417117- 10417375:+	319.625	2.1902	1.62375	1.34885	0.177384	1
PGD/ENSG00000142657/clean/1: 10417509- 10418825:+	292	-1.28312	2.05062	-0.625724	0.531496	1
PGD/ENSG00000142657/clean/1: 10418925- 10419416:+	247.125	0	2.04802	0	1	1
PGD/ENSG00000142657/clean/1: 10419539- 10419629:+	263.625	0.300992	2.04794	0.146973	0.883153	1
APITD1-CORT/ENSG00000251503/clean/1: 10430568- 10433841:+	24.375	0	2.09695	0	1	1
APITD1-CORT/ENSG00000251503/clean/1: 10433965- 10434656:+	51.125	2.53926	2.06807	1.22784	0.219506	1
APITD1-CORT/ENSG00000251503/clean/1: 10434690- 10440346:+	58.125	0	2.06416	0	1	1
APITD1-CORT/ENSG00000251503/clean/1: 10440413- 10442264:+	56.25	0	2.0641	0	1	1
DFFA/ENSG00000160049/clean/1: 10463209- 10463430:-	30.375	2.98034	2.08717	1.42794	0.15331	1
DFFA/ENSG00000160049/clean/1: 10463620- 10467189:-	42.25	0	2.07659	0	1	1
DFFA/ENSG00000160049/clean/1: 10467332- 10469176:-	35.5	0.977036	2.07898	0.469959	0.638384	1
DFFA/ENSG00000160049/clean/1: 10469338- 10472322:-	33.5	3.76461	1.81794	2.07081	0.0383764	1
PEX14/ENSG00000142655/clean/1: 10475002- 10495273:+	23.125	0	2.10155	0	1	1
PEX14/ENSG00000142655/clean/1: 10495321- 10536212:+	27.25	0	2.08708	0	1	1
PEX14/ENSG00000142655/clean/1: 10536297- 10599237:+	26.625	0	2.08822	0	1	1
PEX14/ENSG00000142655/clean/1: 10599366- 10618331:+	36.75	0	2.07597	0	1	1
PEX14/ENSG00000142655/clean/1: 10618417- 10623018:+	33.625	0	2.0786	0	1	1
PEX14/ENSG00000142655/clean/1: 10623121- 10624339:+	33	0	2.07846	0	1	1
PEX14/ENSG00000142655/clean/1: 10624437- 10627271:+	27.875	0	2.0865	0	1	1
PEX14/ENSG00000142655/clean/1: 10627363- 10629530:+	28.375	0	2.08486	0	1	1
TARDBP/ENSG00000120948/clean/1: 11013965- 11016843:+	147.625	0	2.05269	0	1	1
TARDBP/ENSG00000120948/clean/1: 11017007- 11018732:+	230.125	0	2.04829	0	1	1
TARDBP/ENSG00000120948/clean/1: 11018873- 11020428:+	240.375	0	2.04837	0	1	1
TARDBP/ENSG00000120948/clean/1: 11020599- 11022123:+	228.75	0.463996	0.632672	0.733391	0.46332	1
SRM/ENSG00000116649/known-exon/1: 11054885- 11054961:-	1148	0.549069	0.387973	1.41523	0.157002	1
SRM/ENSG00000116649/clean/1: 11055084- 11055780:-	1277.62	0.0990378	0.347009	0.285404	0.775334	1
SRM/ENSG00000116649/clean/1: 11055926- 11056010:-	1051.75	0.216751	0.541612	0.400196	0.689012	1
SRM/ENSG00000116649/clean/1: 11056094- 11056603:-	1617	-0.346567	0.687937	-0.503777	0.614418	1
SRM/ENSG00000116649/clean/1: 11056757- 11058709:-	15.875	0.495019	0.784645	0.630883	0.528117	1
SRM/ENSG00000116649/clean/1: 11058892- 11059224:-	1023.88	0.632644	1.45616	0.43446	0.663955	1
EXOSC10/ENSG00000171824/clean/1: 11066748- 11068007:-	58.5	0	2.06265	0	1	1
EXOSC10/ENSG00000171824/clean/1: 11068084- 11068644:-	84.875	0	2.05703	0	1	1
EXOSC10/ENSG00000171824/clean/1: 11068706- 11069558:-	76.25	0	2.05907	0	1	1
EXOSC10/ENSG00000171824/clean/1: 11069730- 11070899:-	71.625	0	2.05934	0	1	1
EXOSC10/ENSG00000171824/clean/1: 11070973- 11072086:-	77.375	-0.450076	1.78735	-0.251811	0.801187	1
EXOSC10/ENSG00000171824/clean/1: 11072171- 11073933:-	92.875	0	2.05598	0	1	1
EXOSC10/ENSG00000171824/clean/1: 11074008- 11074230:-	89.625	0	2.05852	0	1	1
EXOSC10/ENSG00000171824/clean/1: 11074326- 11076841:-	85.75	0	2.05685	0	1	1
EXOSC10/ENSG00000171824/clean/1: 11077443- 11077600:-	72.875	2.53707	1.78821	1.41878	0.155964	1
EXOSC10/ENSG00000171824/clean/1: 11077651- 11079710:-	74.875	0	2.05881	0	1	1
EXOSC10/ENSG00000171824/clean/1: 11079822- 11080498:-	76	1.63788	2.05879	0.795555	0.426291	1
EXOSC10/ENSG00000171824/clean/1: 11080912- 11081081:-	68.875	-1.04142	2.06118	-0.505254	0.61338	1
EXOSC10/ENSG00000171824/clean/1: 11081238- 11082687:-	75.875	0	2.05817	0	1	1
EXOSC10/ENSG00000171824/clean/1: 11087591- 11087799:-	69.5	-1.20823	2.06005	-0.586505	0.557536	1
EXOSC10/ENSG00000171824/clean/1: 11087910- 11088122:-	67.875	0	2.0601	0	1	1
EXOSC10/ENSG00000171824/clean/1: 11088198- 11090553:-	55.75	0	2.06514	0	1	1
EXOSC10/ENSG00000171824/clean/1: 11090668- 11091013:-	82.5	0	2.06044	0	1	1
EXOSC10/ENSG00000171824/clean/1: 11091179- 11091492:-	101.125	0	2.05451	0	1	1
EXOSC10/ENSG00000171824/clean/1: 11091597- 11095757:-	84.5	0	2.05742	0	1	1
EXOSC10/ENSG00000171824/clean/1: 11095881- 11098019:-	76.5	0	2.06001	0	1	1
EXOSC10/ENSG00000171824/clean/1: 11098156- 11099720:-	51.75	0	2.06694	0	1	1
MTOR/ENSG00000198793/clean/1: 11107500- 11108180:-	49.5	0	2.06636	0	1	1
MTOR/ENSG00000198793/clean/1: 11108286- 11109289:-	61.75	0	2.06295	0	1	1
MTOR/ENSG00000198793/clean/1: 11109370- 11109648:-	58.25	0	2.06354	0	1	1
MTOR/ENSG00000198793/clean/1: 11109729- 11112851:-	51.5	0	2.06591	0	1	1
MTOR/ENSG00000198793/clean/1: 11112917- 11114317:-	45.125	0.107528	0.903668	0.118991	0.905283	1
MTOR/ENSG00000198793/clean/1: 11114887- 11115395:-	36.75	0	2.07522	0	1	1
MTOR/ENSG00000198793/clean/1: 11115468- 11117003:-	57.25	0	2.0645	0	1	1
MTOR/ENSG00000198793/clean/1: 11117086- 11121245:-	39.375	0	2.07265	0	1	1
MTOR/ENSG00000198793/clean/1: 11121368- 11121978:-	39.5	-1.61694	2.07242	-0.780221	0.435261	1
MTOR/ENSG00000198793/clean/1: 11122126- 11124497:-	48.875	1.59322	1.25413	1.27038	0.20395	1
MTOR/ENSG00000198793/clean/1: 11124633- 11126621:-	47.625	0	2.06729	0	1	1
MTOR/ENSG00000198793/clean/1: 11126796- 11127009:-	41.375	0	2.07341	0	1	1
MTOR/ENSG00000198793/clean/1: 11127144- 11127623:-	42.875	0	2.07129	0	1	1
MTOR/ENSG00000198793/clean/1: 11127806- 11128003:-	35.875	1.27448	1.0692	1.19199	0.233266	1
MTOR/ENSG00000198793/clean/1: 11128126- 11128453:-	39.5	0	2.07302	0	1	1
MTOR/ENSG00000198793/clean/1: 11128552- 11128854:-	50.25	0	2.06586	0	1	1
MTOR/ENSG00000198793/clean/1: 11128951- 11129737:-	35.5	0	2.07762	0	1	1
MTOR/ENSG00000198793/clean/1: 11129838- 11130528:-	33.125	0	2.07873	0	1	1
MTOR/ENSG00000198793/clean/1: 11133197- 11134350:-	24.5	1.54631	2.09537	0.737967	0.460534	1
MTOR/ENSG00000198793/clean/1: 11134466- 11139303:-	33.5	0	2.08052	0	1	1
MTOR/ENSG00000198793/clean/1: 11139435- 11139532:-	25.875	0	2.09263	0	1	1
MTOR/ENSG00000198793/clean/1: 11139658- 11144647:-	37.125	0	2.07576	0	1	1
MTOR/ENSG00000198793/known-exon/1: 11144755- 11144967:-	36.5	2.16118	2.07595	1.04105	0.297851	1
MTOR/ENSG00000198793/clean/1: 11145045- 11146675:-	34	0	2.07782	0	1	1
MTOR/ENSG00000198793/clean/1: 11146791- 11150125:-	34.75	0	2.08754	0	1	1
MTOR/ENSG00000198793/clean/1: 11150226- 11157151:-	35.375	0	2.07687	0	1	1
MTOR/ENSG00000198793/clean/1: 11167517- 11199257:-	31.125	0	2.08428	0	1	1
MTOR/ENSG00000198793/clean/1: 11199403- 11199540:-	38.75	0	2.08028	0	1	1
MTOR/ENSG00000198793/clean/1: 11199703- 11204560:-	25.375	0	2.0922	0	1	1
MTOR/ENSG00000198793/clean/1: 11204703- 11209311:-	39.625	1.86572	2.07768	0.897984	0.369194	1
MTOR/ENSG00000198793/clean/1: 11209458- 11210813:-	38.25	0	2.08022	0	1	1
MTOR/ENSG00000198793/clean/1: 11210906- 11212311:-	27.25	0	2.0891	0	1	1
MTOR/ENSG00000198793/clean/1: 11212474- 11212795:-	36.875	1.758	2.07495	0.847249	0.396857	1
MTOR/ENSG00000198793/clean/1: 11212908- 11213398:-	32.625	0	2.08011	0	1	1
MTOR/ENSG00000198793/clean/1: 11213566- 11216147:-	37.25	0	2.07789	0	1	1
MTOR/ENSG00000198793/clean/1: 11216234- 11228667:-	29.375	0	2.08493	0	1	1
MTOR/ENSG00000198793/clean/1: 11228918- 11230924:-	40.75	0	2.07407	0	1	1
MTOR/ENSG00000198793/clean/1: 11231054- 11231299:-	29.875	0	2.08721	0	1	1
MTOR/ENSG00000198793/clean/1: 11231434- 11232435:-	40	0	2.07218	0	1	1
MTOR/ENSG00000198793/clean/1: 11232528- 11233397:-	40.375	0	2.07641	0	1	1
MTOR/ENSG00000198793/clean/1: 11233487- 11234142:-	28	0	2.09055	0	1	1
MTOR/ENSG00000198793/clean/1: 11234265- 11237842:-	34.25	0	2.07815	0	1	1
MTOR/ENSG00000198793/clean/1: 11238048- 11238401:-	33.125	0	2.0813	0	1	1
MTOR/ENSG00000198793/clean/1: 11238617- 11240302:-	23.5	0	2.09543	0	1	1
MTOR/ENSG00000198793/clean/1: 11240547- 11241552:-	28	0	2.08624	0	1	1
MTOR/ENSG00000198793/clean/1: 11241681- 11243113:-	23.125	0	2.10661	0	1	1
MTOR/ENSG00000198793/clean/1: 11243300- 11247624:-	34.75	0	2.07868	0	1	1
MTOR/ENSG00000198793/clean/1: 11247733- 11247818:-	37.25	0	2.07852	0	1	1
MTOR/ENSG00000198793/clean/1: 11248094- 11253838:-	40.5	-0.665923	1.80497	-0.368939	0.712173	1
MTOR/ENSG00000198793/clean/1: 11253973- 11255991:-	33.5	0	2.0779	0	1	1
MTOR/ENSG00000198793/clean/1: 11256192- 11256932:-	31.875	0	2.08044	0	1	1
MTOR/ENSG00000198793/clean/1: 11257165- 11258484:-	36.125	0	2.07776	0	1	1
MTOR/ENSG00000198793/clean/1: 11258593- 11259247:-	33.125	0	2.08117	0	1	1
MTOR/ENSG00000198793/clean/1: 11259423- 11262444:-	25.5	0	2.09009	0	1	1
UBIAD1/ENSG00000120942/clean/1: 11274060- 11285643:+	51.25	0	2.06635	0	1	1
MAD2L2/ENSG00000116670/clean/1: 11674816- 11675081:-	131.375	0	2.05556	0	1	1
MAD2L2/ENSG00000116670/clean/1: 11675174- 11675657:-	120.875	0	2.0543	0	1	1
MAD2L2/ENSG00000116670/clean/1: 11675731- 11676045:-	135.875	0.398761	2.05272	0.19426	0.845973	1
MAD2L2/ENSG00000116670/clean/1: 11676948- 11677542:-	116.75	0	2.05311	0	1	1
MAD2L2/ENSG00000116670/clean/1: 11677614- 11680352:-	137.25	0	2.05298	0	1	1
MAD2L2/ENSG00000116670/known-exon/1: 11680471- 11680561:-	129.125	0.126362	0.684489	0.184607	0.853537	1
MAD2L2/ENSG00000116670/known-exon/1: 11680613- 11681038:-	89.625	0.425605	0.468626	0.908198	0.363774	1
MTHFR/ENSG00000177000/clean/1: 11794089- 11794357:-	13.5	2.07039	1.61852	1.27918	0.200833	1
MTHFR/ENSG00000177000/clean/1: 11795348- 11796205:-	13.125	0	2.15871	0	1	1
KIAA2013/ENSG00000116685/clean/1: 11920332- 11922635:-	120.25	0.254317	0.461849	0.55065	0.581873	1
KIAA2013/ENSG00000116685/clean/1: 11923489- 11925204:-	106.25	0	2.05383	0	1	1
PLOD1/ENSG00000083444/clean/1: 11948067- 11949772:+	28.25	0	2.08673	0	1	1
PLOD1/ENSG00000083444/clean/1: 11949906- 11950356:+	34.5	0	2.07993	0	1	1
PLOD1/ENSG00000083444/clean/1: 11950520- 11952622:+	29	0.906888	2.08733	0.434473	0.663945	1
PLOD1/ENSG00000083444/clean/1: 11952735- 11954829:+	20.125	0	2.10859	0	1	1
PLOD1/ENSG00000083444/clean/1: 11954893- 11956916:+	27.625	0	2.09321	0	1	1
PLOD1/ENSG00000083444/clean/1: 11957014- 11957841:+	28.375	0	2.08597	0	1	1
PLOD1/ENSG00000083444/clean/1: 11957943- 11958515:+	21.375	0	2.10304	0	1	1
PLOD1/ENSG00000083444/clean/1: 11958647- 11960645:+	27.25	0	2.08972	0	1	1
PLOD1/ENSG00000083444/clean/1: 11960767- 11963531:+	23.25	0	2.09855	0	1	1
PLOD1/ENSG00000083444/clean/1: 11963636- 11964174:+	16.875	0	2.12956	0	1	1
PLOD1/ENSG00000083444/clean/1: 11964300- 11964643:+	25.375	0	2.09155	0	1	1
PLOD1/ENSG00000083444/clean/1: 11964785- 11965479:+	27.875	0	2.093	0	1	1
PLOD1/ENSG00000083444/clean/1: 11965593- 11966250:+	28.25	0	2.09171	0	1	1
PLOD1/ENSG00000083444/clean/1: 11966316- 11966986:+	28.75	0	2.08913	0	1	1
PLOD1/ENSG00000083444/clean/1: 11967091- 11970669:+	35.625	0	2.07803	0	1	1
PLOD1/ENSG00000083444/clean/1: 11970816- 11972871:+	25.875	0	2.08994	0	1	1
PLOD1/ENSG00000083444/clean/1: 11972997- 11974652:+	18.625	0	2.1175	0	1	1
MFN2/ENSG00000116688/clean/1: 11980484- 11981969:+	42.75	0	2.07181	0	1	1
MFN2/ENSG00000116688/clean/1: 11982114- 11989164:+	89.5	0	2.05623	0	1	1
MFN2/ENSG00000116688/clean/1: 11989343- 11992554:+	99.25	0.547014	1.46587	0.373167	0.709024	1
MFN2/ENSG00000116688/clean/1: 11992690- 11996155:+	74.5	0	2.05897	0	1	1
MFN2/ENSG00000116688/clean/1: 11996318- 11997296:+	69.125	1.45489	1.79529	0.810394	0.417714	1
MFN2/ENSG00000116688/clean/1: 11997421- 11998769:+	93.75	1.74037	2.05748	0.845874	0.397623	1
MFN2/ENSG00000116688/clean/1: 11998878- 11998987:+	80.5	0.379703	2.06163	0.184177	0.853875	1
MFN2/ENSG00000116688/clean/1: 11999095- 12001400:+	82.125	1.95833	2.0575	0.951804	0.341196	1
MFN2/ENSG00000116688/clean/1: 12001554- 12001768:+	74	0	2.06151	0	1	1
MFN2/ENSG00000116688/clean/1: 12001836- 12001981:+	117.375	1.30944	1.78621	0.733083	0.463508	1
MFN2/ENSG00000116688/clean/1: 12002103- 12003991:+	88.5	3.4606	1.68691	2.05145	0.0402233	1
MFN2/ENSG00000116688/clean/1: 12004118- 12004508:+	98.5	0	2.0596	0	1	1
MFN2/ENSG00000116688/clean/1: 12004613- 12004824:+	95.625	0	2.05602	0	1	1
MFN2/ENSG00000116688/clean/1: 12004927- 12005710:+	82.875	0	2.05766	0	1	1
MFN2/ENSG00000116688/clean/1: 12005931- 12006537:+	76.625	0	2.05836	0	1	1
MFN2/ENSG00000116688/clean/1: 12006693- 12007052:+	64.75	2.53646	1.60752	1.57787	0.114596	1
MFN2/ENSG00000116688/clean/1: 12007249- 12009591:+	53	0	2.0663	0	1	1
MFN2/ENSG00000116688/clean/1: 12009726- 12011495:+	69.875	0	2.06174	0	1	1
MIIP/ENSG00000116691/clean/1: 12019552- 12021644:+	30.75	0	2.08401	0	1	1
MIIP/ENSG00000116691/clean/1: 12021840- 12022094:+	63.375	-1.05257	2.06626	-0.509409	0.610465	1
MIIP/ENSG00000116691/clean/1: 12022442- 12022832:+	29.5	0	2.08481	0	1	1
MIIP/ENSG00000116691/clean/1: 12022917- 12029032:+	38.125	0	2.07631	0	1	1
MIIP/ENSG00000116691/known-exon/1: 12029894- 12030027:+	64.875	-2.32754	1.60786	-1.4476	0.147728	1
MIIP/ENSG00000116691/clean/1: 12030124- 12031265:+	50.875	0	2.06702	0	1	1
TNFRSF1B/ENSG00000028137/clean/1: 12167169- 12188795:+	16.25	0	2.14384	0	1	1
TNFRSF1B/ENSG00000028137/clean/1: 12188895- 12190956:+	18.125	0	2.11573	0	1	1
TNFRSF1B/ENSG00000028137/clean/1: 12191085- 12191773:+	16.5	0	2.12632	0	1	1
TNFRSF1B/ENSG00000028137/clean/1: 12192524- 12192862:+	25.5	0	2.09518	0	1	1
TNFRSF1B/ENSG00000028137/clean/1: 12193098- 12193954:+	20.5	0	2.10689	0	1	1
TNFRSF1B/ENSG00000028137/clean/1: 12194032- 12194583:+	38.875	0	2.07553	0	1	1
TNFRSF1B/ENSG00000028137/clean/1: 12194618- 12201966:+	31.5	0	2.08292	0	1	1
TNFRSF1B/ENSG00000028137/clean/1: 12202171- 12206739:+	18.75	0	2.1122	0	1	1
VPS13D/ENSG00000048707/clean/1: 12244436- 12244536:+	11.875	2.13075	2.16608	0.983687	0.32527	1
VPS13D/ENSG00000048707/clean/1: 12260794- 12260947:+	11.75	0	2.18352	0	1	1
VPS13D/ENSG00000048707/clean/1: 12386334- 12400180:+	14.875	0	2.14463	0	1	1
VPS13D/ENSG00000048707/clean/1: 12416827- 12455997:+	13.125	0	2.17453	0	1	1
PRDM2/ENSG00000116731/clean/1: 13749487- 13773077:+	12.375	0	2.15997	0	1	1
PRDM2/ENSG00000116731/clean/1: 13773188- 13778417:+	24.125	0	2.09625	0	1	1
PRDM2/ENSG00000116731/clean/1: 13782831- 13786514:+	14.5	1.19162	1.4768	0.806893	0.419728	1
EFHD2/ENSG00000142634/clean/1: 15410279- 15425870:+	88	0	2.05791	0	1	1
EFHD2/ENSG00000142634/clean/1: 15426018- 15427149:+	85.625	0	2.05793	0	1	1
EFHD2/ENSG00000142634/clean/1: 15427284- 15428592:+	122.75	-0.637072	2.05318	-0.310285	0.756344	1
CASP9/ENSG00000132906/known-exon/1: 15493035- 15493891:-	23.25	0	2.09742	0	1	1
CASP9/ENSG00000132906/clean/1: 15494001- 15495272:-	21.75	0	2.10574	0	1	1
CASP9/ENSG00000132906/clean/1: 15495452- 15504610:-	15.5	0	2.1341	0	1	1
CASP9/ENSG00000132906/clean/1: 15504758- 15505989:-	17.25	0	2.12442	0	1	1
CASP9/ENSG00000132906/clean/1: 15506079- 15506898:-	17.125	0	2.12625	0	1	1
CASP9/ENSG00000132906/clean/1: 15507075- 15507872:-	23.625	0	2.10369	0	1	1
CASP9/ENSG00000132906/clean/1: 15507907- 15518109:-	21.125	0	2.10455	0	1	1
CASP9/ENSG00000132906/clean/1: 15518395- 15524068:-	20.875	0	2.10677	0	1	1
DDI2/ENSG00000197312/clean/1: 15617808- 15626668:+	14.875	0	2.13463	0	1	1
DDI2/ENSG00000197312/clean/1: 15626798- 15630324:+	16.875	0	2.13097	0	1	1
DDI2/ENSG00000197312/clean/1: 15630561- 15633438:+	15.75	0	2.12926	0	1	1
DDI2/ENSG00000197312/clean/1: 15633565- 15638306:+	22.25	0	2.10018	0	1	1
DDI2/ENSG00000197312/clean/1: 15638434- 15643521:+	26.25	0	2.09647	0	1	1
DDI2/ENSG00000197312/clean/1: 15643650- 15649719:+	22.125	0	2.11126	0	1	1
DDI2/ENSG00000197312/clean/1: 15649823- 15651705:+	26.875	0	2.09063	0	1	1
DDI2/ENSG00000197312/clean/1: 15651895- 15656616:+	23.5	2.36456	1.68951	1.39955	0.161647	1
DDI2/ENSG00000197312/clean/1: 15656679- 15659836:+	16.75	1.72562	2.12563	0.811818	0.416896	1
PLEKHM2/ENSG00000116786/clean/1: 15684618- 15716236:+	57.75	0	2.06794	0	1	1
PLEKHM2/ENSG00000116786/clean/1: 15716343- 15716706:+	45	0	2.07327	0	1	1
PLEKHM2/ENSG00000116786/clean/1: 15716816- 15717892:+	32.625	0.69257	2.08167	0.3327	0.739361	1
PLEKHM2/ENSG00000116786/clean/1: 15717992- 15718537:+	26	2.34958	2.0898	1.12431	0.260883	1
PLEKHM2/ENSG00000116786/clean/1: 15718625- 15719733:+	29.625	0	2.08811	0	1	1
PLEKHM2/ENSG00000116786/clean/1: 15719920- 15721328:+	19.875	-1.42888	1.84486	-0.774522	0.438622	1
PLEKHM2/ENSG00000116786/clean/1: 15721388- 15725316:+	26	0.924898	1.12674	0.820862	0.411725	1
PLEKHM2/ENSG00000116786/clean/1: 15725545- 15727013:+	27.25	0	2.08963	0	1	1
PLEKHM2/ENSG00000116786/clean/1: 15727832- 15728078:+	39.25	-2.1782	1.70602	-1.27677	0.201683	1
PLEKHM2/ENSG00000116786/clean/1: 15728148- 15728266:+	40.375	-0.672176	2.08507	-0.322375	0.747169	1
PLEKHM2/ENSG00000116786/clean/1: 15728357- 15728668:+	31.875	0	2.08083	0	1	1
PLEKHM2/ENSG00000116786/clean/1: 15728733- 15729101:+	24.875	-0.0220204	1.82873	-0.0120414	0.990393	1
PLEKHM2/ENSG00000116786/clean/1: 15729190- 15729796:+	32.25	0	2.08831	0	1	1
PLEKHM2/ENSG00000116786/clean/1: 15729929- 15730531:+	31.75	0	2.09118	0	1	1
PLEKHM2/ENSG00000116786/clean/1: 15730722- 15731191:+	31.5	-0.477046	2.0862	-0.228667	0.819128	1
PLEKHM2/ENSG00000116786/clean/1: 15731257- 15731888:+	25.875	0	2.09141	0	1	1
PLEKHM2/ENSG00000116786/clean/1: 15732048- 15732349:+	29.375	2.14687	2.08639	1.02899	0.303486	1
PLEKHM2/ENSG00000116786/clean/1: 15732529- 15732611:+	25.375	0.604071	0.89674	0.673629	0.500547	1
PLEKHM2/ENSG00000116786/clean/1: 15732728- 15733796:+	34.25	0.647117	2.07892	0.311276	0.755591	1
SPEN/ENSG00000065526/clean/1: 15848150- 15872815:+	27.375	0	2.0928	0	1	1
SPEN/ENSG00000065526/clean/1: 15873136- 15876201:+	21.625	2.79883	1.8367	1.52383	0.12755	1
SPEN/ENSG00000065526/clean/1: 15876678- 15909320:+	24.125	0	2.09497	0	1	1
SPEN/ENSG00000065526/clean/1: 15909481- 15911100:+	30	1.84365	2.09087	0.881766	0.377904	1
SPEN/ENSG00000065526/clean/1: 15911301- 15916127:+	26	0	2.0892	0	1	1
SPEN/ENSG00000065526/clean/1: 15916279- 15918925:+	28.5	0	2.08999	0	1	1
SPEN/ENSG00000065526/clean/1: 15919051- 15919403:+	34.75	0	2.08307	0	1	1
SPEN/ENSG00000065526/clean/1: 15919517- 15920869:+	38.25	0	2.07504	0	1	1
SPEN/ENSG00000065526/clean/1: 15920983- 15922248:+	63.25	0	2.06124	0	1	1
SPEN/ENSG00000065526/clean/1: 15922349- 15928090:+	57.25	0	2.06345	0	1	1
SPEN/ENSG00000065526/clean/1: 15936266- 15937162:+	37	0.970615	1.00443	0.966338	0.333875	1
SPEN/ENSG00000065526/clean/1: 15937645- 15937811:+	49.5	-1.40617	2.07309	-0.678294	0.497586	1
SPEN/ENSG00000065526/clean/1: 15938006- 15938717:+	26	0.564311	0.968031	0.582947	0.559929	1
SPEN/ENSG00000065526/clean/1: 15938876- 15939295:+	32.125	-0.0055378	0.915769	-0.00604715	0.995175	1
ZBTB17/ENSG00000116809/clean/1: 15942252- 15942330:-	22.625	-1.30697	1.7363	-0.752731	0.451611	1
ZBTB17/ENSG00000116809/known-exon/1: 15942420- 15942528:-	18.625	-2.18685	1.84932	-1.18251	0.237003	1
ZBTB17/ENSG00000116809/clean/1: 15943519- 15943598:-	17.875	0	2.11518	0	1	1
ZBTB17/ENSG00000116809/known-exon/1: 15943715- 15943807:-	15.5	-1.3723	2.12615	-0.64544	0.518642	1
ZBTB17/ENSG00000116809/known-exon/1: 15943895- 15944299:-	14	0	2.13846	0	1	1
ZBTB17/ENSG00000116809/clean/1: 15944600- 15944696:-	15.375	0.682807	1.45858	0.468133	0.63969	1
ZBTB17/ENSG00000116809/clean/1: 15944839- 15944936:-	21.625	0	2.10687	0	1	1
ZBTB17/ENSG00000116809/clean/1: 15945202- 15945714:-	17	0	2.1207	0	1	1
ZBTB17/ENSG00000116809/clean/1: 15946294- 15946934:-	20.125	0	2.11854	0	1	1
ZBTB17/ENSG00000116809/clean/1: 15947123- 15948290:-	15.625	1.76986	2.13112	0.83048	0.406268	1
ZBTB17/ENSG00000116809/clean/1: 15948497- 15973038:-	15.5	0	2.12791	0	1	1
FBXO42/ENSG00000037637/clean/1: 16251785- 16252287:-	17.5	1.25908	1.37628	0.914845	0.360273	1
FBXO42/ENSG00000037637/clean/1: 16252404- 16253095:-	17.625	0.14543	2.11533	0.0687505	0.945188	1
FBXO42/ENSG00000037637/clean/1: 16253731- 16255710:-	16.125	-0.657433	2.12351	-0.309597	0.756867	1
FBXO42/ENSG00000037637/clean/1: 16255821- 16256605:-	21.375	0	2.10162	0	1	1
FBXO42/ENSG00000037637/clean/1: 16256759- 16294782:-	19.375	0	2.1089	0	1	1
FBXO42/ENSG00000037637/clean/1: 16294917- 16305802:-	24.375	0	2.09893	0	1	1
FBXO42/ENSG00000037637/clean/1: 16305919- 16315168:-	22.25	0	2.09953	0	1	1
FBXO42/ENSG00000037637/clean/1: 16315435- 16352254:-	12.625	0	2.16426	0	1	1
SZRD1/ENSG00000055070/clean/1: 16367308- 16391374:+	90.375	0	2.05632	0	1	1
SZRD1/ENSG00000055070/clean/1: 16367308- 16393227:+	110.75	0	2.05534	0	1	1
SZRD1/ENSG00000055070/clean/1: 16391424- 16393227:+	64.375	0	2.06117	0	1	1
SZRD1/ENSG00000055070/clean/1: 16393482- 16395037:+	190.375	0	2.05024	0	1	1
NECAP2/ENSG00000157191/clean/1: 16443732- 16447869:+	77.75	0	2.05982	0	1	1
NECAP2/ENSG00000157191/clean/1: 16447974- 16448059:+	124	1.74367	2.05431	0.848789	0.395999	1
NECAP2/ENSG00000157191/clean/1: 16448141- 16449092:+	136.125	0	2.09234	0	1	1
NECAP2/ENSG00000157191/clean/1: 16449201- 16451837:+	101	3.26113	1.68399	1.93655	0.0528006	1
NECAP2/ENSG00000157191/clean/1: 16452015- 16455817:+	75.25	-0.943264	2.06823	-0.456073	0.648337	1
NECAP2/ENSG00000157191/clean/1: 16455893- 16458841:+	83	0	2.0601	0	1	1
NBPF1/ENSG00000219481/clean/1: 16565805- 16566407:-	17.75	0	2.11691	0	1	1
NBPF1/ENSG00000219481/clean/1: 16566459- 16567178:-	26.25	0	2.10189	0	1	1
NBPF1/ENSG00000219481/clean/1: 16608779- 16613337:-	21	0	2.29814	0	1	1
CROCC/ENSG00000058453/clean/1: 16930347- 16930428:+	12.5	0	2.15676	0	1	1
CROCC/ENSG00000058453/clean/1: 16930594- 16931290:+	15.75	0	2.12856	0	1	1
CROCC/ENSG00000058453/clean/1: 16931397- 16936636:+	12.5	0	2.16221	0	1	1
CROCC/ENSG00000058453/clean/1: 16939142- 16939893:+	11.75	0	2.16319	0	1	1
CROCC/ENSG00000058453/clean/1: 16940093- 16944099:+	12	0	2.1586	0	1	1
ATP13A2/ENSG00000159363/clean/1: 16986358- 16986462:-	20.5	2.53667	2.10496	1.20509	0.228169	1
ATP13A2/ENSG00000159363/clean/1: 16986956- 16987045:-	20	0	2.12024	0	1	1
ATP13A2/ENSG00000159363/clean/1: 16987269- 16988137:-	24.875	0	2.0927	0	1	1
ATP13A2/ENSG00000159363/clean/1: 16988234- 16988321:-	24.125	0	2.09439	0	1	1
ATP13A2/ENSG00000159363/clean/1: 16988474- 16989690:-	26.5	0	2.0919	0	1	1
ATP13A2/ENSG00000159363/clean/1: 16989770- 16989886:-	21	0	2.11652	0	1	1
ATP13A2/ENSG00000159363/clean/1: 16990003- 16990126:-	20.75	0	2.10437	0	1	1
ATP13A2/ENSG00000159363/clean/1: 16990287- 16991733:-	19	0	2.11721	0	1	1
ATP13A2/ENSG00000159363/clean/1: 16991858- 16992008:-	13.75	0	2.14282	0	1	1
ATP13A2/ENSG00000159363/clean/1: 16992129- 16992242:-	18.875	0	2.11188	0	1	1
ATP13A2/ENSG00000159363/clean/1: 16992402- 16992485:-	18.125	0	2.11539	0	1	1
ATP13A2/ENSG00000159363/clean/1: 16992581- 16993628:-	14.875	0	2.13344	0	1	1
ATP13A2/ENSG00000159363/clean/1: 16993835- 16995975:-	19.25	-1.05771	1.70128	-0.621712	0.534132	1
ATP13A2/ENSG00000159363/clean/1: 16996164- 16996253:-	19.125	0	2.11453	0	1	1
ATP13A2/ENSG00000159363/clean/1: 16996300- 16996385:-	24.5	0	2.10342	0	1	1
ATP13A2/ENSG00000159363/clean/1: 16997175- 17000010:-	15.25	0	2.13405	0	1	1
ATP13A2/ENSG00000159363/clean/1: 17000142- 17000245:-	20.875	0	2.11464	0	1	1
ATP13A2/ENSG00000159363/clean/1: 17000312- 17000399:-	26.25	0	2.09084	0	1	1
ATP13A2/ENSG00000159363/clean/1: 17002103- 17002295:-	27.625	0	2.09885	0	1	1
ATP13A2/ENSG00000159363/clean/1: 17002373- 17004331:-	25.5	0	2.09467	0	1	1
ATP13A2/ENSG00000159363/clean/1: 17004821- 17005013:-	31.125	0	2.08461	0	1	1
ATP13A2/ENSG00000159363/clean/1: 17005072- 17005373:-	19.875	0	2.11222	0	1	1
SDHB/ENSG00000117118/clean/1: 17018958- 17022607:-	345.625	0	2.04708	0	1	1
SDHB/ENSG00000117118/clean/1: 17022730- 17023972:-	283.875	0	2.04734	0	1	1
SDHB/ENSG00000117118/clean/1: 17024074- 17027748:-	404.875	0.622433	1.328	0.468699	0.639285	1
SDHB/ENSG00000117118/clean/1: 17027865- 17028599:-	365	2.59312	1.77653	1.45965	0.144385	1
SDHB/ENSG00000117118/clean/1: 17028736- 17033059:-	312.75	1.1051	1.77541	0.622451	0.533645	1
SDHB/ENSG00000117118/clean/1: 17033145- 17044760:-	289.625	0.13096	2.04778	0.0639523	0.949008	1
SDHB/ENSG00000117118/clean/1: 17044888- 17053947:-	315.625	1.64881	2.04764	0.805227	0.420689	1
RCC2/ENSG00000179051/clean/1: 17409194- 17409973:-	122	-0.339243	1.78758	-0.189778	0.849483	1
RCC2/ENSG00000179051/clean/1: 17410051- 17412121:-	131.125	0	2.05538	0	1	1
RCC2/ENSG00000179051/clean/1: 17412194- 17413072:-	125.625	0	2.05827	0	1	1
RCC2/ENSG00000179051/clean/1: 17413178- 17413536:-	78.5	2.23812	1.21559	1.84118	0.0655945	1
RCC2/ENSG00000179051/clean/1: 17413717- 17416479:-	110.375	-0.665456	2.05707	-0.323497	0.746319	1
RCC2/ENSG00000179051/clean/1: 17416646- 17420713:-	109.125	3.09282	1.79136	1.72652	0.0842533	1
RCC2/ENSG00000179051/clean/1: 17420828- 17422202:-	111.625	0.580914	2.05917	0.282111	0.777858	1
RCC2/ENSG00000179051/clean/1: 17422291- 17422704:-	110	0	2.06003	0	1	1
RCC2/ENSG00000179051/clean/1: 17422836- 17425540:-	107.375	0	2.10995	0	1	1
RCC2/ENSG00000179051/clean/1: 17425684- 17429105:-	105.25	-1.65419	1.78998	-0.924139	0.355414	1
RCC2/ENSG00000179051/clean/1: 17429199- 17438229:-	52.375	0	2.06548	0	1	1
RCC2/ENSG00000179051/clean/1: 17438522- 17439544:-	37	0.747514	1.49208	0.500988	0.61638	1
ARHGEF10L/ENSG00000074964/clean/1: 17580632- 17587459:+	29.875	0.694191	1.251	0.554907	0.578958	1
ARHGEF10L/ENSG00000074964/clean/1: 17587645- 17588445:+	28.75	-1.25342	2.08495	-0.601175	0.547723	1
ARHGEF10L/ENSG00000074964/clean/1: 17588479- 17602126:+	30.375	0	2.08232	0	1	1
ARHGEF10L/ENSG00000074964/clean/1: 17602218- 17603507:+	23	0	2.09781	0	1	1
ARHGEF10L/ENSG00000074964/clean/1: 17603591- 17607801:+	23.125	0	2.09954	0	1	1
ARHGEF10L/ENSG00000074964/clean/1: 17607977- 17616093:+	34.75	0	2.07759	0	1	1
ARHGEF10L/ENSG00000074964/clean/1: 17616202- 17619338:+	37	0	2.07857	0	1	1
ARHGEF10L/ENSG00000074964/clean/1: 17619445- 17621863:+	24.5	0	2.09583	0	1	1
ARHGEF10L/ENSG00000074964/clean/1: 17621941- 17622995:+	29.125	0	2.08405	0	1	1
ARHGEF10L/ENSG00000074964/clean/1: 17623175- 17624386:+	29.125	0	2.08586	0	1	1
ARHGEF10L/ENSG00000074964/clean/1: 17624503- 17625955:+	23.125	0	2.09617	0	1	1
ARHGEF10L/ENSG00000074964/clean/1: 17626048- 17627329:+	27.25	0	2.08731	0	1	1
ARHGEF10L/ENSG00000074964/clean/1: 17627503- 17632320:+	25.75	0	2.09254	0	1	1
ARHGEF10L/ENSG00000074964/clean/1: 17632466- 17634834:+	22.375	0	2.09789	0	1	1
ARHGEF10L/ENSG00000074964/clean/1: 17635016- 17637887:+	29	0	2.08543	0	1	1
ARHGEF10L/ENSG00000074964/clean/1: 17638003- 17638561:+	36.75	0	2.07726	0	1	1
ARHGEF10L/ENSG00000074964/clean/1: 17638689- 17640201:+	38.375	-1.53702	2.07898	-0.739314	0.459716	1
ARHGEF10L/ENSG00000074964/clean/1: 17640302- 17648553:+	33	0	2.07936	0	1	1
ARHGEF10L/ENSG00000074964/clean/1: 17648675- 17654635:+	32.375	0	2.08241	0	1	1
ARHGEF10L/ENSG00000074964/clean/1: 17654722- 17655878:+	25.125	0	2.09549	0	1	1
ARHGEF10L/ENSG00000074964/clean/1: 17656102- 17656553:+	27	0	2.09026	0	1	1
ARHGEF10L/ENSG00000074964/clean/1: 17656708- 17664446:+	24.625	0	2.09809	0	1	1
ARHGEF10L/ENSG00000074964/clean/1: 17664595- 17687572:+	30.375	0	2.0975	0	1	1
ARHGEF10L/ENSG00000074964/clean/1: 17687747- 17695157:+	25.625	-1.94018	1.82788	-1.06144	0.288491	1
ARHGEF10L/ENSG00000074964/clean/1: 17695280- 17696847:+	30.875	-0.0310268	0.868329	-0.0357316	0.971496	1
ALDH4A1/ENSG00000159423/known-exon/1: 18871790- 18872803:-	28	0.108058	1.18479	0.091204	0.927331	1
ALDH4A1/ENSG00000159423/clean/1: 18872957- 18874462:-	23.125	0	2.09617	0	1	1
ALDH4A1/ENSG00000159423/clean/1: 18874581- 18875381:-	22	1.82412	2.09846	0.869266	0.384701	1
ALDH4A1/ENSG00000159423/clean/1: 18875503- 18876314:-	23.125	0	2.1054	0	1	1
ALDH4A1/ENSG00000159423/clean/1: 18876467- 18877207:-	25.5	0	2.09507	0	1	1
ALDH4A1/ENSG00000159423/clean/1: 18877255- 18877415:-	24.75	0	2.09569	0	1	1
ALDH4A1/ENSG00000159423/clean/1: 18877612- 18879299:-	18	0	2.11825	0	1	1
ALDH4A1/ENSG00000159423/clean/1: 18879373- 18881699:-	17.75	0	2.11586	0	1	1
ALDH4A1/ENSG00000159423/clean/1: 18881887- 18883123:-	18.875	1.67402	2.10879	0.793827	0.427296	1
ALDH4A1/ENSG00000159423/known-exon/1: 18883198- 18883278:-	22.5	0	2.09933	0	1	1
ALDH4A1/ENSG00000159423/clean/1: 18883428- 18885472:-	25.875	0	2.09035	0	1	1
ALDH4A1/ENSG00000159423/clean/1: 18885628- 18886463:-	30.875	0	2.08167	0	1	1
ALDH4A1/ENSG00000159423/clean/1: 18886511- 18889361:-	31.75	0	2.0833	0	1	1
ALDH4A1/ENSG00000159423/clean/1: 18889454- 18890011:-	23.375	0	2.09553	0	1	1
ALDH4A1/ENSG00000159423/clean/1: 18890105- 18902461:-	22.125	0	2.09911	0	1	1
UBR4/ENSG00000127481/clean/1: 19076902- 19077975:-	50.875	1.65629	2.06722	0.801215	0.423007	1
UBR4/ENSG00000127481/clean/1: 19078066- 19081348:-	50.25	0	2.06777	0	1	1
UBR4/ENSG00000127481/clean/1: 19081573- 19084503:-	69.875	2.49967	1.79341	1.39381	0.163374	1
UBR4/ENSG00000127481/clean/1: 19084698- 19086144:-	88.125	0	2.05946	0	1	1
UBR4/ENSG00000127481/clean/1: 19086270- 19086678:-	49.625	-1.32605	2.06905	-0.640897	0.521589	1
UBR4/ENSG00000127481/clean/1: 19086821- 19087815:-	49.375	0	2.06892	0	1	1
UBR4/ENSG00000127481/clean/1: 19087929- 19088758:-	46.25	0	2.06959	0	1	1
UBR4/ENSG00000127481/clean/1: 19088977- 19092818:-	55.625	0	2.06373	0	1	1
UBR4/ENSG00000127481/clean/1: 19092918- 19093312:-	54.375	-1.14916	2.06471	-0.55657	0.577821	1
UBR4/ENSG00000127481/clean/1: 19093486- 19093948:-	43.125	0.126263	2.07333	0.0608988	0.95144	1
UBR4/ENSG00000127481/clean/1: 19094139- 19094905:-	48.75	0	2.0671	0	1	1
UBR4/ENSG00000127481/clean/1: 19095025- 19095544:-	42.5	0	2.07633	0	1	1
UBR4/ENSG00000127481/clean/1: 19095652- 19096522:-	51.625	0	2.07014	0	1	1
UBR4/ENSG00000127481/clean/1: 19096650- 19097192:-	58.125	0	2.06535	0	1	1
UBR4/ENSG00000127481/clean/1: 19097280- 19099596:-	72.875	0	2.06058	0	1	1
UBR4/ENSG00000127481/clean/1: 19099677- 19100375:-	73.375	0	2.05954	0	1	1
UBR4/ENSG00000127481/clean/1: 19100573- 19101519:-	47	0	2.16004	0	1	1
UBR4/ENSG00000127481/clean/1: 19101641- 19104083:-	64.375	0	2.0665	0	1	1
UBR4/ENSG00000127481/clean/1: 19104257- 19104584:-	32.5	0	2.08152	0	1	1
UBR4/ENSG00000127481/clean/1: 19105189- 19105732:-	43.5	0	2.07153	0	1	1
UBR4/ENSG00000127481/clean/1: 19105842- 19106568:-	57.375	0	2.06314	0	1	1
UBR4/ENSG00000127481/clean/1: 19106726- 19106836:-	35.75	0	2.08191	0	1	1
UBR4/ENSG00000127481/clean/1: 19106966- 19110095:-	39.875	0	2.07362	0	1	1
UBR4/ENSG00000127481/clean/1: 19110223- 19110379:-	45.375	0	2.06935	0	1	1
UBR4/ENSG00000127481/known-exon/1: 19112867- 19113698:-	33.75	0	2.0781	0	1	1
UBR4/ENSG00000127481/known-exon/1: 19113827- 19113944:-	38.75	0	2.08058	0	1	1
UBR4/ENSG00000127481/clean/1: 19114070- 19114810:-	53.625	0	2.06526	0	1	1
UBR4/ENSG00000127481/clean/1: 19114949- 19115397:-	56.875	0	2.06416	0	1	1
UBR4/ENSG00000127481/clean/1: 19115637- 19117220:-	42.625	0	2.07083	0	1	1
UBR4/ENSG00000127481/clean/1: 19117414- 19117822:-	49.625	0	2.0676	0	1	1
UBR4/ENSG00000127481/clean/1: 19118957- 19119556:-	41.25	0	2.07138	0	1	1
UBR4/ENSG00000127481/clean/1: 19119701- 19120179:-	47.125	0	2.06833	0	1	1
UBR4/ENSG00000127481/clean/1: 19120348- 19121188:-	36.375	0	2.0766	0	1	1
UBR4/ENSG00000127481/clean/1: 19121434- 19121933:-	48.875	0	2.06886	0	1	1
UBR4/ENSG00000127481/clean/1: 19122012- 19122832:-	51.5	0	2.06786	0	1	1
UBR4/ENSG00000127481/clean/1: 19123060- 19124540:-	44	0	2.07132	0	1	1
UBR4/ENSG00000127481/clean/1: 19124690- 19126445:-	46.375	0	2.07114	0	1	1
UBR4/ENSG00000127481/clean/1: 19126655- 19127622:-	50.75	0.114902	1.47932	0.0776718	0.938089	1
UBR4/ENSG00000127481/clean/1: 19127739- 19128210:-	51.5	0	2.06592	0	1	1
UBR4/ENSG00000127481/clean/1: 19128318- 19128977:-	61.125	0	2.06194	0	1	1
UBR4/ENSG00000127481/clean/1: 19129074- 19138006:-	54.625	0	2.06556	0	1	1
UBR4/ENSG00000127481/clean/1: 19138181- 19139082:-	40.25	0	2.0718	0	1	1
UBR4/ENSG00000127481/clean/1: 19139220- 19140787:-	33.125	0	2.07867	0	1	1
UBR4/ENSG00000127481/clean/1: 19140892- 19141346:-	34.25	0	2.0779	0	1	1
UBR4/ENSG00000127481/clean/1: 19141524- 19141646:-	53.75	0	2.06665	0	1	1
UBR4/ENSG00000127481/clean/1: 19141777- 19143979:-	49.625	0	2.06967	0	1	1
UBR4/ENSG00000127481/clean/1: 19144091- 19144785:-	46	0	2.07115	0	1	1
UBR4/ENSG00000127481/clean/1: 19144907- 19145792:-	46.625	0	2.07095	0	1	1
UBR4/ENSG00000127481/clean/1: 19145933- 19146825:-	32.625	0	2.08081	0	1	1
UBR4/ENSG00000127481/clean/1: 19147000- 19147992:-	50.875	0	2.07164	0	1	1
UBR4/ENSG00000127481/clean/1: 19148127- 19148562:-	47.125	0	2.06896	0	1	1
UBR4/ENSG00000127481/clean/1: 19148626- 19150576:-	36.125	0	2.0765	0	1	1
UBR4/ENSG00000127481/clean/1: 19151859- 19152312:-	49.125	0	2.06656	0	1	1
UBR4/ENSG00000127481/clean/1: 19152476- 19153300:-	43.375	0	2.07343	0	1	1
UBR4/ENSG00000127481/clean/1: 19153502- 19153767:-	41.625	0	2.07217	0	1	1
UBR4/ENSG00000127481/clean/1: 19155075- 19155440:-	39.5	0	2.07273	0	1	1
UBR4/ENSG00000127481/clean/1: 19155668- 19156270:-	56.375	0	2.06387	0	1	1
UBR4/ENSG00000127481/clean/1: 19156423- 19156766:-	28.625	0	2.09147	0	1	1
UBR4/ENSG00000127481/clean/1: 19156925- 19157814:-	40.375	0	2.07251	0	1	1
UBR4/ENSG00000127481/clean/1: 19157997- 19160110:-	35.125	0	2.07726	0	1	1
UBR4/ENSG00000127481/clean/1: 19160281- 19160916:-	46.375	0	2.07075	0	1	1
UBR4/ENSG00000127481/clean/1: 19161147- 19161588:-	47.125	0	2.06841	0	1	1
UBR4/ENSG00000127481/clean/1: 19161736- 19161826:-	48.125	0	2.06721	0	1	1
UBR4/ENSG00000127481/clean/1: 19161897- 19162419:-	51.375	0	2.06573	0	1	1
UBR4/ENSG00000127481/clean/1: 19162611- 19163763:-	39	0	2.07365	0	1	1
UBR4/ENSG00000127481/clean/1: 19163827- 19164252:-	39.625	0	2.07649	0	1	1
UBR4/ENSG00000127481/clean/1: 19164441- 19164798:-	36.625	0	2.07708	0	1	1
UBR4/ENSG00000127481/clean/1: 19164997- 19165248:-	36.25	0	2.07554	0	1	1
UBR4/ENSG00000127481/clean/1: 19165349- 19165655:-	41.75	0	2.07093	0	1	1
UBR4/ENSG00000127481/clean/1: 19165757- 19167021:-	34.5	0	2.07867	0	1	1
UBR4/ENSG00000127481/clean/1: 19167231- 19168026:-	36.625	0	2.07828	0	1	1
UBR4/ENSG00000127481/clean/1: 19168184- 19169434:-	48.625	0	2.06677	0	1	1
UBR4/ENSG00000127481/clean/1: 19169532- 19170761:-	38.75	0	2.07677	0	1	1
UBR4/ENSG00000127481/clean/1: 19170883- 19172863:-	45.75	0	2.07219	0	1	1
UBR4/ENSG00000127481/clean/1: 19173093- 19173180:-	31.625	0	2.08288	0	1	1
UBR4/ENSG00000127481/clean/1: 19173306- 19173438:-	36.375	0	2.07495	0	1	1
UBR4/ENSG00000127481/clean/1: 19173621- 19174318:-	29.75	0	2.08297	0	1	1
UBR4/ENSG00000127481/clean/1: 19174447- 19174953:-	31.5	0	2.08054	0	1	1
UBR4/ENSG00000127481/clean/1: 19175033- 19176591:-	38.875	0	2.07441	0	1	1
UBR4/ENSG00000127481/clean/1: 19176727- 19177460:-	26.5	0	2.09071	0	1	1
UBR4/ENSG00000127481/clean/1: 19177743- 19179050:-	28.625	0	2.08871	0	1	1
UBR4/ENSG00000127481/clean/1: 19179220- 19183810:-	28.875	0	2.08387	0	1	1
UBR4/ENSG00000127481/clean/1: 19183896- 19184015:-	36.75	0	2.07612	0	1	1
UBR4/ENSG00000127481/clean/1: 19184175- 19185098:-	27.625	0	2.09561	0	1	1
UBR4/ENSG00000127481/clean/1: 19185286- 19186539:-	30.125	1.6595	2.08391	0.796339	0.425835	1
UBR4/ENSG00000127481/clean/1: 19186657- 19187163:-	29	0	2.08687	0	1	1
UBR4/ENSG00000127481/clean/1: 19187301- 19187440:-	25	0	2.09402	0	1	1
UBR4/ENSG00000127481/clean/1: 19187540- 19192187:-	24.375	0	2.09253	0	1	1
UBR4/ENSG00000127481/clean/1: 19192378- 19192480:-	31.875	0	2.08502	0	1	1
UBR4/ENSG00000127481/clean/1: 19192540- 19193432:-	32.875	0	2.20306	0	1	1
UBR4/ENSG00000127481/clean/1: 19193557- 19197140:-	31.375	0	2.08764	0	1	1
UBR4/ENSG00000127481/clean/1: 19197265- 19197669:-	35.625	0	2.07606	0	1	1
UBR4/ENSG00000127481/clean/1: 19197811- 19197946:-	31.125	-1.34958	2.08277	-0.647977	0.517	1
UBR4/ENSG00000127481/clean/1: 19198049- 19198540:-	34.625	0	2.0808	0	1	1
UBR4/ENSG00000127481/clean/1: 19198680- 19198798:-	32.125	0	2.08116	0	1	1
UBR4/ENSG00000127481/clean/1: 19198928- 19199650:-	28.75	0	2.08467	0	1	1
UBR4/ENSG00000127481/clean/1: 19199754- 19201717:-	33.5	0	2.07928	0	1	1
UBR4/ENSG00000127481/clean/1: 19201815- 19210072:-	21	0	2.1025	0	1	1
EMC1/ENSG00000127463/clean/1: 19219482- 19219568:-	56.25	0	2.06702	0	1	1
EMC1/ENSG00000127463/clean/1: 19222834- 19223395:-	65.875	3.1561	1.5681	2.01269	0.0441468	1
EMC1/ENSG00000127463/clean/1: 19223569- 19227312:-	79	0	2.05975	0	1	1
EMC1/ENSG00000127463/clean/1: 19227450- 19230843:-	64.625	0	2.06343	0	1	1
EMC1/ENSG00000127463/clean/1: 19230963- 19231260:-	67.375	1.58224	2.06115	0.767649	0.442696	1
EMC1/ENSG00000127463/clean/1: 19231422- 19232623:-	46.5	0	2.06929	0	1	1
EMC1/ENSG00000127463/clean/1: 19232773- 19232935:-	65.75	0	2.0609	0	1	1
EMC1/ENSG00000127463/clean/1: 19233135- 19235129:-	66.875	0	2.06036	0	1	1
EMC1/ENSG00000127463/clean/1: 19235252- 19237141:-	59.875	0	2.06467	0	1	1
EMC1/ENSG00000127463/clean/1: 19237238- 19238016:-	71.25	1.41734	2.05999	0.68803	0.491434	1
EMC1/ENSG00000127463/clean/1: 19238139- 19238794:-	69.5	0	2.05953	0	1	1
EMC1/ENSG00000127463/known-exon/1: 19239302- 19239817:-	64	-0.982984	1.79377	-0.548	0.583692	1
EMC1/ENSG00000127463/clean/1: 19239985- 19240296:-	65.5	0	2.06442	0	1	1
EMC1/ENSG00000127463/clean/1: 19241142- 19242344:-	61	0	2.0649	0	1	1
EMC1/ENSG00000127463/clean/1: 19242473- 19243613:-	79	2.25924	1.78715	1.26415	0.206175	1
EMC1/ENSG00000127463/clean/1: 19243707- 19243949:-	78.25	0	2.06107	0	1	1
EMC1/ENSG00000127463/clean/1: 19244015- 19244905:-	86.625	2.35497	1.79251	1.31378	0.188919	1
EMC1/ENSG00000127463/clean/1: 19245030- 19251414:-	62.875	0	2.06753	0	1	1
MRTO4/ENSG00000053372/clean/1: 19251863- 19254781:+	306.125	-0.391049	1.33017	-0.293984	0.76877	1
MRTO4/ENSG00000053372/clean/1: 19254840- 19255947:+	266.5	-0.3651	0.786857	-0.463998	0.642649	1
MRTO4/ENSG00000053372/clean/1: 19256051- 19257063:+	231.125	-0.340274	1.33058	-0.255734	0.798156	1
MRTO4/ENSG00000053372/clean/1: 19257145- 19257453:+	276.375	-0.357425	1.11904	-0.319405	0.74942	1
MRTO4/ENSG00000053372/clean/1: 19257984- 19258476:+	256.375	0.167928	1.45623	0.115317	0.908194	1
MRTO4/ENSG00000053372/clean/1: 19258553- 19258680:+	234	-2.44577	1.77711	-1.37626	0.16874	1
AKR7A2/ENSG00000053371/clean/1: 19304386- 19306017:-	56.5	0.837346	1.35413	0.618366	0.536334	1
AKR7A2/ENSG00000053371/clean/1: 19306147- 19307001:-	128.5	0	2.05224	0	1	1
AKR7A2/ENSG00000053371/clean/1: 19307101- 19307313:-	79.875	0	2.05833	0	1	1
AKR7A2/ENSG00000053371/clean/1: 19307410- 19308157:-	88.125	-1.16312	2.05883	-0.564941	0.572114	1
AKR7A2/ENSG00000053371/clean/1: 19308262- 19308454:-	70.75	1.83838	2.05982	0.892496	0.372127	1
AKR7A2/ENSG00000053371/clean/1: 19308642- 19311826:-	57.375	0	2.06442	0	1	1
CAPZB/ENSG00000077549/clean/1: 19339617- 19344357:-	601	1.55259	2.04666	0.758596	0.448094	1
CAPZB/ENSG00000077549/clean/1: 19344434- 19345186:-	487	0	2.04783	0	1	1
CAPZB/ENSG00000077549/clean/1: 19345252- 19356634:-	548.5	0	2.04696	0	1	1
CAPZB/ENSG00000077549/clean/1: 19356751- 19357421:-	560.5	0	2.04664	0	1	1
CAPZB/ENSG00000077549/clean/1: 19357563- 19378539:-	541.75	0	2.04646	0	1	1
CAPZB/ENSG00000077549/clean/1: 19378653- 19385504:-	601.125	0	2.04723	0	1	1
CAPZB/ENSG00000077549/clean/1: 19385626- 19419660:-	525.875	0	2.04622	0	1	1
CAPZB/ENSG00000077549/clean/1: 19419750- 19485435:-	462.125	0	2.04864	0	1	1
MINOS1/ENSG00000173436/clean/1: 19597109- 19617257:+	37.875	1.32192	2.0758	0.636828	0.524237	1
MINOS1/ENSG00000173436/clean/1: 19597109- 19622099:+	1613.88	-0.172986	2.04519	-0.0845818	0.932594	1
MINOS1/ENSG00000173436/clean/1: 19597109- 19623473:+	50.125	-2.38358	2.06789	-1.15266	0.249049	1
MINOS1/ENSG00000173436/clean/1: 19617336- 19622099:+	22.875	0	2.10354	0	1	1
MINOS1/ENSG00000173436/clean/1: 19622147- 19623473:+	1378.62	0	2.04495	0	1	1
MINOS1/ENSG00000173436/clean/1: 19623583- 19626386:+	1092.88	-0.22791	2.04484	-0.111456	0.911255	1
TMCO4/ENSG00000162542/clean/1: 19694551- 19700767:-	19.375	0	2.11951	0	1	1
TMCO4/ENSG00000162542/clean/1: 19745651- 19746455:-	13.375	0	2.16535	0	1	1
TMCO4/ENSG00000162542/clean/1: 19746599- 19747162:-	15.125	0	2.14111	0	1	1
TMCO4/ENSG00000162542/clean/1: 19747260- 19755633:-	14.625	0	2.14777	0	1	1
TMCO4/ENSG00000162542/clean/1: 19770569- 19771307:-	13.75	0	2.17161	0	1	1
TMCO4/ENSG00000162542/clean/1: 19771482- 19780579:-	14.625	0	2.13819	0	1	1
MUL1/ENSG00000090432/clean/1: 20501419- 20502068:-	58.125	0	2.06618	0	1	1
MUL1/ENSG00000090432/clean/1: 20502189- 20503221:-	64.5	0	2.06086	0	1	1
MUL1/ENSG00000090432/clean/1: 20503309- 20507904:-	53.875	0	2.06442	0	1	1
PINK1/ENSG00000158828/known-exon/1: 20638129- 20639891:+	14.75	0	2.14419	0	1	1
PINK1/ENSG00000158828/clean/1: 20639992- 20644489:+	12.25	0	2.16975	0	1	1
PINK1/ENSG00000158828/clean/1: 20645723- 20648504:+	12.25	0	2.16274	0	1	1
PINK1/ENSG00000158828/known-exon/1: 20648632- 20648994:+	18.125	0	2.12213	0	1	1
DDOST/ENSG00000244038/clean/1: 20652528- 20652620:-	641.875	-0.154924	0.815881	-0.189885	0.849399	1
DDOST/ENSG00000244038/clean/1: 20652727- 20652850:-	573.625	1.7793	1.13725	1.56457	0.117684	1
DDOST/ENSG00000244038/clean/1: 20652971- 20653626:-	533.5	0.653986	1.77303	0.368853	0.712237	1
DDOST/ENSG00000244038/clean/1: 20653774- 20654222:-	610.25	2.05847	1.77301	1.161	0.245642	1
DDOST/ENSG00000244038/clean/1: 20654371- 20654613:-	641.125	0	2.04614	0	1	1
DDOST/ENSG00000244038/clean/1: 20654707- 20655439:-	705.375	-0.362895	1.03095	-0.351999	0.724839	1
DDOST/ENSG00000244038/clean/1: 20655534- 20655675:-	834.125	0.955487	2.04514	0.467199	0.640357	1
DDOST/ENSG00000244038/clean/1: 20655779- 20656100:-	856.5	0.981852	2.0451	0.4801	0.631156	1
DDOST/ENSG00000244038/clean/1: 20656187- 20660880:-	752.125	0.572768	1.7724	0.32316	0.746574	1
DDOST/ENSG00000244038/clean/1: 20660991- 20661196:-	714.5	-1.74419	2.04554	-0.852678	0.393838	1
HP1BP3/ENSG00000127483/clean/1: 20745091- 20745542:-	95.75	0	2.05691	0	1	1
HP1BP3/ENSG00000127483/clean/1: 20745656- 20747543:-	96.875	0	2.10542	0	1	1
HP1BP3/ENSG00000127483/clean/1: 20747655- 20749722:-	88.75	0	2.0577	0	1	1
HP1BP3/ENSG00000127483/clean/1: 20749882- 20757165:-	67.625	-0.128405	0.702295	-0.182836	0.854926	1
HP1BP3/ENSG00000127483/clean/1: 20757256- 20765376:-	99	0	2.05568	0	1	1
HP1BP3/ENSG00000127483/clean/1: 20765531- 20767583:-	119.625	0	2.05475	0	1	1
HP1BP3/ENSG00000127483/clean/1: 20767664- 20770929:-	117.875	0	2.05413	0	1	1
HP1BP3/ENSG00000127483/clean/1: 20771073- 20773450:-	130.125	0	2.05366	0	1	1
HP1BP3/ENSG00000127483/known-exon/1: 20776005- 20776596:-	11.75	-0.964667	0.996287	-0.968262	0.332913	1
HP1BP3/ENSG00000127483/clean/1: 20776750- 20779811:-	119	0	2.05516	0	1	1
HP1BP3/ENSG00000127483/clean/1: 20779911- 20780344:-	90.875	-0.0872143	2.05665	-0.042406	0.966175	1
HP1BP3/ENSG00000127483/clean/1: 20780540- 20787194:-	21.5	2.38589	1.12445	2.12183	0.0338518	1
EIF4G3/ENSG00000075151/clean/1: 20807500- 20810737:-	17.25	0	2.12152	0	1	1
EIF4G3/ENSG00000075151/clean/1: 20810884- 20813157:-	18.375	0	2.12307	0	1	1
EIF4G3/ENSG00000075151/clean/1: 20817538- 20825099:-	23.625	0	2.09843	0	1	1
EIF4G3/ENSG00000075151/clean/1: 20825198- 20827616:-	23.375	0	2.09928	0	1	1
EIF4G3/ENSG00000075151/clean/1: 20827698- 20829146:-	17.375	0	2.11732	0	1	1
EIF4G3/ENSG00000075151/clean/1: 20829272- 20840855:-	20.75	0	2.10345	0	1	1
EIF4G3/ENSG00000075151/clean/1: 20841028- 20849414:-	34.5	0	2.08048	0	1	1
EIF4G3/ENSG00000075151/clean/1: 20849530- 20851257:-	42.75	0	2.07022	0	1	1
[truncated: 141,132 more rows]

## Sheet: IRfinder output XG7
	baseMean	log2FoldChange	lfcSE	stat	pvalue	padj
SAMD11/ENSG00000187634/clean/1: 935896- 939039:+	0.125	0	7.06745	0	1	NA
SAMD11/ENSG00000187634/clean/1: 939129- 939271:+	0.125	0	7.06745	0	1	NA
SAMD11/ENSG00000187634/clean/1: 939412- 941143:+	0.375	0	6.96861	0	1	NA
SAMD11/ENSG00000187634/clean/1: 940462- 941143:+	1	0	4.95822	0	1	NA
SAMD11/ENSG00000187634/clean/1: 941306- 942135:+	2.125	0	3.84524	0	1	NA
SAMD11/ENSG00000187634/clean/1: 942251- 942409:+	4.375	0.245355	2.61416	0.0938562	0.925223	NA
SAMD11/ENSG00000187634/clean/1: 942488- 942558:+	4	3.64383	2.83686	1.28446	0.198982	NA
SAMD11/ENSG00000187634/clean/1: 943058- 943252:+	5.75	-0.295857	2.64553	-0.111833	0.910956	NA
SAMD11/ENSG00000187634/clean/1: 943377- 943697:+	6.625	0	2.69492	0	1	NA
SAMD11/ENSG00000187634/known-exon/1: 943808- 943907:+	5.25	0.387373	2.69358	0.143814	0.885648	NA
NOC2L/ENSG00000188976/clean/1: 944800- 945056:-	306	3.06129	1.53964	1.98832	0.0467766	1
NOC2L/ENSG00000188976/clean/1: 945422- 945517:-	0.5	3.44264	6.95614	0.494907	0.620666	NA
NOC2L/ENSG00000188976/clean/1: 945653- 946172:-	484.375	0.85209	1.05754	0.80573	0.420399	1
NOC2L/ENSG00000188976/clean/1: 946286- 946401:-	463.75	1.4322	1.69123	0.846843	0.397082	1
NOC2L/ENSG00000188976/clean/1: 946545- 948130:-	373.5	0.257106	1.14685	0.224185	0.822613	1
NOC2L/ENSG00000188976/clean/1: 948232- 948489:-	430	0	2.06385	0	1	1
NOC2L/ENSG00000188976/clean/1: 948603- 951126:-	385.875	0	2.06342	0	1	1
NOC2L/ENSG00000188976/clean/1: 951238- 951999:-	449.5	0	2.06445	0	1	1
NOC2L/ENSG00000188976/clean/1: 952139- 952411:-	393.875	0	2.0645	0	1	1
NOC2L/ENSG00000188976/clean/1: 952600- 953174:-	413.5	0	2.06221	0	1	1
NOC2L/ENSG00000188976/clean/1: 953288- 953781:-	377.5	1.34038	2.06409	0.649382	0.516092	1
NOC2L/ENSG00000188976/clean/1: 953892- 954003:-	384.625	-0.156959	1.47767	-0.106221	0.915407	1
NOC2L/ENSG00000188976/clean/1: 954082- 955922:-	456.125	-1.2779	0.917327	-1.39307	0.1636	1
NOC2L/ENSG00000188976/clean/1: 954523- 955922:-	80.75	-1.14975	1.02081	-1.12631	0.260034	1
NOC2L/ENSG00000188976/clean/1: 956013- 956094:-	509.625	0.424652	1.34885	0.314826	0.752894	1
NOC2L/ENSG00000188976/clean/1: 956215- 956893:-	583.5	2.83996	1.68799	1.68246	0.0924803	1
NOC2L/ENSG00000188976/clean/1: 957025- 957098:-	477.125	2.39078	1.58535	1.50804	0.131544	1
NOC2L/ENSG00000188976/clean/1: 957273- 958928:-	453.5	1.1338	0.491776	2.30552	0.0211374	0.89049
NOC2L/ENSG00000188976/clean/1: 959081- 959214:-	538.875	4.1024	2.09943	1.95405	0.0506952	1
KLHL17/ENSG00000187961/clean/1: 960800- 961292:+	0.875	0.584948	4.64958	0.125807	0.899885	NA
KLHL17/ENSG00000187961/clean/1: 961552- 961628:+	2.25	1.99997	3.08273	0.648766	0.51649	NA
KLHL17/ENSG00000187961/clean/1: 961750- 961825:+	2.5	1.73696	2.53723	0.684589	0.493603	NA
KLHL17/ENSG00000187961/clean/1: 962471- 962703:+	5.125	3.60089	2.1936	1.64154	0.100685	NA
KLHL17/ENSG00000187961/clean/1: 963253- 963336:+	6.5	3.07894	1.76919	1.74031	0.0818045	NA
KLHL17/ENSG00000187961/clean/1: 963504- 963919:+	6.375	1.74893	1.66819	1.0484	0.294454	NA
KLHL17/ENSG00000187961/clean/1: 964008- 964106:+	5.75	1.68037	1.92731	0.871874	0.383277	NA
KLHL17/ENSG00000187961/clean/1: 964167- 964348:+	2.375	1.80734	2.81284	0.642531	0.520528	NA
PLEKHN1/ENSG00000187583/clean/1: 966614- 966703:+	1.75	0	3.80435	0	1	NA
PLEKHN1/ENSG00000187583/clean/1: 966803- 970276:+	2.875	0	3.41811	0	1	NA
PLEKHN1/ENSG00000187583/clean/1: 970423- 970520:+	2.875	0	3.23563	0	1	NA
PLEKHN1/ENSG00000187583/clean/1: 970601- 970685:+	4	0	2.98245	0	1	NA
PLEKHN1/ENSG00000187583/known-exon/1: 970758- 970878:+	3.625	3.95723	2.69935	1.46599	0.142651	NA
PLEKHN1/ENSG00000187583/clean/1: 971006- 971076:+	2.875	0.805215	3.20624	0.25114	0.801706	NA
PLEKHN1/ENSG00000187583/clean/1: 971208- 971323:+	2.875	0	3.53446	0	1	NA
PLEKHN1/ENSG00000187583/clean/1: 971404- 972074:+	2.375	0	3.65793	0	1	NA
PLEKHN1/ENSG00000187583/clean/1: 972150- 972287:+	3.5	0	3.37825	0	1	NA
PLEKHN1/ENSG00000187583/clean/1: 972424- 972860:+	3.5	0	3.40774	0	1	NA
PLEKHN1/ENSG00000187583/clean/1: 973010- 973185:+	2.25	0	3.75649	0	1	NA
PLEKHN1/ENSG00000187583/clean/1: 973326- 973499:+	2.25	0	3.78413	0	1	NA
PLEKHN1/ENSG00000187583/clean/1: 973640- 973832:+	2.125	0	3.52381	0	1	NA
PLEKHN1/ENSG00000187583/clean/1: 974051- 974315:+	2.375	0	3.46395	0	1	NA
PLEKHN1/ENSG00000187583/clean/1: 974364- 974441:+	2.125	0	3.4796	0	1	NA
HES4/ENSG00000188290/clean/1: 999432- 999525:-	1.5	0	4.21693	0	1	NA
HES4/ENSG00000188290/clean/1: 999613- 999691:-	1	0	4.88492	0	1	NA
HES4/ENSG00000188290/known-exon/1: 999787- 999865:-	0.875	-1.85766	4.85663	-0.3825	0.70209	NA
ISG15/ENSG00000187608/clean/1: 1013576- 1013983:+	14	0	2.32468	0	1	NA
AGRN/ENSG00000188157/clean/1: 1020373- 1022200:+	0.25	0	6.99345	0	1	NA
AGRN/ENSG00000188157/clean/1: 1035324- 1040664:+	0.25	0	6.99345	0	1	NA
AGRN/ENSG00000188157/clean/1: 1040880- 1041172:+	0.125	0	7.06745	0	1	NA
AGRN/ENSG00000188157/clean/1: 1041702- 1041955:+	0.25	0	6.99345	0	1	NA
AGRN/ENSG00000188157/clean/1: 1042162- 1043238:+	0.25	0	6.99345	0	1	NA
AGRN/ENSG00000188157/clean/1: 1043457- 1043537:+	1.125	0	4.73454	0	1	NA
AGRN/ENSG00000188157/clean/1: 1043732- 1043822:+	1	0	4.88492	0	1	NA
AGRN/ENSG00000188157/clean/1: 1044023- 1044108:+	0.625	0	6.50501	0	1	NA
AGRN/ENSG00000188157/clean/1: 1044257- 1044333:+	0.875	0	5.24839	0	1	NA
AGRN/ENSG00000188157/clean/1: 1044439- 1045160:+	1.125	0	4.72667	0	1	NA
AGRN/ENSG00000188157/clean/1: 1045277- 1045358:+	1.25	0	4.50691	0	1	NA
AGRN/ENSG00000188157/clean/1: 1045523- 1045732:+	1	0	4.57228	0	1	NA
AGRN/ENSG00000188157/clean/1: 1045876- 1045963:+	1.25	0	4.50691	0	1	NA
AGRN/ENSG00000188157/clean/1: 1046088- 1046159:+	1.875	0	4.00224	0	1	NA
AGRN/ENSG00000188157/clean/1: 1046265- 1046396:+	1.25	0	4.55772	0	1	NA
AGRN/ENSG00000188157/clean/1: 1046735- 1046819:+	0.75	0	5.91506	0	1	NA
AGRN/ENSG00000188157/clean/1: 1046957- 1047326:+	0.875	0	5.19058	0	1	NA
AGRN/ENSG00000188157/clean/1: 1047454- 1047572:+	1.5	5.61255	4.02176	1.39554	0.162852	NA
AGRN/ENSG00000188157/clean/1: 1047687- 1047775:+	0.75	0	5.91506	0	1	NA
AGRN/ENSG00000188157/clean/1: 1047895- 1048011:+	1.375	0	4.4158	0	1	NA
AGRN/ENSG00000188157/clean/1: 1048365- 1048866:+	0.875	0	5.57214	0	1	NA
AGRN/ENSG00000188157/clean/1: 1049059- 1049235:+	0.875	0	5.14436	0	1	NA
AGRN/ENSG00000188157/clean/1: 1049451- 1049565:+	1	0	4.54353	0	1	NA
AGRN/ENSG00000188157/clean/1: 1049795- 1049902:+	0.75	0	5.96977	0	1	NA
AGRN/ENSG00000188157/clean/1: 1050037- 1050232:+	0.125	0	7.06745	0	1	NA
AGRN/ENSG00000188157/clean/1: 1050329- 1050426:+	0.625	0	6.36148	0	1	NA
AGRN/ENSG00000188157/clean/1: 1050591- 1050725:+	1	0	4.56333	0	1	NA
AGRN/ENSG00000188157/clean/1: 1050837- 1051252:+	0.375	0	6.99345	0	1	NA
AGRN/ENSG00000188157/clean/1: 1051369- 1051452:+	1.125	0	4.69753	0	1	NA
AGRN/ENSG00000188157/clean/1: 1051645- 1051727:+	1.25	0	4.19888	0	1	NA
AGRN/ENSG00000188157/clean/1: 1051815- 1053752:+	1.625	0	4.17002	0	1	NA
AGRN/ENSG00000188157/clean/1: 1053977- 1054447:+	1.875	0.431759	3.53224	0.122234	0.902714	NA
AGRN/ENSG00000188157/clean/1: 1054551- 1054823:+	1.5	0	4.25243	0	1	NA
C1orf159/ENSG00000131591/known-exon/1: 1082253- 1082603:-	7.875	0.0458098	2.50109	0.018316	0.985387	NA
C1orf159/ENSG00000131591/clean/1: 1082987- 1083914:-	1.875	0.777589	3.29813	0.235767	0.813614	NA
C1orf159/ENSG00000131591/known-exon/1: 1084011- 1084352:-	1.625	-0.22238	3.7637	-0.0590856	0.952884	NA
C1orf159/ENSG00000131591/clean/1: 1084383- 1084480:-	10.875	1.64432	2.38182	0.690363	0.489966	NA
C1orf159/ENSG00000131591/clean/1: 1084506- 1085877:-	9.625	0	2.42802	0	1	NA
C1orf159/ENSG00000131591/clean/1: 1086012- 1087138:-	7.875	0	2.50303	0	1	NA
C1orf159/ENSG00000131591/clean/1: 1087204- 1087501:-	10.25	2.95287	2.17054	1.36043	0.173693	NA
C1orf159/ENSG00000131591/clean/1: 1087597- 1090352:-	5.75	0	2.70316	0	1	NA
C1orf159/ENSG00000131591/known-exon/1: 1090428- 1090875:-	0.625	-0.584996	5.88447	-0.0994136	0.92081	NA
C1orf159/ENSG00000131591/known-exon/1: 1090428- 1091277:-	0.125	-1.44263	7.06745	-0.204123	0.838257	NA
C1orf159/ENSG00000131591/clean/1: 1091374- 1091471:-	0.875	-0.584968	4.64957	-0.125811	0.899881	NA
C1orf159/ENSG00000131591/known-exon/1: 1091565- 1091990:-	4.875	2.835	2.48494	1.14087	0.253923	NA
C1orf159/ENSG00000131591/clean/1: 1092103- 1092565:-	0.375	1.00001	6.99344	0.142992	0.886296	NA
C1orf159/ENSG00000131591/clean/1: 1092103- 1105955:-	0.625	1.99999	5.88321	0.339949	0.733895	NA
C1orf159/ENSG00000131591/clean/1: 1092103- 1115021:-	0.625	3.0276	5.51896	0.548582	0.583293	NA
C1orf159/ENSG00000131591/clean/1: 1092103- 1116059:-	4	1.29955	2.54676	0.510276	0.609858	NA
C1orf159/ENSG00000131591/clean/1: 1106049- 1106649:-	0.5	1.58496	6.44115	0.246068	0.80563	NA
C1orf159/ENSG00000131591/clean/1: 1106049- 1116059:-	0.125	1.44269	7.06745	0.204132	0.838251	NA
C1orf159/ENSG00000131591/clean/1: 1106871- 1115021:-	0.125	1.44269	7.06745	0.204132	0.838251	NA
C1orf159/ENSG00000131591/clean/1: 1115075- 1116059:-	0.25	0	6.99345	0	1	NA
TNFRSF18/ENSG00000186891/clean/1: 1203968- 1204033:-	1.625	-0.415017	3.32185	-0.124936	0.900574	NA
TNFRSF18/ENSG00000186891/clean/1: 1204236- 1204398:-	2.125	0	3.83192	0	1	NA
TNFRSF18/ENSG00000186891/clean/1: 1204486- 1205369:-	1.125	0	5.20763	0	1	NA
TNFRSF18/ENSG00000186891/clean/1: 1205492- 1206384:-	1	0	4.95278	0	1	NA
TNFRSF4/ENSG00000186827/clean/1: 1211625- 1211703:-	0.5	0	6.96861	0	1	NA
TNFRSF4/ENSG00000186827/clean/1: 1211832- 1211941:-	0.25	0	7.06745	0	1	NA
TNFRSF4/ENSG00000186827/clean/1: 1212138- 1212637:-	0.375	0	6.99345	0	1	NA
TNFRSF4/ENSG00000186827/clean/1: 1212704- 1212991:-	0.5	0	6.44117	0	1	NA
TNFRSF4/ENSG00000186827/clean/1: 1213093- 1213662:-	0.125	0	7.06745	0	1	NA
TNFRSF4/ENSG00000186827/clean/1: 1213785- 1213982:-	0.125	0	7.06745	0	1	NA
SDF4/ENSG00000078808/clean/1: 1217688- 1218457:-	353.375	1.09386	2.06717	0.529156	0.596697	1
SDF4/ENSG00000078808/clean/1: 1218633- 1218768:-	368.375	1.69274	0.6875	2.46217	0.0138098	0.734943
SDF4/ENSG00000078808/clean/1: 1218927- 1223243:-	471.375	-0.0750276	0.859222	-0.0873204	0.930417	1
SDF4/ENSG00000078808/clean/1: 1223357- 1223831:-	374.625	0	2.06787	0	1	1
SDF4/ENSG00000078808/clean/1: 1223968- 1228467:-	355.75	0	2.06674	0	1	1
SDF4/ENSG00000078808/clean/1: 1227319- 1228467:-	0.25	2.88529	7.06745	0.408251	0.683089	NA
SDF4/ENSG00000078808/clean/1: 1228946- 1231891:-	160.25	-0.234956	2.07561	-0.113198	0.909873	1
FAM132A/ENSG00000184163/clean/1: 1242646- 1242834:-	0.25	0	7.06745	0	1	NA
FAM132A/ENSG00000184163/clean/1: 1242913- 1243061:-	0.125	1.44269	7.06745	0.204132	0.838251	NA
FAM132A/ENSG00000184163/clean/1: 1243552- 1243953:-	0.25	0	6.99345	0	1	NA
FAM132A/ENSG00000184163/clean/1: 1244275- 1244380:-	0.625	-0.14223	6.01109	-0.0236613	0.981123	NA
UBE2J2/ENSG00000160087/clean/1: 1255487- 1256044:-	187.5	0.211776	1.18517	0.178689	0.858182	1
UBE2J2/ENSG00000160087/clean/1: 1257130- 1257207:-	179.25	-1.29744	1.81496	-0.714859	0.474696	1
UBE2J2/ENSG00000160087/clean/1: 1257130- 1263345:-	2.25	-0.362562	2.68113	-0.135227	0.892432	NA
UBE2J2/ENSG00000160087/clean/1: 1257310- 1263345:-	156.75	1.10635	1.08229	1.02223	0.30667	1
UBE2J2/ENSG00000160087/clean/1: 1257310- 1273498:-	1.625	-0.272738	3.45872	-0.0788551	0.937148	NA
UBE2J2/ENSG00000160087/clean/1: 1263386- 1264782:-	2.625	2.16991	2.69	0.806658	0.419863	NA
UBE2J2/ENSG00000160087/clean/1: 1263386- 1267732:-	12.5	0.658955	1.90566	0.345788	0.729502	NA
UBE2J2/ENSG00000160087/clean/1: 1263386- 1273665:-	9.875	2.36256	1.67808	1.40789	0.159163	NA
UBE2J2/ENSG00000160087/clean/1: 1264830- 1267861:-	2	4.3219	3.20165	1.3499	0.177049	NA
UBE2J2/ENSG00000160087/clean/1: 1267992- 1271509:-	2.5	0.557331	3.20035	0.174147	0.86175	NA
UBE2J2/ENSG00000160087/clean/1: 1267992- 1272852:-	6.875	0.491853	1.83772	0.267643	0.788974	NA
SCNN1D/ENSG00000162572/clean/1: 1286278- 1286767:+	0.25	0	6.99345	0	1	NA
SCNN1D/ENSG00000162572/clean/1: 1287299- 1287507:+	0.125	0	7.06745	0	1	NA
SCNN1D/ENSG00000162572/clean/1: 1287836- 1287938:+	0.125	0	7.06745	0	1	NA
SCNN1D/ENSG00000162572/clean/1: 1290555- 1290636:+	0.25	0	6.99345	0	1	NA
ACAP3/ENSG00000131584/clean/1: 1293708- 1293822:-	17.375	-1.36296	2.02637	-0.672611	0.501195	1
ACAP3/ENSG00000131584/clean/1: 1293933- 1294089:-	20	-0.681482	2.22825	-0.305837	0.759729	1
ACAP3/ENSG00000131584/clean/1: 1294199- 1294401:-	18.5	3.25392	2.02287	1.60857	0.107711	1
ACAP3/ENSG00000131584/clean/1: 1294628- 1294717:-	17.625	2.44875	2.03317	1.2044	0.228436	1
ACAP3/ENSG00000131584/clean/1: 1294628- 1295446:-	2.625	0.678064	2.94688	0.230096	0.818017	NA
ACAP3/ENSG00000131584/clean/1: 1294816- 1295446:-	18.25	1.69389	2.25743	0.750364	0.453035	1
ACAP3/ENSG00000131584/clean/1: 1295554- 1295735:-	21.25	3.68147	1.98122	1.85818	0.0631434	1
ACAP3/ENSG00000131584/clean/1: 1295938- 1296014:-	22.5	0	2.21759	0	1	1
ACAP3/ENSG00000131584/clean/1: 1296280- 1296424:-	18.5	0	2.24872	0	1	1
ACAP3/ENSG00000131584/clean/1: 1297933- 1298012:-	25.875	-0.18708	1.96302	-0.0953024	0.924075	1
ACAP3/ENSG00000131584/clean/1: 1298113- 1298184:-	0.875	-2.58492	5.17662	-0.499344	0.617537	NA
ACAP3/ENSG00000131584/clean/1: 1298421- 1298566:-	25.25	0	2.20886	0	1	1
ACAP3/ENSG00000131584/clean/1: 1298679- 1299344:-	22.625	-0.271668	1.96807	-0.138038	0.89021	1
ACAP3/ENSG00000131584/clean/1: 1299356- 1299830:-	21.125	1.50404	1.27439	1.1802	0.23792	1
ACAP3/ENSG00000131584/clean/1: 1299905- 1299972:-	18.625	0.700437	2.23733	0.313068	0.754229	1
ACAP3/ENSG00000131584/clean/1: 1300068- 1300157:-	22.25	0.754885	1.44678	0.52177	0.60183	1
ACAP3/ENSG00000131584/clean/1: 1300202- 1300508:-	25.5	3.12927	1.78195	1.75609	0.0790734	1
ACAP3/ENSG00000131584/clean/1: 1300692- 1301987:-	25.875	3.22024	1.3771	2.33843	0.0193652	0.861453
ACAP3/ENSG00000131584/clean/1: 1302046- 1302921:-	21.375	3.3414	1.97876	1.68863	0.0912908	1
ACAP3/ENSG00000131584/clean/1: 1302975- 1303161:-	12.125	4.82514	2.02948	2.37753	0.0174291	NA
ACAP3/ENSG00000131584/clean/1: 1303281- 1304085:-	21.75	1.40209	1.39479	1.00524	0.314781	1
ACAP3/ENSG00000131584/clean/1: 1304143- 1307071:-	0.875	-0.415018	4.74353	-0.0874914	0.930281	NA
ACAP3/ENSG00000131584/clean/1: 1304143- 1307768:-	10.375	0.528377	1.62717	0.324722	0.745392	NA
ACAP3/ENSG00000131584/clean/1: 1307156- 1307768:-	0.25	3.05028e-05	7.06745	4.31595e-06	0.999997	NA
PUSL1/ENSG00000169972/clean/1: 1308972- 1309085:+	83.125	2.17423	0.819245	2.65394	0.00795568	0.587899
PUSL1/ENSG00000169972/clean/1: 1309273- 1309453:+	89.375	2.30832	2.09233	1.10323	0.269927	1
PUSL1/ENSG00000169972/clean/1: 1309603- 1309680:+	106.625	1.69568	0.705117	2.40482	0.0161803	0.792612
PUSL1/ENSG00000169972/clean/1: 1309851- 1310633:+	117.625	-0.508958	2.08957	-0.243571	0.807563	1
PUSL1/ENSG00000169972/clean/1: 1310688- 1310908:+	127.5	2.3648	2.07991	1.13697	0.255549	1
PUSL1/ENSG00000169972/clean/1: 1311071- 1311329:+	145.75	0	2.07802	0	1	1
CPSF3L/ENSG00000127054/clean/1: 1311924- 1312017:-	74.375	2.73752	2.10136	1.30274	0.192664	1
CPSF3L/ENSG00000127054/clean/1: 1312147- 1312225:-	92	2.37632	1.34053	1.77267	0.0762837	1
CPSF3L/ENSG00000127054/clean/1: 1312368- 1312439:-	106.125	3.15857	0.955894	3.30431	0.000952095	0.18175
CPSF3L/ENSG00000127054/clean/1: 1312700- 1312786:-	161.875	2.23886	0.787387	2.8434	0.00446348	0.42768
CPSF3L/ENSG00000127054/clean/1: 1312949- 1313034:-	144.75	1.95695	0.847801	2.30827	0.0209844	0.88916
CPSF3L/ENSG00000127054/clean/1: 1313124- 1313508:-	147.5	1.86928	1.37791	1.35661	0.174907	1
CPSF3L/ENSG00000127054/clean/1: 1313592- 1313731:-	136.5	1.9631	1.38111	1.42139	0.155203	1
CPSF3L/ENSG00000127054/clean/1: 1314105- 1314300:-	2.125	2.58018	3.38639	0.761926	0.446104	NA
CPSF3L/ENSG00000127054/clean/1: 1314365- 1314823:-	102.125	1.01027	0.942967	1.07137	0.284003	1
CPSF3L/ENSG00000127054/clean/1: 1314962- 1315403:-	140.25	1.29844	1.09443	1.18641	0.235462	1
CPSF3L/ENSG00000127054/clean/1: 1315438- 1315519:-	89.625	1.51301	1.51855	0.99635	0.31908	1
CPSF3L/ENSG00000127054/clean/1: 1315618- 1316156:-	1	-4.02759	4.67531	-0.861459	0.388985	NA
CPSF3L/ENSG00000127054/clean/1: 1319705- 1320455:-	0.75	-3.44261	5.14971	-0.668506	0.50381	NA
CPSF3L/ENSG00000127054/clean/1: 1319524- 1324580:-	0.625	-5.47018	5.91856	-0.924242	0.35536	NA
CPSF3L/ENSG00000127054/clean/1: 1320893- 1320995:-	1.25	-1.99997	4.21704	-0.47426	0.635315	NA
CPSF3L/ENSG00000127054/clean/1: 1321093- 1321907:-	1.125	2.1796	4.13521	0.527084	0.598135	NA
CPSF3L/ENSG00000127054/clean/1: 1321093- 1323146:-	1.375	3.44263	3.94601	0.872434	0.382972	NA
CPSF3L/ENSG00000127054/clean/1: 1321093- 1324580:-	107.5	-1.46532	1.82906	-0.801136	0.423053	1
CPSF3L/ENSG00000127054/clean/1: 1321980- 1323180:-	0.5	0.442668	5.99869	0.0737942	0.941174	NA
CPSF3L/ENSG00000127054/clean/1: 1321984- 1324580:-	0.5	1.58486	6.44117	0.246052	0.805642	NA
CPSF3L/ENSG00000127054/clean/1: 1323287- 1324580:-	2.125	0	3.843	0	1	NA
CPTP/ENSG00000224051/clean/1: 1325102- 1326835:+	41.5	-1.55607	2.13802	-0.727811	0.46673	1
CPTP/ENSG00000224051/clean/1: 1325102- 1327240:+	0.625	-3.02758	5.51896	-0.548578	0.583295	NA
CPTP/ENSG00000224051/clean/1: 1325595- 1326835:+	1.25	1.55726	4.33433	0.359285	0.719382	NA
CPTP/ENSG00000224051/clean/1: 1327032- 1327240:+	49.375	0.184739	1.56033	0.118397	0.905753	1
TAS1R3/ENSG00000169962/clean/1: 1333124- 1333258:+	0.125	0	7.06745	0	1	NA
TAS1R3/ENSG00000169962/clean/1: 1333379- 1333505:+	0.25	0	7.06745	0	1	NA
DVL1/ENSG00000107404/clean/1: 1336515- 1337017:-	0.75	2.32183	5.53853	0.419215	0.675059	NA
DVL1/ENSG00000107404/clean/1: 1336515- 1337976:-	70.625	-0.431169	2.13176	-0.20226	0.839714	1
DVL1/ENSG00000107404/clean/1: 1337055- 1337976:-	0.75	-0.857743	5.17274	-0.16582	0.868299	NA
DVL1/ENSG00000107404/clean/1: 1338183- 1338268:-	101.75	-0.426694	2.10131	-0.203061	0.839087	1
DVL1/ENSG00000107404/clean/1: 1338436- 1338521:-	74.75	2.44454	1.35031	1.81035	0.070241	1
DVL1/ENSG00000107404/clean/1: 1338653- 1339286:-	29.875	0.738367	2.17756	0.339081	0.734549	1
DVL1/ENSG00000107404/clean/1: 1339439- 1339581:-	76.25	-0.311942	1.11717	-0.279226	0.780071	1
DVL1/ENSG00000107404/clean/1: 1339812- 1340037:-	83.125	0	2.10904	0	1	1
DVL1/ENSG00000107404/clean/1: 1340177- 1340246:-	70	2.44005	1.85871	1.31276	0.189262	1
DVL1/ENSG00000107404/clean/1: 1340316- 1340409:-	70.875	0	2.12027	0	1	1
DVL1/ENSG00000107404/clean/1: 1340503- 1341666:-	61.125	0	2.13117	0	1	1
DVL1/ENSG00000107404/clean/1: 1341805- 1342052:-	64.625	1.85046	0.873104	2.11941	0.0340561	1
DVL1/ENSG00000107404/clean/1: 1342156- 1342362:-	54.125	2.8046	2.12231	1.32148	0.186341	1
DVL1/ENSG00000107404/clean/1: 1342484- 1342688:-	69.375	3.67627	1.84474	1.99284	0.0462794	1
DVL1/ENSG00000107404/clean/1: 1342758- 1348895:-	55.125	5.13343	1.67137	3.07139	0.00213061	0.286439
MXRA8/ENSG00000162576/clean/1: 1353629- 1353847:-	13.875	-0.521947	1.97321	-0.264517	0.791382	NA
MXRA8/ENSG00000162576/clean/1: 1353928- 1354029:-	12.875	4.39021	2.08153	2.10913	0.0349336	NA
MXRA8/ENSG00000162576/clean/1: 1354106- 1354192:-	9.25	4.9281	2.23698	2.20302	0.0275936	NA
MXRA8/ENSG00000162576/clean/1: 1354232- 1354353:-	9.5	2.12028	2.22181	0.954303	0.33993	NA
MXRA8/ENSG00000162576/clean/1: 1354509- 1354681:-	11	0	2.41847	0	1	NA
MXRA8/ENSG00000162576/clean/1: 1355152- 1355243:-	10.125	2.34394	2.44929	0.956988	0.338573	NA
MXRA8/ENSG00000162576/clean/1: 1355345- 1355449:-	5.25	0	2.72898	0	1	NA
MXRA8/ENSG00000162576/clean/1: 1355345- 1356680:-	1.25	0	4.53643	0	1	NA
MXRA8/ENSG00000162576/clean/1: 1355752- 1356680:-	6.25	0	2.67037	0	1	NA
MXRA8/ENSG00000162576/clean/1: 1356704- 1358455:-	11.625	0	2.43583	0	1	NA
AURKAIP1/ENSG00000175756/clean/1: 1373902- 1373999:-	481.75	-0.424054	0.827858	-0.51223	0.60849	1
AURKAIP1/ENSG00000175756/known-exon/1: 1374590- 1374704:-	23.625	3.152	0.997326	3.16045	0.00157526	0.244079
AURKAIP1/ENSG00000175756/known-exon/1: 1374790- 1374996:-	288.625	-0.413772	0.316218	-1.3085	0.190702	1
CCNL2/ENSG00000221978/clean/1: 1387582- 1387776:-	32.375	2.05228	1.70965	1.20041	0.229979	1
CCNL2/ENSG00000221978/clean/1: 1387869- 1387953:-	36.375	0.389938	1.90968	0.20419	0.838205	1
CCNL2/ENSG00000221978/clean/1: 1388065- 1388491:-	1.75	4.44265	3.29879	1.34675	0.178061	NA
CCNL2/ENSG00000221978/clean/1: 1388065- 1390229:-	29.875	0.0450866	1.21002	0.0372611	0.970277	1
CCNL2/ENSG00000221978/clean/1: 1388510- 1388625:-	1.125	5.34951	4.13521	1.29365	0.195787	NA
CCNL2/ENSG00000221978/clean/1: 1388743- 1388815:-	0.125	1.44269	7.06745	0.204132	0.838251	NA
CCNL2/ENSG00000221978/clean/1: 1388743- 1390229:-	1.625	0.999985	3.42698	0.291798	0.770441	NA
CCNL2/ENSG00000221978/clean/1: 1388830- 1390229:-	1.25	1.25001e-05	4.13996	3.01938e-06	0.999998	NA
CCNL2/ENSG00000221978/clean/1: 1390371- 1390458:-	38	4.24879	1.67775	2.53243	0.0113276	0.676068
CCNL2/ENSG00000221978/clean/1: 1390563- 1390765:-	43.125	-2.14398	2.13977	-1.00196	0.316361	1
CCNL2/ENSG00000221978/clean/1: 1392803- 1393395:-	11	0.764977	1.34921	0.56698	0.570728	NA
CCNL2/ENSG00000221978/clean/1: 1393460- 1395393:-	53.125	-0.947295	0.878493	-1.07832	0.280892	1
CCNL2/ENSG00000221978/clean/1: 1395514- 1398232:-	41.375	1.55848	1.78854	0.871369	0.383552	1
CCNL2/ENSG00000221978/clean/1: 1398342- 1398596:-	30.25	-0.632715	1.23129	-0.513866	0.607346	1
MRPL20/ENSG00000242485/clean/1: 1402601- 1405808:-	14	2.90939	1.28798	2.25888	0.023891	NA
MRPL20/ENSG00000242485/clean/1: 1405886- 1406225:-	5	3.54431	2.07087	1.71151	0.0869878	NA
MRPL20/ENSG00000242485/clean/1: 1405886- 1406908:-	475	2.96958	0.710514	4.17948	2.92179e-05	0.0159124
MRPL20/ENSG00000242485/clean/1: 1406346- 1406908:-	6.125	4.42145	2.00134	2.20925	0.0271574	NA
MRPL20/ENSG00000242485/clean/1: 1407019- 1407130:-	254.625	-3.37905	1.59675	-2.1162	0.034328	1
ANKRD65/ENSG00000235098/clean/1: 1419549- 1420051:-	2	0	3.65101	0	1	NA
TMEM88B/ENSG00000205116/clean/1: 1426385- 1427553:+	0.625	0	5.91779	0	1	NA
VWA1/ENSG00000179403/clean/1: 1437484- 1439080:+	3	0	6.79538	0	1	NA
ATAD3C/ENSG00000215915/clean/1: 1450758- 1452045:+	2.5	0	3.41891	0	1	NA
ATAD3C/ENSG00000215915/clean/1: 1452122- 1452364:+	3.375	0.442692	2.74583	0.161223	0.871917	NA
ATAD3C/ENSG00000215915/clean/1: 1452434- 1454344:+	2.125	1.08014	3.35355	0.322087	0.747387	NA
ATAD3C/ENSG00000215915/clean/1: 1452434- 1455459:+	1.625	0.678106	3.78138	0.179328	0.85768	NA
ATAD3C/ENSG00000215915/clean/1: 1454500- 1455459:+	3.125	2.44268	2.72842	0.895274	0.370641	NA
ATAD3C/ENSG00000215915/clean/1: 1455519- 1455790:+	4.125	0	2.94919	0	1	NA
ATAD3C/ENSG00000215915/clean/1: 1457180- 1459160:+	4.375	0	2.93551	0	1	NA
ATAD3C/ENSG00000215915/clean/1: 1459231- 1460749:+	3.875	0	2.99933	0	1	NA
ATAD3C/ENSG00000215915/clean/1: 1460917- 1462599:+	4.125	0.497498	2.13995	0.232481	0.816165	NA
ATAD3C/ENSG00000215915/clean/1: 1462708- 1468383:+	5	0.621485	2.3151	0.268448	0.788354	NA
ATAD3B/ENSG00000160072/clean/1: 1472089- 1477273:+	28.375	1.54543	1.41747	1.09027	0.275593	1
ATAD3B/ENSG00000160072/clean/1: 1477350- 1478643:+	19.375	0.944857	1.0072	0.9381	0.348193	1
ATAD3B/ENSG00000160072/clean/1: 1479108- 1480866:+	33.375	0	2.17179	0	1	1
ATAD3B/ENSG00000160072/clean/1: 1482303- 1482544:+	75.25	-1.33222	2.10478	-0.632949	0.526767	1
ATAD3B/ENSG00000160072/clean/1: 1482614- 1485015:+	50.75	0.179631	0.711374	0.252512	0.800645	1
ATAD3B/ENSG00000160072/clean/1: 1485838- 1486109:+	46.25	0.126911	1.34454	0.09439	0.924799	1
ATAD3B/ENSG00000160072/clean/1: 1487914- 1489203:+	52.375	1.88797	2.13043	0.886196	0.375512	1
ATAD3B/ENSG00000160072/clean/1: 1489274- 1490256:+	57.625	0.453986	0.731405	0.620704	0.534794	1
ATAD3B/ENSG00000160072/clean/1: 1490424- 1490562:+	74.5	-1.49719	1.74045	-0.860235	0.389659	1
ATAD3B/ENSG00000160072/clean/1: 1490671- 1495484:+	90.25	0.355427	1.52046	0.233763	0.815169	1
ATAD3A/ENSG00000197785/clean/1: 1516088- 1517166:+	0.5	2.44263	5.99869	0.407195	0.683865	NA
ATAD3A/ENSG00000197785/clean/1: 1517775- 1518920:+	26.875	0	2.20123	0	1	1
ATAD3A/ENSG00000197785/clean/1: 1520617- 1522743:+	281.625	0.531807	0.705279	0.754038	0.450826	1
ATAD3A/ENSG00000197785/clean/1: 1522899- 1523510:+	222.75	3.08766	1.71001	1.80564	0.0709752	1
ATAD3A/ENSG00000197785/clean/1: 1523567- 1523838:+	277.375	1.54977	1.70225	0.910425	0.362598	1
ATAD3A/ENSG00000197785/clean/1: 1525291- 1526460:+	212.375	0	2.07604	0	1	1
ATAD3A/ENSG00000197785/clean/1: 1527238- 1527694:+	4.5	1.95935	1.95331	1.00309	0.315817	NA
ATAD3A/ENSG00000197785/clean/1: 1527862- 1529222:+	349.375	0.419678	0.599447	0.700109	0.483859	1
ATAD3A/ENSG00000197785/clean/1: 1529331- 1533925:+	331.25	0.943113	0.937897	1.00556	0.314627	1
TMEM240/ENSG00000205090/clean/1: 1539790- 1540289:-	0.125	-1.44263	7.06745	-0.204123	0.838257	NA
SSU72/ENSG00000160075/clean/1: 1542167- 1543868:-	916	0.344685	2.05808	0.167479	0.866993	1
SSU72/ENSG00000160075/clean/1: 1543987- 1544862:-	893.5	0	2.05783	0	1	1
SSU72/ENSG00000160075/clean/1: 1545002- 1564772:-	764.875	0	2.05813	0	1	1
SSU72/ENSG00000160075/clean/1: 1564916- 1574477:-	392.875	0	2.06049	0	1	1
MIB2/ENSG00000197530/clean/1: 1616614- 1617077:+	4.75	1.40053	1.84214	0.760275	0.44709	NA
MIB2/ENSG00000197530/clean/1: 1616614- 1623388:+	0.625	3.44264	5.11667	0.672827	0.501057	NA
MIB2/ENSG00000197530/clean/1: 1617515- 1623430:+	0.25	2.44267	6.99344	0.34928	0.726879	NA
MIB2/ENSG00000197530/clean/1: 1617715- 1623430:+	0.25	2.44267	6.99344	0.34928	0.726879	NA
MIB2/ENSG00000197530/clean/1: 1623699- 1623773:+	0.375	0	6.96861	0	1	NA
MIB2/ENSG00000197530/clean/1: 1623945- 1624794:+	0.875	6.47021	5.20612	1.24281	0.213938	NA
MIB2/ENSG00000197530/clean/1: 1624901- 1624990:+	1.25	0	4.50651	0	1	NA
MIB2/ENSG00000197530/clean/1: 1625185- 1625285:+	1.375	0	4.4158	0	1	NA
MIB2/ENSG00000197530/clean/1: 1625428- 1625545:+	0.625	3.02759	5.51897	0.548579	0.583295	NA
MIB2/ENSG00000197530/clean/1: 1625653- 1626649:+	0.625	4.88521	6.50501	0.750992	0.452658	NA
MIB2/ENSG00000197530/clean/1: 1626754- 1626836:+	0.875	3.76453	5.35363	0.703174	0.481948	NA
MIB2/ENSG00000197530/known-exon/1: 1626999- 1627073:+	0.875	0	5.15677	0	1	NA
MIB2/ENSG00000197530/clean/1: 1627207- 1627295:+	1.375	0	4.34964	0	1	NA
MIB2/ENSG00000197530/clean/1: 1627444- 1627672:+	4.875	-2.67555	2.19806	-1.21724	0.223515	NA
MIB2/ENSG00000197530/clean/1: 1627829- 1628018:+	15.25	3.17449	2.32974	1.36259	0.173012	1
MIB2/ENSG00000197530/clean/1: 1628179- 1628272:+	18	5.25333	1.21127	4.33705	1.4441e-05	0.00914191
MIB2/ENSG00000197530/clean/1: 1628399- 1628488:+	16	2.55458	1.43858	1.77576	0.0757718	1
MIB2/ENSG00000197530/clean/1: 1628722- 1629033:+	1	6.88526	4.95864	1.38854	0.164974	NA
MIB2/ENSG00000197530/clean/1: 1629311- 1629384:+	9.5	1.64045	1.76617	0.928816	0.352984	NA
MIB2/ENSG00000197530/clean/1: 1629566- 1629638:+	8.25	0.168739	2.29974	0.0733733	0.941509	NA
MIB2/ENSG00000197530/clean/1: 1629704- 1630291:+	12.25	0	2.37296	0	1	NA
CDK11B/ENSG00000248333/clean/1: 1636798- 1636896:-	105.625	1.60897	1.73385	0.927974	0.353421	1
CDK11B/ENSG00000248333/clean/1: 1637004- 1637080:-	135.25	2.26056	1.67393	1.35045	0.176871	1
CDK11B/ENSG00000248333/clean/1: 1637202- 1637407:-	130.125	0.4621	0.786923	0.587224	0.557053	1
CDK11B/ENSG00000248333/clean/1: 1637513- 1637761:-	147.25	0.0998641	0.764263	0.130667	0.896039	1
CDK11B/ENSG00000248333/clean/1: 1646048- 1655368:-	0.75	2.32192	5.48931	0.422989	0.672304	NA
CDK11B/ENSG00000248333/clean/1: 1649637- 1652438:-	108.25	1.21875	2.08635	0.584154	0.559116	1
CDK11B/ENSG00000248333/clean/1: 1652566- 1655368:-	94.625	2.3691	1.62301	1.4597	0.144372	1
CDK11B/ENSG00000248333/clean/1: 1655484- 1657255:-	6.75	0	2.58759	0	1	NA
CDK11B/ENSG00000248333/clean/1: 1655484- 1657374:-	45.25	0	2.13733	0	1	1
SLC35E2B/ENSG00000189339/clean/1: 1666019- 1668326:-	43.125	0	2.15656	0	1	1
SLC35E2B/ENSG00000189339/clean/1: 1668472- 1669663:-	40	0	2.16378	0	1	1
SLC35E2B/ENSG00000189339/clean/1: 1668472- 1675462:-	1.375	-2.99996	3.70499	-0.809709	0.418108	NA
SLC35E2B/ENSG00000189339/clean/1: 1669736- 1670097:-	39.75	0.0743822	1.14359	0.0650426	0.94814	1
SLC35E2B/ENSG00000189339/clean/1: 1670151- 1671508:-	38.375	-0.0995337	1.44373	-0.0689421	0.945036	1
SLC35E2B/ENSG00000189339/clean/1: 1671629- 1675462:-	32.25	-0.334982	1.42741	-0.234678	0.814459	1
SLC35E2B/ENSG00000189339/clean/1: 1676846- 1690975:-	3.125	0	3.06029	0	1	NA
SLC35E2B/ENSG00000189339/clean/1: 1676846- 1692448:-	18.875	0	2.27152	0	1	1
CDK11A/ENSG00000008128/clean/1: 1704146- 1704222:-	18.125	4.55895	1.82446	2.4988	0.0124616	0.698983
CDK11A/ENSG00000008128/clean/1: 1704344- 1704549:-	7	0.455676	1.59534	0.285629	0.775163	NA
CDK11A/ENSG00000008128/clean/1: 1704655- 1704903:-	15.125	3.65728	1.17882	3.10248	0.00191908	0.27112
CDK11A/ENSG00000008128/clean/1: 1716478- 1719327:-	7	-0.520699	2.53235	-0.205619	0.837089	NA
CDK11A/ENSG00000008128/clean/1: 1719455- 1721595:-	25.875	1.89456	2.18771	0.866001	0.386489	1
CDK11A/ENSG00000008128/clean/1: 1721711- 1722587:-	0.25	0	7.06745	0	1	NA
RP1-283E3.8/ENSG00000268575/clean/1: 1734835- 1735203:-	2	-1.12077	3.45808	-0.324101	0.745862	NA
NADK/ENSG00000008130/clean/1: 1753060- 1753566:-	69.125	4.81268	0.932873	5.15899	2.48291e-07	0.000340559
NADK/ENSG00000008130/clean/1: 1753649- 1754050:-	56	4.57873	0.823059	5.56306	2.65081e-08	5.51294e-05
NADK/ENSG00000008130/clean/1: 1754208- 1754283:-	80	3.9528	0.848121	4.66066	3.15202e-06	0.00288223
NADK/ENSG00000008130/clean/1: 1754383- 1754543:-	105.375	0	2.09511	0	1	1
NADK/ENSG00000008130/clean/1: 1754698- 1755373:-	71	1.68404	0.895301	1.88098	0.0599751	1
NADK/ENSG00000008130/clean/1: 1755476- 1756257:-	86.5	2.15274	0.994017	2.1657	0.0303345	1
NADK/ENSG00000008130/clean/1: 1756343- 1756502:-	93	3.04014	1.65267	1.83953	0.0658376	1
NADK/ENSG00000008130/clean/1: 1756882- 1757180:-	2.25	0.263036	3.24235	0.0811252	0.935342	NA
NADK/ENSG00000008130/clean/1: 1757310- 1758364:-	0.5	-1.58491	6.44115	-0.246059	0.805636	NA
NADK/ENSG00000008130/clean/1: 1757310- 1759100:-	0.5	-1.58491	6.44115	-0.246059	0.805636	NA
NADK/ENSG00000008130/clean/1: 1757310- 1761951:-	88.875	-0.489376	1.83467	-0.266738	0.789671	1
NADK/ENSG00000008130/clean/1: 1759243- 1759733:-	0.375	-0.999947	6.99344	-0.142984	0.886303	NA
NADK/ENSG00000008130/clean/1: 1759902- 1761951:-	0.375	-0.999947	6.99344	-0.142984	0.886303	NA
NADK/ENSG00000008130/clean/1: 1762035- 1765227:-	79.25	0	2.10598	0	1	1
NADK/ENSG00000008130/clean/1: 1765446- 1778288:-	45.625	0	2.13219	0	1	1
NADK/ENSG00000008130/clean/1: 1765446- 1778745:-	2.25	0	3.46331	0	1	NA
NADK/ENSG00000008130/clean/1: 1765446- 1779904:-	4.75	0	6.76429	0	1	NA
NADK/ENSG00000008130/clean/1: 1780029- 1780281:-	0.375	0	6.96861	0	1	NA
GNB1/ENSG00000078369/clean/1: 1787053- 1787321:-	830	0.561027	0.452286	1.24042	0.214819	1
GNB1/ENSG00000078369/clean/1: 1787437- 1789052:-	995	-0.900226	1.79186	-0.502397	0.615388	1
GNB1/ENSG00000078369/clean/1: 1789269- 1790394:-	966.125	0	2.06017	0	1	1
GNB1/ENSG00000078369/clean/1: 1790596- 1793244:-	1069.75	0	2.05978	0	1	1
GNB1/ENSG00000078369/clean/1: 1793311- 1804418:-	987.625	0	2.06036	0	1	1
GNB1/ENSG00000078369/clean/1: 1804581- 1806474:-	954.5	0	2.06082	0	1	1
GNB1/ENSG00000078369/clean/1: 1806538- 1815755:-	1046	0	2.05826	0	1	1
GNB1/ENSG00000078369/clean/1: 1806538- 1825396:-	1.5	1.2203	3.49802	0.348854	0.727199	NA
GNB1/ENSG00000078369/clean/1: 1815862- 1817836:-	912.125	1.81049	0.684397	2.64538	0.00816004	0.589073
GNB1/ENSG00000078369/clean/1: 1815862- 1825396:-	7.5	2.50249	1.79513	1.39404	0.163305	NA
GNB1/ENSG00000078369/clean/1: 1817875- 1825396:-	882.375	2.15721	1.63463	1.31969	0.186937	1
GNB1/ENSG00000078369/clean/1: 1825499- 1832231:-	4	0.442691	2.62468	0.168665	0.86606	NA
GNB1/ENSG00000078369/clean/1: 1825499- 1839189:-	561.75	3.64608	1.63594	2.22874	0.0258311	0.971784
GNB1/ENSG00000078369/clean/1: 1825499- 1890819:-	20	2.33306	1.97837	1.17929	0.238285	1
GNB1/ENSG00000078369/clean/1: 1839238- 1839628:-	5	1.29545	2.67989	0.483396	0.628815	NA
GNB1/ENSG00000078369/clean/1: 1839238- 1890819:-	206.5	1.66157	2.06971	0.802802	0.422089	1
GNB1/ENSG00000078369/clean/1: 1839682- 1890363:-	0.125	1.44269	7.06745	0.204132	0.838251	NA
TMEM52/ENSG00000178821/clean/1: 1918162- 1918252:-	32.375	-0.0561437	2.15947	-0.0259989	0.979258	1
TMEM52/ENSG00000178821/known-exon/1: 1918934- 1919044:-	18.625	1.90314	1.03427	1.84008	0.0657558	1
TMEM52/ENSG00000178821/known-exon/1: 1919088- 1919181:-	15	-1.21491	1.098	-1.10648	0.268519	NA
GABRD/ENSG00000187730/clean/1: 2029762- 2029982:+	0.25	2.44267	6.99344	0.34928	0.726879	NA
PRKCZ/ENSG00000067606/clean/1: 2050701- 2055440:+	0.25	0	6.99345	0	1	NA
PRKCZ/ENSG00000067606/clean/1: 2055562- 2056483:+	0.375	0	6.99345	0	1	NA
PRKCZ/ENSG00000067606/clean/1: 2056573- 2059540:+	0.125	0	7.06745	0	1	NA
PRKCZ/ENSG00000067606/clean/1: 2135347- 2144209:+	0.25	0	6.99345	0	1	NA
PRKCZ/ENSG00000067606/clean/1: 2144341- 2146026:+	0.625	0	6.40751	0	1	NA
PRKCZ/ENSG00000067606/clean/1: 2146108- 2148871:+	0.25	0	7.06745	0	1	NA
PRKCZ/ENSG00000067606/clean/1: 2150978- 2155994:+	0.25	0	7.06745	0	1	NA
PRKCZ/ENSG00000067606/clean/1: 2156092- 2169517:+	0.625	0	6.40751	0	1	NA
PRKCZ/ENSG00000067606/clean/1: 2169604- 2172054:+	0.25	0	7.06745	0	1	NA
PRKCZ/ENSG00000067606/clean/1: 2172190- 2172300:+	0.125	0	7.06745	0	1	NA
PRKCZ/ENSG00000067606/clean/1: 2174016- 2174753:+	0.125	0	7.06745	0	1	NA
PRKCZ/ENSG00000067606/clean/1: 2174833- 2175223:+	0.25	0	6.99345	0	1	NA
PRKCZ/ENSG00000067606/clean/1: 2175313- 2184582:+	0.5	0	6.96861	0	1	NA
PRKCZ/ENSG00000067606/known-exon/1: 2184698- 2184921:+	0.625	0	5.91779	0	1	NA
FAAP20/ENSG00000162585/clean/1: 2185513- 2193638:-	0.125	0	7.06745	0	1	NA
FAAP20/ENSG00000162585/clean/1: 2189781- 2193638:-	71.625	-0.341272	1.16844	-0.292076	0.770229	1
FAAP20/ENSG00000162585/clean/1: 2192975- 2193638:-	17.375	0.192643	1.73933	0.110757	0.911809	1
FAAP20/ENSG00000162585/clean/1: 2193910- 2193997:-	69.25	3.20098	0.927775	3.45017	0.00056024	0.133836
FAAP20/ENSG00000162585/clean/1: 2193910- 2198006:-	1	0	4.52043	0	1	NA
FAAP20/ENSG00000162585/clean/1: 2194133- 2194687:-	93.875	3.98013	1.15986	3.43156	0.00060011	0.138436
FAAP20/ENSG00000162585/known-exon/1: 2198142- 2198753:-	0.375	0	6.99345	0	1	NA
SKI/ENSG00000157933/clean/1: 2229735- 2302977:+	3.25	0	3.0545	0	1	NA
SKI/ENSG00000157933/clean/1: 2303103- 2303284:+	4.5	0	2.80165	0	1	NA
SKI/ENSG00000157933/clean/1: 2303400- 2303839:+	4.875	0	2.74412	0	1	NA
SKI/ENSG00000157933/clean/1: 2304102- 2304292:+	2.875	0	3.18966	0	1	NA
SKI/ENSG00000157933/clean/1: 2304585- 2306019:+	3.875	0	2.94513	0	1	NA
SKI/ENSG00000157933/clean/1: 2306250- 2306576:+	4.25	0	2.82689	0	1	NA
MORN1/ENSG00000116151/clean/1: 2355464- 2357431:-	0.125	0	7.06745	0	1	NA
MORN1/ENSG00000116151/clean/1: 2358715- 2372480:-	0.125	0	7.06745	0	1	NA
MORN1/ENSG00000116151/clean/1: 2372591- 2374460:-	0.25	0	6.99345	0	1	NA
MORN1/ENSG00000116151/clean/1: 2379227- 2384977:-	0.125	0	7.06745	0	1	NA
MORN1/ENSG00000116151/clean/1: 2385065- 2385806:-	1.625	0	4.43553	0	1	NA
MORN1/ENSG00000116151/clean/1: 2385897- 2387418:-	1	2.80727	4.93243	0.569145	0.569258	NA
MORN1/ENSG00000116151/clean/1: 2388337- 2389924:-	0.75	0	5.91506	0	1	NA
MORN1/ENSG00000116151/clean/1: 2388337- 2391457:-	0.375	0	6.99345	0	1	NA
MORN1/ENSG00000116151/clean/1: 2389996- 2391457:-	1	0	5.26494	0	1	NA
RER1/ENSG00000157916/known-exon/1: 2395648- 2395783:+	4.125	2.99998	2.57901	1.16323	0.244736	NA
RER1/ENSG00000157916/clean/1: 2395871- 2397115:+	322.25	2.36891	1.0248	2.31158	0.0208006	0.888733
RER1/ENSG00000157916/clean/1: 2397220- 2399414:+	273.25	1.00099	1.48399	0.674525	0.499978	1
RER1/ENSG00000157916/clean/1: 2397220- 2400856:+	4.125	2.87446	2.15747	1.33233	0.182753	NA
RER1/ENSG00000157916/clean/1: 2399514- 2400856:+	341.875	1.3522	1.02303	1.32176	0.186248	1
RER1/ENSG00000157916/clean/1: 2400935- 2402096:+	5.25	2.35989	1.89842	1.24308	0.213839	NA
RER1/ENSG00000157916/clean/1: 2402342- 2403034:+	277	2.19403	1.04367	2.10222	0.0355337	1
PEX10/ENSG00000157911/clean/1: 2406619- 2406719:-	14.875	0	2.30482	0	1	NA
PEX10/ENSG00000157911/clean/1: 2406895- 2408451:-	13.625	3.76461	2.33872	1.60969	0.107466	NA
PEX10/ENSG00000157911/clean/1: 2408858- 2409677:-	0.25	3.05028e-05	7.06745	4.31595e-06	0.999997	NA
PEX10/ENSG00000157911/clean/1: 2410451- 2412390:-	6.5	1.90688	1.77341	1.07526	0.282258	NA
PEX10/ENSG00000157911/clean/1: 2410451- 2413596:-	2	5.48703	3.21376	1.70735	0.0877564	NA
PLCH2/ENSG00000149527/clean/1: 2487376- 2487597:+	0.125	0	7.06745	0	1	NA
PLCH2/ENSG00000149527/clean/1: 2487718- 2489206:+	0.125	0	7.06745	0	1	NA
PLCH2/ENSG00000149527/clean/1: 2498828- 2499083:+	0.125	0	7.06745	0	1	NA
PANK4/ENSG00000157881/clean/1: 2509060- 2509861:-	40	0.44719	1.40809	0.317586	0.750799	1
PANK4/ENSG00000157881/clean/1: 2509930- 2510056:-	67.125	-0.541766	1.86069	-0.291164	0.770926	1
PANK4/ENSG00000157881/clean/1: 2510157- 2510677:-	88.875	0.0620963	2.10168	0.029546	0.976429	1
PANK4/ENSG00000157881/clean/1: 2510782- 2511337:-	67.875	0.514431	2.11088	0.243704	0.80746	1
PANK4/ENSG00000157881/clean/1: 2511387- 2511627:-	70.625	0	2.10955	0	1	1
PANK4/ENSG00000157881/clean/1: 2511683- 2512887:-	71.125	0.731454	1.86442	0.392322	0.69482	1
PANK4/ENSG00000157881/clean/1: 2513039- 2514001:-	64.5	0.260492	2.12297	0.122702	0.902343	1
PANK4/ENSG00000157881/clean/1: 2514089- 2514353:-	67.875	0	2.11579	0	1	1
PANK4/ENSG00000157881/clean/1: 2514466- 2515561:-	64.25	3.03912	1.8834	1.61364	0.106605	1
PANK4/ENSG00000157881/clean/1: 2515717- 2518163:-	42.875	2.98399	1.4082	2.11902	0.034089	1
PANK4/ENSG00000157881/clean/1: 2518264- 2518515:-	50.375	1.59946	1.59611	1.0021	0.316297	1
PANK4/ENSG00000157881/clean/1: 2518597- 2519142:-	66.375	0	2.14234	0	1	1
PANK4/ENSG00000157881/clean/1: 2519324- 2519800:-	57	3.09178	2.12501	1.45495	0.145683	1
PANK4/ENSG00000157881/clean/1: 2519954- 2520321:-	52.5	1.82516	2.13537	0.854728	0.392702	1
PANK4/ENSG00000157881/clean/1: 2520414- 2520722:-	71.625	0	2.11769	0	1	1
PANK4/ENSG00000157881/clean/1: 2520906- 2521100:-	67.375	0	2.11948	0	1	1
PANK4/ENSG00000157881/known-exon/1: 2521315- 2521717:-	66.375	-0.287868	1.69796	-0.169538	0.865374	1
PANK4/ENSG00000157881/clean/1: 2521800- 2525600:-	0.625	0	6.36148	0	1	NA
PANK4/ENSG00000157881/clean/1: 2521800- 2526463:-	39.125	0	2.16364	0	1	1
HES5/ENSG00000197921/clean/1: 2529749- 2529845:-	0.625	0	6.46683	0	1	NA
HES5/ENSG00000197921/clean/1: 2530011- 2530110:-	0.875	0	4.78052	0	1	NA
TNFRSF14/ENSG00000157873/clean/1: 2556733- 2557725:+	17.875	0	2.28235	0	1	1
TNFRSF14/ENSG00000157873/clean/1: 2557834- 2558342:+	23.875	0	2.2282	0	1	1
TNFRSF14/ENSG00000157873/clean/1: 2558468- 2558880:+	1.25	-2.6126	3.96255	-0.659323	0.509688	NA
TNFRSF14/ENSG00000157873/clean/1: 2558468- 2559822:+	27.125	-0.0259934	1.40405	-0.0185131	0.98523	1
TNFRSF14/ENSG00000157873/clean/1: 2559978- 2560623:+	28.25	0	2.2234	0	1	1
TNFRSF14/ENSG00000157873/clean/1: 2560714- 2561493:+	1.5	-0.736967	3.6962	-0.199385	0.841961	NA
TNFRSF14/ENSG00000157873/clean/1: 2561815- 2562864:+	25.5	5.40293	1.98774	2.71813	0.00656528	0.529347
TNFRSF14/ENSG00000157873/clean/1: 2562896- 2563147:+	35.375	1.77856	0.95792	1.85669	0.0633548	1
FAM213B/ENSG00000157870/clean/1: 2587295- 2587740:+	6.75	0	2.57143	0	1	NA
FAM213B/ENSG00000157870/clean/1: 2587792- 2588335:+	0.125	0	7.06745	0	1	NA
FAM213B/ENSG00000157870/clean/1: 2588453- 2588529:+	0.75	4.02758	5.1391	0.783713	0.433209	NA
FAM213B/ENSG00000157870/clean/1: 2588453- 2588921:+	0.125	1.44269	7.06745	0.204132	0.838251	NA
FAM213B/ENSG00000157870/clean/1: 2588625- 2588921:+	2.25	0	3.50397	0	1	NA
FAM213B/ENSG00000157870/clean/1: 2589040- 2589409:+	6.375	0	2.62182	0	1	NA
MMEL1/ENSG00000142606/clean/1: 2592027- 2592654:-	0.25	0	6.99345	0	1	NA
MMEL1/ENSG00000142606/clean/1: 2592720- 2592832:-	0.125	0	7.06745	0	1	NA
MMEL1/ENSG00000142606/clean/1: 2592966- 2593813:-	0.125	0	7.06745	0	1	NA
PRDM16/ENSG00000142611/clean/1: 3425750- 3426050:+	0.125	0	7.06745	0	1	NA
ARHGEF16/ENSG00000130762/clean/1: 3468936- 3469432:+	0.125	0	7.06745	0	1	NA
ARHGEF16/ENSG00000130762/clean/1: 3476062- 3477874:+	0.25	0	6.99345	0	1	NA
ARHGEF16/ENSG00000130762/clean/1: 3478026- 3478423:+	0.125	0	7.06745	0	1	NA
ARHGEF16/ENSG00000130762/clean/1: 3478612- 3479516:+	0.125	0	7.06745	0	1	NA
ARHGEF16/ENSG00000130762/clean/1: 3479590- 3479811:+	0.125	1.44269	7.06745	0.204132	0.838251	NA
MEGF6/ENSG00000162591/clean/1: 3490959- 3492638:-	0.125	0	7.06745	0	1	NA
MEGF6/ENSG00000162591/clean/1: 3492767- 3493770:-	0.125	0	7.06745	0	1	NA
MEGF6/ENSG00000162591/clean/1: 3494741- 3495889:-	0.125	0	7.06745	0	1	NA
MEGF6/ENSG00000162591/clean/1: 3497119- 3497232:-	0.125	0	7.06745	0	1	NA
MEGF6/ENSG00000162591/clean/1: 3498499- 3498697:-	0.125	0	7.06745	0	1	NA
MEGF6/ENSG00000162591/clean/1: 3500764- 3500965:-	0.125	0	7.06745	0	1	NA
MEGF6/ENSG00000162591/clean/1: 3595447- 3602465:-	0.125	0	7.06745	0	1	NA
TPRG1L/ENSG00000158109/clean/1: 3625273- 3625423:+	16.5	0	2.28048	0	1	1
TPRG1L/ENSG00000158109/clean/1: 3625515- 3625712:+	30.875	0.823437	2.18021	0.377687	0.705663	1
TPRG1L/ENSG00000158109/clean/1: 3625515- 3627499:+	0.125	0	7.06745	0	1	NA
TPRG1L/ENSG00000158109/clean/1: 3625889- 3627499:+	36.5	0	2.15278	0	1	1
TPRG1L/ENSG00000158109/clean/1: 3627653- 3628408:+	40.75	0	2.15069	0	1	1
WRAP73/ENSG00000116213/known-exon/1: 3631117- 3631465:-	49.375	0.184031	0.678264	0.271327	0.78614	1
WRAP73/ENSG00000116213/clean/1: 3631657- 3632212:-	43.25	1.86729	1.30874	1.42679	0.153642	1
WRAP73/ENSG00000116213/clean/1: 3632338- 3633397:-	46.375	0.510193	1.2619	0.404305	0.685989	1
WRAP73/ENSG00000116213/clean/1: 3633503- 3634996:-	45.375	3.48287	1.73548	2.00686	0.0447646	1
WRAP73/ENSG00000116213/clean/1: 3635074- 3635159:-	37.375	2.12617	1.89825	1.12007	0.262685	1
WRAP73/ENSG00000116213/clean/1: 3635074- 3635943:-	18.25	-2.16992	1.62842	-1.33253	0.182686	1
WRAP73/ENSG00000116213/clean/1: 3635294- 3635943:-	32.625	2.43063	1.47	1.65349	0.098232	1
WRAP73/ENSG00000116213/clean/1: 3635294- 3636994:-	0.75	1.00001	5.07876	0.1969	0.843906	NA
WRAP73/ENSG00000116213/clean/1: 3636030- 3636994:-	51.375	0.42932	1.26064	0.340557	0.733437	1
WRAP73/ENSG00000116213/clean/1: 3637098- 3638749:-	61.875	0	2.11932	0	1	1
WRAP73/ENSG00000116213/clean/1: 3638822- 3646665:-	49.625	0	2.13659	0	1	1
WRAP73/ENSG00000116213/clean/1: 3646782- 3647407:-	47.5	0.700436	1.45034	0.482946	0.629134	1
WRAP73/ENSG00000116213/clean/1: 3647560- 3649930:-	38.25	0	2.14529	0	1	1
TP73/ENSG00000078900/clean/1: 3652641- 3682332:+	1.5	0	4.29744	0	1	NA
TP73/ENSG00000078900/clean/1: 3682430- 3683059:+	1.875	0	3.91793	0	1	NA
TP73/ENSG00000078900/clean/1: 3683180- 3707548:+	2.125	0	3.50555	0	1	NA
TP73/ENSG00000078900/clean/1: 3690944- 3707548:+	1	0	5.29902	0	1	NA
TP73/ENSG00000078900/clean/1: 3707791- 3722020:+	3.75	0	2.96654	0	1	NA
TP73/ENSG00000078900/clean/1: 3722207- 3723353:+	3.625	0	2.96903	0	1	NA
TP73/ENSG00000078900/clean/1: 3723469- 3727114:+	3.375	0	2.99954	0	1	NA
TP73/ENSG00000078900/clean/1: 3727224- 3727627:+	2.125	0	3.47368	0	1	NA
TP73/ENSG00000078900/clean/1: 3727770- 3728128:+	4.625	0	2.81673	0	1	NA
TP73/ENSG00000078900/clean/1: 3728217- 3729326:+	4.375	0	2.87862	0	1	NA
TP73/ENSG00000078900/clean/1: 3729448- 3729999:+	3.625	-0.814665	2.92337	-0.278673	0.780496	NA
TP73/ENSG00000078900/clean/1: 3729448- 3730926:+	0.125	0	7.06745	0	1	NA
TP73/ENSG00000078900/clean/1: 3730148- 3730926:+	3.125	0	3.10373	0	1	NA
TP73/ENSG00000078900/clean/1: 3731065- 3731462:+	4	0	2.90034	0	1	NA
TP73/ENSG00000078900/clean/1: 3731065- 3732746:+	0.25	0	7.06745	0	1	NA
TP73/ENSG00000078900/clean/1: 3731556- 3732746:+	2	0	3.52915	0	1	NA
SMIM1/ENSG00000235169/clean/1: 3773181- 3775298:+	3.25	0	3.10339	0	1	NA
LRRC47/ENSG00000130764/clean/1: 3781336- 3781511:-	197.75	-0.505486	2.07249	-0.243902	0.807306	1
LRRC47/ENSG00000130764/clean/1: 3781601- 3782660:-	167.75	0	2.07354	0	1	1
LRRC47/ENSG00000130764/clean/1: 3782763- 3783995:-	177.375	0	2.07505	0	1	1
LRRC47/ENSG00000130764/clean/1: 3784111- 3785086:-	136	-0.176324	1.03244	-0.170784	0.864394	1
LRRC47/ENSG00000130764/clean/1: 3785203- 3786848:-	153.25	0.699456	1.0805	0.647347	0.517407	1
LRRC47/ENSG00000130764/clean/1: 3787310- 3795861:-	109.375	0	2.08755	0	1	1
CEP104/ENSG00000116198/clean/1: 3815517- 3816279:-	24.75	0	2.21767	0	1	1
CEP104/ENSG00000116198/clean/1: 3816370- 3823173:-	37.125	0	2.16672	0	1	1
CEP104/ENSG00000116198/clean/1: 3823241- 3823423:-	54.125	0	2.13082	0	1	1
CEP104/ENSG00000116198/clean/1: 3823562- 3825757:-	43.75	1.01869	2.13507	0.477124	0.633274	1
CEP104/ENSG00000116198/clean/1: 3825866- 3826369:-	39.875	0	2.15486	0	1	1
CEP104/ENSG00000116198/clean/1: 3826436- 3826707:-	33.5	0	2.166	0	1	1
CEP104/ENSG00000116198/clean/1: 3826744- 3829265:-	35.5	0.0386862	1.89375	0.0204284	0.983702	1
CEP104/ENSG00000116198/clean/1: 3829373- 3829790:-	33.125	0	2.16132	0	1	1
CEP104/ENSG00000116198/clean/1: 3829997- 3831045:-	23.125	0	2.2293	0	1	1
CEP104/ENSG00000116198/clean/1: 3831222- 3833861:-	37.25	0	2.14883	0	1	1
CEP104/ENSG00000116198/clean/1: 3834035- 3834924:-	35.625	3.14916	1.36491	2.30723	0.0210422	0.889525
CEP104/ENSG00000116198/clean/1: 3835092- 3836494:-	33.125	3.66246	1.91425	1.91326	0.0557151	1
CEP104/ENSG00000116198/clean/1: 3835092- 3836914:-	0.125	1.44269	7.06745	0.204132	0.838251	NA
CEP104/ENSG00000116198/clean/1: 3837345- 3838963:-	5.75	0.857728	2.621	0.327252	0.743477	NA
CEP104/ENSG00000116198/clean/1: 3839119- 3839607:-	40.625	0	2.14129	0	1	1
CEP104/ENSG00000116198/clean/1: 3839776- 3844906:-	39.875	1.53698	1.47574	1.04149	0.297646	1
CEP104/ENSG00000116198/clean/1: 3843323- 3844906:-	0.75	1.00001	5.07876	0.1969	0.843906	NA
CEP104/ENSG00000116198/clean/1: 3844983- 3845288:-	43.75	0	2.15013	0	1	1
CEP104/ENSG00000116198/clean/1: 3845351- 3847474:-	42.25	0	2.14785	0	1	1
CEP104/ENSG00000116198/clean/1: 3847613- 3848607:-	39.125	3.06139	1.71246	1.78771	0.0738226	1
CEP104/ENSG00000116198/clean/1: 3847613- 3852294:-	1.125	-1.99997	3.73765	-0.535087	0.59259	NA
CEP104/ENSG00000116198/clean/1: 3848781- 3852294:-	25.125	0.0146458	1.6491	0.00888108	0.992914	1
CEP104/ENSG00000116198/clean/1: 3852421- 3856888:-	25.375	3.06964	1.96925	1.55878	0.119047	1
DFFB/ENSG00000169598/clean/1: 3857717- 3858717:+	11.125	0	2.38171	0	1	NA
DFFB/ENSG00000169598/clean/1: 3858844- 3860419:+	0.375	1.00001	6.99344	0.142992	0.886296	NA
DFFB/ENSG00000169598/clean/1: 3858844- 3865811:+	10.75	1.10433	2.15607	0.512195	0.608515	NA
DFFB/ENSG00000169598/clean/1: 3866000- 3867973:+	11.5	0	2.36389	0	1	NA
DFFB/ENSG00000169598/clean/1: 3868053- 3869604:+	9.875	0	2.42766	0	1	NA
DFFB/ENSG00000169598/clean/1: 3869775- 3872471:+	10.875	0	2.39875	0	1	NA
DFFB/ENSG00000169598/clean/1: 3872572- 3883506:+	12	0	2.38718	0	1	NA
C1orf174/ENSG00000198912/clean/1: 3890073- 3890568:-	125.375	0	2.08844	0	1	1
C1orf174/ENSG00000198912/clean/1: 3892996- 3895294:-	0.25	0	6.99345	0	1	NA
C1orf174/ENSG00000198912/clean/1: 3892996- 3900171:-	69.875	0	2.10453	0	1	1
C1orf174/ENSG00000198912/clean/1: 3896183- 3900171:-	0.5	0	6.96861	0	1	NA
AJAP1/ENSG00000196581/clean/1: 4655454- 4711899:+	7.5	0	2.57965	0	1	NA
AJAP1/ENSG00000196581/clean/1: 4712699- 4769852:+	15.5	0	2.32566	0	1	1
AJAP1/ENSG00000196581/clean/1: 4769940- 4772279:+	14.625	0	2.29872	0	1	NA
AJAP1/ENSG00000196581/clean/1: 4772525- 4774426:+	17.875	0	2.28322	0	1	1
AJAP1/ENSG00000196581/clean/1: 4774558- 4777400:+	4.25	0	2.82595	0	1	NA
AJAP1/ENSG00000196581/clean/1: 4774558- 4782544:+	10.75	0	2.39469	0	1	NA
NPHP4/ENSG00000131697/clean/1: 5863405- 5863889:-	15.375	0.991777	1.28652	0.770899	0.440767	1
NPHP4/ENSG00000131697/clean/1: 5864033- 5864337:-	12	0	2.35801	0	1	NA
NPHP4/ENSG00000131697/clean/1: 5864517- 5865101:-	13.375	0.659925	2.14071	0.308273	0.757874	NA
NPHP4/ENSG00000131697/clean/1: 5865273- 5866372:-	11.625	-1.12076	2.16696	-0.517204	0.605014	NA
NPHP4/ENSG00000131697/clean/1: 5866458- 5867029:-	11.375	0	2.38545	0	1	NA
NPHP4/ENSG00000131697/clean/1: 5867115- 5867739:-	12.25	0	2.39984	0	1	NA
NPHP4/ENSG00000131697/clean/1: 5867896- 5873251:-	15.5	0	2.31972	0	1	1
NPHP4/ENSG00000131697/clean/1: 5873335- 5874470:-	14.5	-0.480171	2.33217	-0.20589	0.836877	NA
NPHP4/ENSG00000131697/clean/1: 5874657- 5874873:-	16	-0.425622	2.28867	-0.185969	0.852469	1
NPHP4/ENSG00000131697/clean/1: 5875100- 5877092:-	18.625	0	2.26925	0	1	1
NPHP4/ENSG00000131697/clean/1: 5877298- 5880113:-	13.25	0	2.32353	0	1	NA
NPHP4/ENSG00000131697/clean/1: 5879632- 5880113:-	0.25	0	6.99345	0	1	NA
NPHP4/ENSG00000131697/clean/1: 5880239- 5887285:-	14	0	2.34931	0	1	NA
NPHP4/ENSG00000131697/clean/1: 5887466- 5890867:-	12.625	0	2.36709	0	1	NA
NPHP4/ENSG00000131697/clean/1: 5891028- 5904616:-	18.875	0	2.24593	0	1	1
NPHP4/ENSG00000131697/clean/1: 5904804- 5905291:-	18.5	0	2.27404	0	1	1
NPHP4/ENSG00000131697/clean/1: 5905483- 5905631:-	19	0	2.26533	0	1	1
NPHP4/ENSG00000131697/clean/1: 5905780- 5907114:-	5.875	0	2.63219	0	1	NA
NPHP4/ENSG00000131697/clean/1: 5907222- 5909151:-	12.375	0	2.35969	0	1	NA
NPHP4/ENSG00000131697/clean/1: 5909213- 5927648:-	17.5	0	2.26163	0	1	1
NPHP4/ENSG00000131697/clean/1: 5927787- 5933146:-	13.25	0	2.34213	0	1	NA
NPHP4/ENSG00000131697/clean/1: 5933329- 5947103:-	20.875	0	2.25984	0	1	1
NPHP4/ENSG00000131697/clean/1: 5947230- 5948069:-	16.125	0	2.32375	0	1	1
NPHP4/ENSG00000131697/clean/1: 5948251- 5952699:-	13	0	2.3569	0	1	NA
NPHP4/ENSG00000131697/clean/1: 5952836- 5961793:-	14.5	0	2.30715	0	1	NA
NPHP4/ENSG00000131697/clean/1: 5961949- 5967298:-	18.125	0	2.26403	0	1	1
NPHP4/ENSG00000131697/clean/1: 5967363- 5969086:-	18.625	0	2.27627	0	1	1
NPHP4/ENSG00000131697/clean/1: 5969259- 5978269:-	18.5	0	2.2706	0	1	1
NPHP4/ENSG00000131697/clean/1: 5978413- 5986154:-	15.25	2.30182	2.28426	1.00769	0.313604	1
NPHP4/ENSG00000131697/clean/1: 5986327- 5992243:-	6.75	3.42619	2.22751	1.53812	0.124019	NA
KCNAB2/ENSG00000069424/clean/1: 5991556- 6040516:+	0.375	1.00001	6.99344	0.142992	0.886296	NA
KCNAB2/ENSG00000069424/clean/1: 5992788- 5995862:+	1.5	1.99998	3.39031	0.58991	0.555251	NA
KCNAB2/ENSG00000069424/clean/1: 5992788- 6018634:+	12.875	0.940053	1.72409	0.545245	0.585585	NA
KCNAB2/ENSG00000069424/clean/1: 5992788- 6040516:+	39.75	1.71988	1.92474	0.893567	0.371554	1
KCNAB2/ENSG00000069424/clean/1: 5996084- 6007438:+	0.875	3.0276	4.49697	0.673254	0.500786	NA
KCNAB2/ENSG00000069424/clean/1: 6018835- 6040516:+	0.75	3.44262	5.14972	0.668506	0.50381	NA
KCNAB2/ENSG00000069424/clean/1: 6026445- 6040516:+	112.125	2.13767	1.73244	1.23391	0.217238	1
KCNAB2/ENSG00000069424/clean/1: 6034794- 6040516:+	0.25	2.44267	6.99344	0.34928	0.726879	NA
KCNAB2/ENSG00000069424/clean/1: 6036048- 6040516:+	0.125	1.44269	7.06745	0.204132	0.838251	NA
KCNAB2/ENSG00000069424/clean/1: 6040645- 6041167:+	1.25	4.44263	3.71256	1.19665	0.231443	NA
KCNAB2/ENSG00000069424/clean/1: 6040645- 6072754:+	92	1.75174	1.34359	1.30377	0.192312	1
KCNAB2/ENSG00000069424/clean/1: 6041872- 6072754:+	45.375	1.8568	1.39144	1.33445	0.182058	1
KCNAB2/ENSG00000069424/clean/1: 6046183- 6051510:+	1.25	1.2224	4.17534	0.292766	0.769701	NA
KCNAB2/ENSG00000069424/clean/1: 6046183- 6072754:+	0.875	2.44266	4.52235	0.54013	0.589107	NA
KCNAB2/ENSG00000069424/clean/1: 6051754- 6072754:+	0.625	0.58501	5.41878	0.10796	0.914028	NA
[truncated: 149,992 more rows]

## Sheet: Overview
JJN3	OPM2	XG7
RPL10	RPL10	MAF1
[truncated: 216 more rows]

## Sheet: Groups
Names	total	elements
[truncated: 319 more rows]
