# Supplementary material for: Inhibition of the Protein Arginine Methyltransferase PRMT5 in High-Risk Multiple Myeloma as a Novel Treatment Approach
Source: Front Cell Dev Biol. 2022 Jun 8;10:879057. doi: 10.3389/fcell.2022.879057 (PMC9213887; doi:10.3389/fcell.2022.879057)
Supplement: Supplementary file 4 [file Table1.XLSX]

## Sheet: gene set 457 genes
Gene name
ABL1
APEX1
ATM
ATR
ATRIP
ATRX
BARD1
BAX
BBC3
BLM
BRCA1
BRIP1
CDC25A
CDC25C
CDK7
CDKN1A
CHEK1
CHEK2
CIB1
CRY1
CSNK2A2
DDB1
DDB2
DDIT3
ERCC1
ERCC2
EXO1
FANCA
FANCD2
FANCG
FEN1
GADD45A
GADD45G
H2AFX
HUS1
LIG1
MAPK12
MBD4
MCPH1
MDC1
MLH1
MLH3
MPG
MRE11A
MSH2
MSH3
NBN
NTHL1
OGG1
PARP1
PCNA
PMS1
PMS2
PNKP
PPM1D
PPP1R15A
PRKDC
RAD1
RAD17
RAD18
RAD21
RAD50
RAD51
RAD51B
RAD9A
RBBP8
REV1
RNF168
RNF8
RPA1
SIRT1
SMC1A
SUMO1
TOPBP1
TP53
TP53BP1
TP73
UNG
XPA
XPC
XRCC1
XRCC2
XRCC3
XRCC6
APEX2
ATXN3
BRCA2
CCNH
CCNO
DMC1
ERCC3
ERCC4
ERCC5
ERCC6
ERCC8
LIG3
LIG4
MGMT
MMS19
MSH4
MSH5
MSH6
MUTYH
NEIL1
NEIL2
NEIL3
PARP2
PARP3
POLB
POLD3
POLL
RAD23A
RAD23B
RAD51C
RAD51D
RAD52
RAD54L
RFC1
RPA3
SLK
SMUG1
TDG
TOP3A
TOP3B
TREX1
XAB2
XRCC4
XRCC5
XRCC6BP1
NTH1
MYG
KDM1A
ASH1L
ATF2
AURKA
AURKB
AURKC
CARM1
CDYL
CIITA
CSRP2BP
DNMT1
DNMT3A
DNMT3B
DOT1L
DZIP3
EHMT2
ESCO1
ESCO2
HAT1
HDAC1
HDAC10
HDAC11
HDAC2
HDAC3
HDAC4
HDAC5
HDAC6
HDAC7
HDAC8
HDAC9
KDM5B
KDM5C
KDM4A
KDM4C
KDM6B
KAT2A
KAT2B
KAT5
MBD2
KMT2A
KMT2C
KMT2E
MYSM1
KAT8
KAT7
KAT6A
KAT6B
NCOA1
NCOA3
NCOA6
NEK6
NSD1
PAK1
PRMT1
PRMT2
PRMT3
PRMT5
PRMT6
PRMT7
PRMT8
RNF2
RNF20
RPS6KA3
RPS6KA5
SETD1A
SETD1B
SETD2
SETD3
SETD4
SETD5
SETD6
SETD7
SETD8
SETDB1
SETDB2
SMYD3
SUV39H1
SUV420H1
UBE2A
UBE2B
USP16
USP21
USP22
WHSC1
KDM1B
KDM2A
KDM2B
KDM3A
KDM3B
KDM4B
KDM4D
KDM4E
KDM5A
KDM5D
KDM6A
KDM7A
KDM8
PHF2
PHF8
UTY
CLOCK
CREBBP
ELP3
EP300
GTF3C4
NCOA2
TAF1
EHMT1
EZH1
EZH2
KMT2B
KMT2D
PRDM2
SMYD1
SMYD2
SUV39H2
SUV420H2
ARID1A
ASXL1
BAZ1A
BAZ1B
BAZ2A
BAZ2B
BMI1
BPTF
BRD1
BRD2
BRD3
BRD4
BRD7
BRD8
BRDT
BRPF1
BRPF3
BRWD1
WDR11
BRWD3
CBX1
CBX3
CBX4
CBX5
CBX6
CBX7
CBX8
CDYL2
CHD1
CHD2
CHD3
CHD4
CHD5
CHD6
CHD7
CHD8
CHD9
CTBP1
CTBP2
CTCF
EED
ING1
ING2
ING3
ING4
ING5
INO80
MBD1
MBD3
MECP2
HINFP
MTA1
MTA2
NAB2
PBRM1
PCGF1
PCGF2
PCGF3
PCGF5
PCGF6
PHC1
PHC2
PHF1
PHF13
PHF21A
PHF21B
PHF3
PHF5A
PHF6
PHF7
RING1
SMARCA2
SMARCA4
SPEN
SUZ12
TRIM27
ZMYND8
TET1
TET2
TET3
IDH1
IDH2
CHD1L
DDX1
DDX3P1
DDX3P2
DDX3P3
DDX3X
DDX3Y
DDX4
DDX5
DDX6
DDX6P1
DDX6P2
DDX7
DDX10
DDX10P1
DDX10P2
DDX11
DDX11-AS1
DDX11L1
DDX11L2
DDX11L3
DDX11L4
DDX11L5
DDX11L6
DDX11L7
DDX11L8
DDX11L9
DDX11L10
DDX11L11
DDX11L13
DDX11L15
DDX11L16
DDX12P
DDX17
DDX18
DDX18P1
DDX18P2
DDX18P3
DDX18P4
DDX18P5
DDX18P6
DDX19A
DDX19B
DDX20
DDX20P1
DDX21
DDX23
DDX24
DDX25
DDX26B
DDX26B-AS1
DDX27
DDX28
DDX31
DDX39A
DDX39AP1
DDX39B
DDX39B-AS1
DDX39BP1
DDX39BP2
DDX41
DDX42
DDX43
DDX43P1
DDX43P2
DDX43P3
DDX46
DDX47
DDX49
DDX50
DDX50P1
DDX50P2
DDX51
DDX52
DDX53
DDX54
DDX55
DDX55P1
DDX56
DHX9
DHX9P1
DHX15
DHX16
DHX29
DHX30
DNA2
HELB
HELLS
HELQ
HELT
HELZ
HELZ2
FBXO18
HFM1
HLTF
IFIH
PIF1
RECQL
RTEL1
RTEL1P1
SHPRH
WRN
WRNIP1
RECQL4
RECQL5
APTX
CETN2
DCLRE1C
ERCC6 /// PGBD3
FANCB
FANCC
FANCE
FANCF
FANCI
FANCL
FANCM
NHEJ1
PMS2 /// PMS2CL
POLD1
POLD2
POLD4
POLE
POLN
RIF1
RMI1
RPA2
SETMAR
227350_at
223556_at
220085_at
227349_at
234040_at
241784_x_at
1554342_s_at
228736_at
1554341_a_at
243809_at
225910_at
203674_at
240486_at
228230_at
232517_s_at
232787_at
232518_at
1564285_at
241469_at
206495_s_at
202983_at
204883_s_at
217618_x_at
204884_s_at
201193_at
1555037_a_at
242956_at
210046_s_at
210045_at
208415_x_at
209808_x_at
210350_x_at
205981_s_at
213544_at
205070_at
231863_at
242293_at
230719_at
48825_at
218234_at
228287_at
223871_x_at
229197_at
241447_at
229356_x_at
225357_s_at
202182_at
203845_at
214258_x_at
206689_x_at
209192_x_at
202423_at
226547_at
216361_s_at
1559142_at
212462_at
212452_x_at
214496_x_at
211874_s_at
1562236_at
200049_at
221820_s_at
214885_at
212348_s_at
227021_at
1553150_at
208987_s_at
208988_at
208989_s_at
226215_s_at
212689_s_at
242758_x_at
201643_x_at
210878_s_at
203204_s_at
203205_at
212496_s_at
212492_s_at
212495_at
215616_s_at
235789_at
230126_s_at
216023_at
1559073_at
209984_at
244385_at
1556493_a_at
214861_at
220278_at
242788_at
202040_s_at
215698_at
226371_at
230226_s_at
226367_at
201549_x_at
211202_s_at
201548_s_at
201547_at
202383_at
239207_at
203992_s_at
203991_s_at
203990_s_at
238220_at
41386_i_at
41387_r_at
1556067_a_at
213146_at
1556066_at
220070_at
241045_at
226981_at
212080_at
212076_at
212079_s_at
212078_s_at
216624_s_at
1565436_s_at
244110_at
220546_at
1559856_s_at
229935_s_at
203419_at
217069_at
217075_x_at
222415_at
222414_at
222413_s_at
235859_at
232940_s_at
1557158_s_at
227527_at
231974_at
227528_s_at
211790_s_at
216845_x_at
223189_x_at
223190_s_at
226100_at
202726_at
204123_at
207348_s_at
1555169_at
227766_at
206235_at
1562022_s_at
203742_s_at
206106_at
1556341_s_at
1556340_at
203353_s_at
208595_s_at
1555611_s_at
226862_at
241813_at
202484_s_at
202485_s_at
214396_s_at
214397_at
41160_at
202463_s_at
209579_s_at
214047_s_at
209580_s_at
214048_at
1557347_at
232243_at
1554155_at
219592_at
228778_at
203062_s_at
203061_s_at
202617_s_at
202618_s_at
202616_s_at
241924_at
204880_at
219396_s_at
241477_at
202520_s_at
204838_s_at
214525_x_at
217216_x_at
202167_s_at
203686_at
205395_s_at
211334_at
242456_at
209421_at
210947_s_at
205887_x_at
210533_at
212913_at
210410_s_at
221406_s_at
202911_at
211450_s_at
211449_at
211783_s_at
202247_s_at
203444_s_at
207727_s_at
225760_at
238644_at
1569706_at
212803_at
216017_s_at
202907_s_at
202906_s_at
202905_x_at
217299_s_at
240510_at
210249_s_at
209107_x_at
209106_at
209105_at
212867_at
205731_s_at
205732_s_at
215605_at
207700_s_at
209060_x_at
209061_at
211352_s_at
209062_x_at
1562439_at
208979_at
1568874_at
226585_at
219502_at
223158_s_at
223159_s_at
239267_at
223561_at
219418_at
235760_at
219084_at
225654_at
243612_at
209731_at
205760_s_at
205301_s_at
215272_at
226507_at
230100_x_at
209615_s_at
1565772_at
208644_at
204752_x_at
215773_x_at
214086_s_at
209940_at
223238_s_at
220355_s_at
223400_s_at
232613_at
224152_s_at
221212_x_at
210023_s_at
210022_at
214239_x_at
203792_x_at
213551_x_at
203793_x_at
212753_at
204564_at
238084_at
227935_s_at
229194_at
226326_at
235331_x_at
229996_s_at
224326_s_at
201202_at
218338_at
225958_at
200919_at
238131_at
40446_at
202928_s_at
225005_at
212726_at
207138_at
203278_s_at
1554153_a_at
227090_at
1558965_at
217954_s_at
217952_x_at
215718_s_at
217951_s_at
217953_at
225309_at
225501_at
224442_at
215622_x_at
221611_s_at
221930_at
212916_at
215065_at
238837_at
228252_at
1555591_at
213677_s_at
236609_at
228803_at
1554743_x_at
1554742_at
221206_at
209805_at
218961_s_at
203616_at
234907_x_at
203422_at
201115_at
212836_at
239816_at
202996_at
216026_s_at
221049_s_at
242804_at
233454_at
204566_at
230330_at
37028_at
202014_at
203057_s_at
205277_at
203056_s_at
216433_s_at
216445_at
208694_at
210543_s_at
215757_at
206445_s_at
1565016_at
228725_x_at
202098_s_at
221564_at
228722_at
210384_at
216069_at
213320_at
217786_at
1564521_x_at
1564520_s_at
223275_at
219408_at
230839_at
207772_s_at
204461_x_at
210216_x_at
204460_s_at
235253_at
228535_at
207405_s_at
210826_x_at
211228_s_at
223417_at
224200_s_at
238670_at
238748_at
200608_s_at
200607_s_at
201046_s_at
201039_s_at
201222_s_at
201223_s_at
223598_at
214422_at
208393_s_at
209349_at
205024_s_at
205023_at
1561122_a_at
1554496_at
210255_at
216880_at
209849_s_at
206066_s_at
37793_r_at
209965_s_at
211904_x_at
205647_at
236880_at
210630_s_at
204558_at
204828_at
203344_s_at
212918_at
212917_x_at
205091_x_at
210568_s_at
1553015_a_at
213520_at
221686_s_at
34063_at
211468_s_at
1561720_at
210309_at
218428_s_at
222628_s_at
243592_at
222629_at
208021_s_at
209085_x_at
236620_at
226503_at
214700_x_at
241820_at
240098_at
233781_s_at
233780_at
214872_at
35685_at
208371_s_at
218979_at
226832_at
1553127_a_at
205215_at
222683_at
203160_s_at
203161_s_at
201528_at
201529_s_at
236675_at
201756_at
209507_at
226335_at
203843_at
204633_s_at
204635_at
1554319_at
216325_x_at
213829_x_at
206092_x_at
211526_s_at
213202_at
213153_at
212493_s_at
215038_s_at
220946_s_at
212465_at
229940_at
213989_x_at
219482_at
230899_at
221806_s_at
1569105_at
1569106_s_at
222575_at
244691_at
219751_at
1554555_a_at
224928_at
244653_at
228443_s_at
225118_at
220200_s_at
225094_at
203155_at
214197_s_at
235339_at
235338_s_at
238684_at
238731_at
1564972_x_at
1564970_at
1554059_at
206554_x_at
1554060_s_at
226366_at
218878_s_at
206875_s_at
206874_s_at
217707_x_at
206542_s_at
206544_x_at
212257_s_at
212258_s_at
228926_s_at
206543_at
214728_x_at
208794_s_at
215714_s_at
213720_s_at
212520_s_at
208793_x_at
1569073_x_at
214360_at
213719_s_at
201589_at
239688_at
217555_at
1555677_s_at
223684_s_at
218685_s_at
234708_at
243045_at
228406_at
212922_s_at
212921_at
243288_at
218788_s_at
201997_s_at
201996_s_at
1556059_s_at
1556058_s_at
211069_s_at
208761_s_at
208762_at
218619_s_at
1554572_a_at
219262_at
218242_s_at
222759_at
222566_at
224431_s_at
1570058_at
212287_at
213971_s_at
1566190_at
1566191_at
227205_at
216955_at
216711_s_at
203743_s_at
228906_at
227624_at
235461_at
1569385_s_at
235542_at
214754_at
1554641_a_at
204946_s_at
214299_at
214300_s_at
215781_s_at
213660_s_at
202633_at
201746_at
211300_s_at
203050_at
1569098_s_at
1569097_at
1554379_a_at
232546_at
220804_s_at
34689_at
205875_s_at
210541_s_at
212116_at
212118_at
201899_s_at
201898_s_at
228588_s_at
202334_s_at
211763_s_at
202333_s_at
239163_at
202335_s_at
224118_at
202330_s_at
218386_x_at
228822_s_at
222616_s_at
218367_x_at
232219_x_at
234735_s_at
200083_at
216964_at
220861_at
216957_at
218090_s_at
229694_at
209053_s_at
209054_s_at
222777_s_at
209052_s_at
222778_s_at
223472_at
205667_at
222489_s_at
227619_at
230847_at
218015_s_at
218110_at
205672_at
209375_at
203655_at
207598_x_at
216299_s_at
205071_x_at
210813_s_at
205072_s_at
210812_at
208642_s_at
208643_s_at
232633_at
200792_at
215308_at
227678_at
1554349_at
209049_s_at
209048_s_at
230533_at
214795_at
207130_at

## Sheet: prognostic genes TT cohort
Probe-ID	Name	Maxstat_Cutpoint	Chisq	pvalue	multiple testing	Hazard_Ratio	Prognostic
204603_at	EXO1	536.6	46	1.3e-11	6.9225e-09	4.9	Bad
228131_at	ERCC1	432.4	5.7	0.017	0.0447037	4.7	Bad
213008_at	FANCI	367.5	40	2.4e-10	8.52e-08	4.6	Bad
212803_at	NAB2	67.7	10	0.0013	0.00819231	4.5	Bad
205394_at	CHEK1	616.3	40	2.9e-10	7.72125e-08	4.4	Bad
241813_at	MBD1	18.7	9.2	0.0024	0.0125911	4.2	Bad
208987_s_at	KDM2A	1398.1	8.3	0.004	0.0171084	4	Bad
1568889_at	FANCD2	99.9	6.6	0.01	0.031791	4	Bad
201899_s_at	UBE2A	4286.2	29	7.7e-08	8.2005e-06	3.9	Bad
209849_s_at	RAD51C	987.7	28	9.5e-08	7.78269e-06	3.8	Bad
1555772_a_at	CDC25A	343.9	33	1.1e-08	1.67357e-06	3.8	Bad
212917_x_at	RECQL	1354.5	39	4.5e-10	9.585e-08	3.7	Bad
204977_at	DDX10	988.2	5.8	0.016	0.0432487	3.7	Bad
210216_x_at	RAD1	1156.8	33	8e-09	1.42e-06	3.6	Bad
1552937_s_at	ATRIP	158.3	8.7	0.0032	0.0151467	3.6	Bad
205731_s_at	NCOA2	308.6	5.3	0.021	0.0486196	3.6	Bad
203344_s_at	RBBP8	2648	31	2.2e-08	2.92875e-06	3.5	Bad
204767_s_at	FEN1	1909.3	26	3.8e-07	1.92714e-05	3.5	Bad
208079_s_at	AURKA	702.4	25	5.4e-07	2.3004e-05	3.5	Bad
201589_at	SMC1A	3300.5	31	2.9e-08	3.43167e-06	3.4	Bad
222713_s_at	FANCF	1359.9	27	2e-07	1.33125e-05	3.4	Bad
1554572_a_at	SUV39H2	902.5	25	6.9e-07	2.82635e-05	3.4	Bad
200607_s_at	RAD21	2992.1	22	2.8e-06	8.28333e-05	3.4	Bad
201697_s_at	DNMT1	1423.7	24	1e-06	3.80357e-05	3.4	Bad
203100_s_at	CDYL	582.9	7.9	0.0049	0.0200712	3.4	Bad
218689_at	FANCF	859.2	6.6	0.01	0.0316964	3.4	Bad
203358_s_at	EZH2	691.7	29	9.2e-08	8.165e-06	3.3	Bad
209421_at	MSH2	757.6	28	1.5e-07	1.14107e-05	3.3	Bad
205091_x_at	RECQL	1327.3	29	8.2e-08	7.93909e-06	3.3	Bad
212918_at	RECQL	1899.9	23	2.1e-06	6.98906e-05	3.3	Bad
1566191_at	SUZ12	11.5	9	0.0027	0.0135637	3.3	Bad
233288_at	ATR	20.7	8.9	0.0028	0.014	3.3	Bad
210925_at	CIITA	114.1	6.2	0.013	0.0377248	3.3	Bad
204768_s_at	FEN1	1639.9	23	2e-06	6.87097e-05	3.2	Bad
201202_at	PCNA	3947.2	22	2.5e-06	7.60714e-05	3.2	Bad
214728_x_at	SMARCA4	946.7	5.7	0.017	0.0435216	3.2	Bad
213007_at	FANCI	736.8	27	1.8e-07	1.278e-05	3.1	Bad
204092_s_at	AURKA	769.6	26	3.4e-07	2.01167e-05	3.1	Bad
218979_at	RMI1	1216.4	26	3.5e-07	1.96184e-05	3.1	Bad
218367_x_at	USP21	1282.3	26	4.1e-07	1.98477e-05	3.1	Bad
220085_at	HELLS	49.9	21	4.3e-06	0.000111695	3.1	Bad
213647_at	DNA2	441.9	20	6e-06	0.000130408	3.1	Bad
204696_s_at	CDC25A	201.9	26	4.2e-07	1.94478e-05	3.1	Bad
1553015_a_at	RECQL4	839.3	21	3.9e-06	0.0001065	3.1	Bad
203743_s_at	TDG	1628.7	19	1.6e-05	0.000293793	3.1	Bad
204520_x_at	BRD1	518.5	5.4	0.021	0.0490461	3.1	Bad
218619_s_at	SUV39H1	563	27	2.1e-07	1.31559e-05	3	Bad
201898_s_at	UBE2A	2381.3	25	7e-07	2.76111e-05	3	Bad
227349_at	HELLS	337.2	22	2.2e-06	7.1e-05	3	Bad
204460_s_at	RAD1	851.2	21	5.1e-06	0.000123443	3	Bad
208642_s_at	XRCC5	6221.1	19	1.1e-05	0.000216944	3	Bad
242456_at	MRE11A	121.6	7.3	0.0068	0.0243838	3	Bad
200608_s_at	RAD21	5594.2	22	2.3e-06	7.20441e-05	2.9	Bad
200792_at	XRCC6	7355.1	18	2.2e-05	0.000384098	2.9	Bad
1557217_a_at	FANCB	32.7	16	5e-05	0.000783088	2.9	Bad
212348_s_at	KDM1A	1211.4	12	0.00066	0.00520667	2.9	Bad
208859_s_at	ATRX	237.5	7	0.0079	0.0272282	2.9	Bad
213998_s_at	DDX17	404.1	5.8	0.016	0.0431392	2.9	Bad
215460_x_at	BRD1	504.8	5.7	0.017	0.0451496	2.9	Bad
227545_at	BARD1	933.9	21	3.9e-06	0.000109303	2.8	Bad
223556_at	HELLS	389.7	18	2.4e-05	0.000412258	2.8	Bad
208382_s_at	DMC1	249.8	23	1.9e-06	6.745e-05	2.8	Bad
212539_at	CHD1L /// LOC101060601	1269.3	22	3.5e-06	0.000100743	2.8	Bad
211450_s_at	MSH6	999.2	21	4e-06	0.0001065	2.8	Bad
202911_at	MSH6	2191.5	21	5.4e-06	0.0001278	2.8	Bad
205167_s_at	CDC25C	258	21	5.8e-06	0.000128688	2.8	Bad
201833_at	HDAC2	3304.1	20	6.6e-06	0.000137824	2.8	Bad
223785_at	FANCI	660.9	19	1.1e-05	0.000221038	2.8	Bad
204531_s_at	BRCA1	471	16	6.8e-05	0.000978649	2.8	Bad
202040_s_at	KDM5A	786.2	9	0.0028	0.0138698	2.8	Bad
210813_s_at	XRCC4	450.9	5.6	0.018	0.0442725	2.8	Bad
1552787_at	HELB	341.2	19	1.2e-05	0.000232364	2.7	Bad
202098_s_at	PRMT2	194.2	5.9	0.015	0.0408568	2.7	Bad
221703_at	BRIP1	91.7	21	5.8e-06	0.000131426	2.7	Bad
242069_at	CBX5	237	11	0.00074	0.00555	2.7	Bad
228822_s_at	USP16	2469.7	5.9	0.015	0.0407526	2.7	Bad
209464_at	AURKB	364.8	18	2.6e-05	0.000439524	2.6	Bad
205024_s_at	RAD51	543.3	18	2.6e-05	0.000426	2.6	Bad
1556988_s_at	CHD1L /// LOC101060601	709.9	14	0.00019	0.00232586	2.6	Bad
209507_at	RPA3	4298.8	12	0.0005	0.00429435	2.6	Bad
201584_s_at	DDX39A	3224.3	19	1.5e-05	0.000280263	2.6	Bad
244519_at	ASXL1	1066.4	18	2.1e-05	0.00037275	2.6	Bad
238070_at	CHD1L /// LOC101060601	298.2	16	6.3e-05	0.00091911	2.6	Bad
210416_s_at	CHEK2	411	15	0.00011	0.00148291	2.6	Bad
210568_s_at	RECQL	1046.4	15	0.00012	0.00153976	2.6	Bad
209965_s_at	RAD51D	283.5	14	0.00021	0.00245769	2.6	Bad
201115_at	POLD2	1323.3	14	0.00022	0.00249255	2.6	Bad
222737_s_at	BRD7	1671.6	12	0.00045	0.00399375	2.6	Bad
31807_at	DDX49	1013.8	11	0.00084	0.00600403	2.6	Bad
208445_s_at	BAZ1B	1057.6	11	0.0011	0.00723148	2.6	Bad
211449_at	MSH6	16.9	6	0.014	0.0391339	2.6	Bad
225432_s_at	CSRP2BP	248.7	5.7	0.017	0.0450373	2.6	Bad
224200_s_at	RAD18	280.5	18	2.6e-05	0.000432656	2.5	Bad
204461_x_at	RAD1	1271.5	17	3.5e-05	0.000556343	2.5	Bad
227350_at	HELLS	408.2	14	0.00021	0.00251292	2.5	Bad
202048_s_at	CBX6	1262.5	16	6.2e-05	0.000917083	2.5	Bad
213544_at	ING2	77.2	13	0.00026	0.00279697	2.5	Bad
203422_at	POLD1	818.1	13	0.00026	0.002769	2.5	Bad
209674_at	CRY1	1673.1	13	0.00037	0.0035183	2.5	Bad
202330_s_at	UNG	1211.4	12	0.00048	0.0041561	2.5	Bad
212107_s_at	DHX9	1493.6	11	0.00073	0.00551383	2.5	Bad
213336_at	BAZ1B	87.6	7.8	0.0054	0.020837	2.5	Bad
201183_s_at	CHD4	1605.4	7.3	0.0068	0.0244662	2.5	Bad
238644_at	MYSM1	149.6	6.5	0.011	0.0336638	2.5	Bad
215308_at	XRCC6	68.5	5.6	0.018	0.0441705	2.5	Bad
206066_s_at	RAD51C	556.4	16	5.2e-05	0.000791143	2.4	Bad
205393_s_at	CHEK1	414	13	0.00024	0.0026625	2.4	Bad
234733_s_at	FANCM	136.1	6.8	0.0089	0.0291646	2.4	Bad
208644_at	PARP1	5692.5	16	7.6e-05	0.0010792	2.4	Bad
202047_s_at	CBX6	1468.8	15	0.00014	0.00175412	2.4	Bad
208761_s_at	SUMO1	3473.2	14	0.00016	0.0019814	2.4	Bad
208694_at	PRKDC	1872.1	14	0.00021	0.002485	2.4	Bad
217986_s_at	BAZ1A	1443.5	13	0.0003	0.00307212	2.4	Bad
211851_x_at	BRCA1	393.6	13	0.0003	0.00304286	2.4	Bad
217985_s_at	BAZ1A	933.9	12	0.0006	0.00480451	2.4	Bad
203843_at	RPS6KA3	1016.9	12	0.00066	0.00516838	2.4	Bad
202633_at	TOPBP1	2033.3	11	0.00084	0.0059245	2.4	Bad
242560_at	FANCD2	261.5	11	0.00097	0.00645656	2.4	Bad
204695_at	CDC25A	324.1	11	0.0011	0.00718712	2.4	Bad
205395_s_at	MRE11A	829.7	9.8	0.0017	0.0100028	2.4	Bad
213378_s_at	DDX11 /// DDX12P /// LOC642846	2369.1	9.6	0.002	0.0112105	2.4	Bad
225501_at	PHF6	3548.7	9.4	0.0021	0.0116484	2.4	Bad
1570128_at	DDX19A	70	6.4	0.012	0.0352066	2.4	Bad
209053_s_at	WHSC1	122.8	10	0.0014	0.00847159	2.3	Bad
212287_at	SUZ12	3924.5	9.2	0.0024	0.0125294	2.3	Bad
1564521_x_at	PRMT5	619.5	6.2	0.013	0.03692	2.3	Bad
218397_at	FANCL	1042.5	14	0.00022	0.00254674	2.3	Bad
228443_s_at	SETD8	1646.8	13	0.00028	0.00292353	2.3	Bad
204408_at	APEX2	654	13	0.00031	0.00311462	2.3	Bad
210543_s_at	PRKDC	1135.7	13	0.00032	0.00315556	2.3	Bad
201385_at	DHX15	5266.1	11	0.00072	0.00555652	2.3	Bad
213520_at	RECQL4	159.4	11	0.00082	0.00594082	2.3	Bad
203785_s_at	DDX28	41.6	11	0.0011	0.0071	2.3	Bad
203056_s_at	PRDM2	766	10	0.0013	0.00814412	2.3	Bad
212525_s_at	H2AFX	435.3	8.6	0.0034	0.0157435	2.3	Bad
207727_s_at	MUTYH	868.1	7.8	0.0051	0.0201914	2.3	Bad
209052_s_at	WHSC1	503.1	13	0.00027	0.00284703	2.2	Bad
235609_at	BRIP1	305.2	13	0.00029	0.00299854	2.2	Bad
1552788_a_at	HELB	259.3	12	0.00047	0.00410287	2.2	Bad
205345_at	BARD1	478.5	12	0.00057	0.00470581	2.2	Bad
222777_s_at	WHSC1	960.9	11	0.00085	0.00591667	2.2	Bad
204123_at	LIG3	699.5	10	0.0014	0.0086185	2.2	Bad
212836_at	POLD3	620.7	7.8	0.0052	0.0202117	2.2	Bad
201091_s_at	CBX3	3112.9	13	0.00033	0.00322431	2.2	Bad
1564520_s_at	PRMT5	933.4	13	0.0004	0.00370435	2.2	Bad
242711_x_at	FANCM	235.4	12	0.00057	0.00466962	2.2	Bad
232219_x_at	USP21	930.7	12	0.00057	0.00463397	2.2	Bad
212520_s_at	SMARCA4	831.5	12	0.00058	0.00467955	2.2	Bad
212922_s_at	SMYD2	2414.8	11	0.00084	0.005964	2.2	Bad
227485_at	DDX26B	990.6	11	0.0011	0.00714329	2.2	Bad
206445_s_at	PRMT1	6978.9	10	0.0013	0.00809649	2.2	Bad
222413_s_at	KMT2C	1488	10	0.0015	0.00897472	2.2	Bad
201046_s_at	RAD23A	5277.3	9.9	0.0017	0.0099478	2.2	Bad
204946_s_at	TOP3A	376.1	9	0.0026	0.0131232	2.2	Bad
219262_at	SUV39H2	80.8	8.7	0.0032	0.0148821	2.2	Bad
222233_s_at	DCLRE1C	524.1	8.5	0.0035	0.0158617	2.2	Bad
207645_s_at	CHD1L /// LOC101060601	384.9	7.5	0.006	0.0222648	2.2	Bad
220200_s_at	SETD8	594.7	6.8	0.0089	0.0290752	2.2	Bad
234735_s_at	USP21	1033.2	6.5	0.011	0.0328151	2.2	Bad
201386_s_at	DHX15	3849.7	5.6	0.018	0.0455344	2.2	Bad
34063_at	RECQL5	232.8	5.4	0.02	0.0470199	2.2	Bad
232940_s_at	KMT2C	383.1	12	0.00053	0.00444449	2.1	Bad
238075_at	CHEK1	718.7	11	0.0007	0.00544161	2.1	Bad
205733_at	BLM	1109.9	11	0.00073	0.00559317	2.1	Bad
215773_x_at	PARP2	1598.5	10	0.0014	0.00852	2.1	Bad
235588_at	ESCO2	341.3	9.8	0.0018	0.0103065	2.1	Bad
209054_s_at	WHSC1	2584.7	8.9	0.0029	0.0139122	2.1	Bad
1557218_s_at	FANCB	27.7	6.8	0.0092	0.029872	2.1	Bad
217010_s_at	CDC25C	107.7	12	0.00061	0.00484813	2.1	Bad
231297_at	DOT1L	666.4	11	0.00086	0.0059474	2.1	Bad
218788_s_at	SMYD3	906.5	11	0.00089	0.00611516	2.1	Bad
210320_s_at	DDX52	483.8	11	0.0011	0.00705723	2.1	Bad
207348_s_at	LIG3	366.6	10	0.0014	0.00856897	2.1	Bad
208643_s_at	XRCC5	5200.3	9.3	0.0023	0.012434	2.1	Bad
203138_at	HAT1	2348.2	9.1	0.0026	0.0132488	2.1	Bad
244443_at	CHD2 /// LOC100507217	205.3	8.5	0.0036	0.015975	2.1	Bad
208152_s_at	DDX21	3060.4	8.5	0.0036	0.0159087	2.1	Bad
205070_at	ING3	1048.3	8.5	0.0036	0.015843	2.1	Bad
226085_at	CBX5	2632.6	8.2	0.0042	0.0178207	2.1	Bad
1554349_at	XRCC6BP1	169.5	8.1	0.0044	0.0185952	2.1	Bad
220668_s_at	DNMT3B	534.8	8	0.0048	0.019814	2.1	Bad
238890_at	BRWD1	430.9	7	0.0082	0.0278121	2.1	Bad
241820_at	RIF1	376.2	7	0.0082	0.0275489	2.1	Bad
1555920_at	CBX3	426.6	6.9	0.0087	0.0286858	2.1	Bad
212105_s_at	DHX9	656.9	6.7	0.0098	0.0314367	2.1	Bad
210206_s_at	DDX11	634.9	6.3	0.012	0.0354017	2.1	Bad
238220_at	KDM6A	41.9	6.4	0.012	0.0350137	2.1	Bad
217299_s_at	NBN	731.8	9.4	0.0022	0.0120773	2	Bad
202906_s_at	NBN	1376.6	7.5	0.0061	0.0224792	2	Bad
223472_at	WHSC1	1170	7.3	0.0067	0.0241881	2	Bad
224442_at	PHF6	178.2	5.5	0.019	0.0459886	2	Bad
228252_at	PIF1	868.6	5.4	0.02	0.0473333	2	Bad
213971_s_at	SUZ12 /// SUZ12P1	951.8	9.9	0.0017	0.00989344	2	Bad
205436_s_at	H2AFX	2005.2	9.3	0.0023	0.0124974	2	Bad
207186_s_at	BPTF	1219	9.2	0.0024	0.0129091	2	Bad
214885_at	KAT8	285.1	8.9	0.0028	0.0139346	2	Bad
203155_at	SETDB1	825.2	8.4	0.0038	0.0163846	2	Bad
208159_x_at	DDX11	2809.3	7.8	0.0051	0.0202668	2	Bad
236976_at	FANCA	77.5	7.8	0.0052	0.0204354	2	Bad
243597_at	FANCB	238.6	7	0.0081	0.027649	2	Bad
208762_at	SUMO1	246.3	6.9	0.0084	0.0280439	2	Bad
209194_at	CETN2	1032.6	6.5	0.011	0.0344559	2	Bad
208151_x_at	DDX17	701	6.5	0.011	0.0343548	2	Bad
206846_s_at	HDAC6	1984.3	6.1	0.013	0.0374189	2	Bad
225543_at	GTF3C4	978.1	5.7	0.017	0.044484	2	Bad
201182_s_at	CHD4	192.3	5.5	0.019	0.0464106	2	Bad
223908_at	HDAC8	277.5	5.4	0.02	0.0477578	2	Bad
204121_at	GADD45G	50.8	9.1	0.0025	0.0129878	1.9	Bad
202907_s_at	NBN	3675.6	8.9	0.0028	0.0138056	1.9	Bad
242157_at	CHD9	421.4	8.4	0.0037	0.0161496	1.9	Bad
214086_s_at	PARP2	581.3	8	0.0046	0.0191367	1.9	Bad
226503_at	RIF1	760.4	7.8	0.0054	0.0206871	1.9	Bad
222778_s_at	WHSC1	775.9	7.1	0.0078	0.0269708	1.9	Bad
1558965_at	PHF21A	171.1	5.9	0.015	0.0409615	1.9	Bad
216957_at	USP22	29.6	8.9	0.0028	0.0136164	1.9	Bad
234040_at	HELLS	68.5	8.6	0.0034	0.0156078	1.9	Bad
211069_s_at	SUMO1	3256.5	8.6	0.0034	0.0154744	1.9	Bad
219502_at	NEIL3	279.7	8.3	0.004	0.01704	1.9	Bad
204752_x_at	PARP2	2106.6	8.1	0.0045	0.0189427	1.9	Bad
232816_s_at	DDX11	232.4	8	0.0046	0.0192874	1.9	Bad
224654_at	DDX21	5745.8	8	0.0046	0.0192118	1.9	Bad
221212_x_at	PBRM1	62	7.9	0.0048	0.0197375	1.9	Bad
235216_at	ESCO1	183	7.9	0.0049	0.0199943	1.9	Bad
200037_s_at	CBX3	8091.2	7.9	0.005	0.0202471	1.9	Bad
213468_at	ERCC2	76.5	7.8	0.0052	0.0205111	1.9	Bad
231843_at	DDX55	540.7	7.7	0.0054	0.0207617	1.9	Bad
221094_s_at	ELP3	756.4	7.1	0.0078	0.0270586	1.9	Bad
217786_at	PRMT5	1188.2	7	0.0082	0.0276361	1.9	Bad
238525_at	DDX56	320.2	6.9	0.0087	0.0285972	1.9	Bad
201241_at	DDX1	2349.8	6.6	0.01	0.0318862	1.9	Bad
212492_s_at	KDM4B	1566.8	6.4	0.011	0.0338584	1.9	Bad
212916_at	PHF8	1099.4	6.4	0.011	0.0332812	1.9	Bad
227205_at	TAF1	759.5	6.4	0.011	0.033	1.9	Bad
206724_at	CBX4	966.8	6.1	0.013	0.0378279	1.9	Bad
208371_s_at	RING1	868	5.8	0.016	0.0429219	1.9	Bad
203742_s_at	LOC732360 /// TDG	379.5	5.6	0.018	0.0445814	1.9	Bad
221776_s_at	BRD7	1772.7	5.4	0.02	0.047973	1.9	Bad
222415_at	KMT2C	2925.8	5.4	0.02	0.0474388	1.9	Bad
216026_s_at	POLE	618.4	5.4	0.02	0.0472284	1.9	Bad
235178_x_at	ESCO2	51.1	7.5	0.0063	0.0230567	1.8	Bad
209715_at	CBX5	377.6	6	0.014	0.0393404	1.8	Bad
228289_at	BRD7	225.3	5.4	0.02	0.0478652	1.8	Bad
210158_at	ERCC4	413.1	7.2	0.0074	0.026096	1.8	Bad
226672_s_at	HDAC10	165.7	7.2	0.0074	0.0260099	1.8	Bad
41160_at	MBD3	1233.9	7.2	0.0074	0.0259243	1.8	Bad
210352_at	BRD8	181.8	6.4	0.011	0.0345575	1.8	Bad
215698_at	KDM5A	814.7	6.5	0.011	0.0337608	1.8	Bad
208979_at	NCOA6	1524.8	6.5	0.011	0.0334714	1.8	Bad
210022_at	PCGF1	535.4	6.5	0.011	0.0333761	1.8	Bad
205415_s_at	ATXN3	320.7	6.3	0.012	0.0355989	1.8	Bad
201518_at	CBX1	1587	6.4	0.012	0.0355	1.8	Bad
208895_s_at	DDX18	2315.1	6.3	0.012	0.0353039	1.8	Bad
212913_at	MSH5 /// MSH5-SAPCD1 /// SAPCD1	281	6.2	0.013	0.0370187	1.8	Bad
231862_at	CBX5	447	6.1	0.014	0.0394444	1.8	Bad
243751_at	CHD2 /// LOC100507217	118.5	5.9	0.015	0.0414935	1.8	Bad
208149_x_at	DDX11	2863.4	6	0.015	0.0412791	1.8	Bad
202227_s_at	BRD8	1522.3	5.8	0.016	0.0433588	1.8	Bad
208794_s_at	SMARCA4	2372.1	5.8	0.016	0.0428141	1.8	Bad
208595_s_at	MBD1	268.2	5.7	0.017	0.0442665	1.8	Bad
202905_x_at	NBN	954	5.7	0.017	0.0441585	1.8	Bad
235215_at	ERCC4	1025.2	5.6	0.018	0.0453191	1.8	Bad
210046_s_at	IDH2	4442.3	5.6	0.018	0.0448946	1.8	Bad
225118_at	SETD8	461.6	5.5	0.019	0.0457805	1.8	Bad
239198_at	EZH1	399.4	6.2	0.013	0.0375203	1.7	Bad
202578_s_at	DDX19A	837.2	5.8	0.016	0.0430303	1.7	Bad
1568891_x_at	FANCD2	116.5	5.7	0.017	0.0445936	1.7	Bad
235253_at	RAD1	411.7	5.7	0.017	0.0438378	1.7	Bad
207130_at	ZMYND8	24.1	5.7	0.017	0.0433134	1.7	Bad
227558_at	CBX4	7022.3	5.6	0.018	0.0456429	1.7	Bad
219198_at	GTF3C4	660	5.6	0.018	0.045	1.7	Bad
202182_at	KAT2A	862.6	5.6	0.018	0.0447897	1.7	Bad
41386_i_at	KDM6B	1504.8	5.6	0.018	0.0446853	1.7	Bad
40465_at	DDX23	803.2	5.5	0.019	0.0463043	1.7	Bad
202462_s_at	DDX46	3021.7	5.5	0.019	0.0461986	1.7	Bad
204481_at	BRPF1	905.1	5.4	0.021	0.0489387	1.7	Bad
213989_x_at	SETD4	434.1	5.4	0.021	0.0484091	1.7	Bad
215714_s_at	SMARCA4	757.1	5.4	0.021	0.0483045	1.7	Bad
201220_x_at	CTBP2	620.7	5.7	0.017	0.0449256	0.59	Good
210309_at	RECQL5	31.3	5.7	0.017	0.0437319	0.59	Good
1555028_at	BRD3	32.5	5.6	0.018	0.0457518	0.59	Good
202414_at	ERCC5	555.4	5.6	0.018	0.0452123	0.59	Good
230533_at	ZMYND8	1139.6	5.3	0.021	0.0480968	0.59	Good
229996_s_at	PCGF5	15	6.1	0.014	0.0390314	0.58	Good
212726_at	PHF2	866.3	5.9	0.015	0.0410668	0.58	Good
227090_at	PHF21A	475.5	5.7	0.017	0.0439442	0.58	Good
227075_at	ELP3	323.7	5.6	0.018	0.0454265	0.58	Good
32259_at	EZH1	602	5.6	0.018	0.0451059	0.58	Good
211202_s_at	KDM5B	834.7	5.7	0.017	0.044375	0.57	Good
206689_x_at	KAT5	1136	6.6	0.01	0.0316024	0.57	Good
221699_s_at	DDX50	1799.5	6.5	0.011	0.0342544	0.57	Good
236326_at	HDAC7	125	6.5	0.011	0.0341545	0.57	Good
234708_at	SMUG1	12.9	6.4	0.011	0.0330932	0.57	Good
203160_s_at	RNF8	456.9	5.7	0.017	0.0436265	0.57	Good
225654_at	NSD1	468.3	5.3	0.021	0.0485141	0.57	Good
227528_s_at	KMT2D	658.9	6.2	0.013	0.037118	0.56	Good
1568814_at	DDX50	282.8	5.9	0.015	0.0411727	0.56	Good
230100_x_at	PAK1	597.5	5.7	0.017	0.0440511	0.56	Good
216624_s_at	KMT2A	480.4	5.4	0.02	0.0475446	0.56	Good
201219_at	CTBP2	133.7	7	0.0082	0.0277238	0.55	Good
235339_at	SETDB2	463.4	7.5	0.0062	0.022769	0.55	Good
206544_x_at	SMARCA2	1114.8	7.3	0.0068	0.024302	0.55	Good
221930_at	PHF7	74.5	7.2	0.0072	0.0254751	0.55	Good
225958_at	PHC1	379.9	7.2	0.0074	0.0258393	0.55	Good
201548_s_at	KDM5B	355.7	7.1	0.0079	0.0270531	0.55	Good
212547_at	BRD3	783.5	6.9	0.0085	0.0282891	0.55	Good
235338_s_at	SETDB2	265.1	6.9	0.0085	0.0282009	0.55	Good
215038_s_at	SETD2	442.4	6.8	0.0093	0.0301049	0.55	Good
201643_x_at	KDM3B	2039.7	6.6	0.01	0.0315089	0.55	Good
220861_at	USP22	54.2	5.8	0.016	0.0427068	0.55	Good
224118_at	UBE2B	25.3	5.6	0.018	0.044375	0.55	Good
228803_at	PMS1	373.1	5.5	0.019	0.0458844	0.54	Good
203099_s_at	CDYL	45.2	7.4	0.0066	0.0239082	0.54	Good
200083_at	USP22	1914.4	5.4	0.02	0.0468132	0.54	Good
217069_at	KMT2B	17.4	5.4	0.021	0.0487255	0.54	Good
228287_at	ING5	357.6	7.1	0.0079	0.0271403	0.53	Good
232518_at	HELZ2	31.8	6.5	0.011	0.0340552	0.53	Good
214299_at	TOP3A	269.8	5.4	0.02	0.0469163	0.53	Good
214300_s_at	TOP3A	45.4	5.4	0.021	0.0482004	0.53	Good
227527_at	KMT2D	1263.9	8.7	0.0032	0.0150796	0.52	Good
219592_at	MCPH1	91.8	8.5	0.0035	0.0156618	0.52	Good
214872_at	RIF1	25.1	8.5	0.0035	0.0155962	0.52	Good
211468_s_at	RECQL5	38.1	8.4	0.0038	0.0164512	0.52	Good
201193_at	IDH1	1541.8	8	0.0047	0.0194767	0.52	Good
208021_s_at	RFC1	1239.7	7.6	0.0058	0.0216737	0.52	Good
243045_at	SMYD1	237.4	7.3	0.0069	0.024495	0.52	Good
203061_s_at	MDC1	303.4	7	0.0083	0.0277972	0.52	Good
226123_at	CHD7	329.4	5.9	0.015	0.041386	0.52	Good
227531_at	CLOCK	1166.6	9.2	0.0024	0.0128442	0.51	Good
201209_at	HDAC1	1839.7	9.2	0.0024	0.01278	0.51	Good
236844_at	DHX30	31.6	9	0.0026	0.0133768	0.51	Good
207405_s_at	RAD17	2221.9	9	0.0026	0.0131857	0.51	Good
216224_s_at	HDAC6	48.7	8.6	0.0034	0.0156753	0.51	Good
241447_at	ING5	44.4	8.4	0.0038	0.0165184	0.51	Good
226052_at	BRD4	1209.7	7.9	0.0051	0.0204962	0.51	Good
1559953_at	DDX42	45.7	7.7	0.0056	0.0211489	0.51	Good
214047_s_at	MBD4	3226.3	7.6	0.0059	0.0219703	0.51	Good
203792_x_at	PCGF2	58.9	7.4	0.0064	0.0232628	0.51	Good
212867_at	NCOA2	3868	6.5	0.011	0.0335673	0.51	Good
242439_s_at	ASXL1	317.6	6.3	0.012	0.0356983	0.51	Good
226371_at	KDM5A	557.9	6.1	0.013	0.0373181	0.51	Good
1564970_at	SETDB2	17	6.2	0.013	0.0368218	0.51	Good
213965_s_at	CHD5	168.1	7.8	0.0051	0.0204192	0.5	Good
238131_at	PHC2	59.9	10	0.0015	0.00892458	0.5	Good
214396_s_at	MBD2	140.2	9.8	0.0018	0.0102513	0.5	Good
228736_at	HELQ	418.1	9.2	0.0024	0.0127164	0.5	Good
215530_at	FANCA	201.6	9.1	0.0026	0.0133125	0.5	Good
207700_s_at	NCOA3	1642.6	8.6	0.0034	0.0155408	0.5	Good
210878_s_at	KDM3B	1367.1	8.5	0.0035	0.0157278	0.5	Good
226981_at	KMT2A	860.4	6.2	0.013	0.0372177	0.5	Good
40446_at	PHF1	2873.3	5.6	0.018	0.044478	0.5	Good
218685_s_at	SMUG1	223.8	10	0.0012	0.00760714	0.49	Good
1555037_a_at	IDH1	1419.2	10	0.0014	0.0086686	0.49	Good
202928_s_at	PHF1	318.2	9.4	0.0022	0.0120154	0.49	Good
209349_at	RAD50	376.4	8.9	0.0028	0.0136789	0.49	Good
229940_at	SETD3	137.9	8.5	0.0036	0.0157778	0.49	Good
211228_s_at	RAD17	1074.2	6.5	0.011	0.033187	0.49	Good
202160_at	CREBBP	944.6	5.3	0.021	0.0488319	0.49	Good
219396_s_at	MIR631 /// NEIL1	342.5	11	0.00092	0.00620127	0.48	Good
231971_at	FANCM	135	11	0.00098	0.00648261	0.48	Good
205875_s_at	TREX1	424.8	9.8	0.0018	0.0101429	0.48	Good
212495_at	KDM4B	871.9	9.2	0.0024	0.0126535	0.48	Good
212863_x_at	CTBP1	3717.4	8.9	0.0029	0.0140386	0.48	Good
220946_s_at	SETD2	405	7.9	0.0049	0.0199179	0.48	Good
203845_at	KAT2B	1122.6	7	0.0081	0.0275607	0.48	Good
202485_s_at	MBD2	452.3	6.7	0.0097	0.03121	0.48	Good
1559954_s_at	DDX42	534.9	6.2	0.013	0.0376223	0.48	Good
1562309_s_at	LOC100506695 /// PHF21B	5.9	5.4	0.02	0.0480813	0.48	Good
222640_at	DNMT3A	408.7	11	0.00074	0.00551119	0.47	Good
1553127_a_at	RNF168	182.8	11	0.00085	0.00595559	0.47	Good
1560091_a_at	LOC100506695 /// PHF21B	27	11	0.00092	0.00624076	0.47	Good
244110_at	KMT2A	264	9.5	0.0021	0.0117094	0.47	Good
223598_at	RAD23B	1884.7	8.7	0.0032	0.0150132	0.47	Good
211300_s_at	TP53	289.3	8.4	0.0038	0.0163185	0.47	Good
218428_s_at	REV1	894	7.7	0.0055	0.0209196	0.47	Good
244385_at	KDM4C	24.9	7.5	0.0061	0.0225573	0.47	Good
202247_s_at	MTA1	247.6	7.5	0.0063	0.0229777	0.47	Good
206542_s_at	SMARCA2	2104.4	13	0.00037	0.00345658	0.46	Good
235331_x_at	PCGF5	490.5	12	0.00051	0.0043452	0.46	Good
208861_s_at	ATRX	2547.8	8.8	0.003	0.0143274	0.46	Good
203392_s_at	CTBP1	2356.5	7.8	0.0051	0.0203427	0.46	Good
238545_at	BRD7	15.9	7.8	0.0053	0.0205255	0.46	Good
219945_at	DDX25	25.7	7.7	0.0055	0.0209946	0.46	Good
209580_s_at	MBD4	3485.5	6.9	0.0086	0.0284441	0.46	Good
239219_at	AURKB	14.1	6.7	0.0096	0.0309818	0.46	Good
205277_at	PRDM2	729.9	11	0.00075	0.00550862	0.45	Good
203686_at	MPG	637.6	14	0.00023	0.00257842	0.45	Good
227624_at	TET2	570.9	13	0.00034	0.00329182	0.45	Good
202265_at	BMI1 /// COMMD3-BMI1	10555.9	13	0.00041	0.00376422	0.45	Good
41387_r_at	KDM6B	992.7	12	0.00044	0.00393782	0.45	Good
202996_at	POLD4	1172.4	7.9	0.005	0.0201705	0.45	Good
1570058_at	SUV420H2	10.5	7.7	0.0055	0.0208452	0.45	Good
238813_at	APEX2	58.1	7.3	0.0069	0.0245769	0.45	Good
208478_s_at	BAX	542.5	5.7	0.017	0.0452625	0.45	Good
201354_s_at	BAZ2A	620.8	12	0.00042	0.00382308	0.44	Good
226585_at	NEIL2	55.5	10	0.0012	0.00765269	0.44	Good
222566_at	SUV420H1	348.5	8.8	0.003	0.0142634	0.44	Good
1553181_at	DDX31	544.6	6.3	0.012	0.0351099	0.44	Good
208442_s_at	ATM	1426.3	5.9	0.015	0.0417102	0.44	Good
242956_at	IDH1	141.8	5.4	0.02	0.047651	0.44	Good
238837_at	PHF8	14.8	9.7	0.0018	0.0101968	0.43	Good
225077_at	CHD2 /// LOC100507217	1048.4	15	0.00012	0.00157778	0.43	Good
201788_at	DDX42	1411	12	0.00053	0.00447976	0.43	Good
220716_at	ERCC8	50.6	11	0.00083	0.00597264	0.43	Good
209984_at	KDM4C	593.3	11	0.00091	0.0062125	0.43	Good
1569073_x_at	SMARCA4	324.3	8.7	0.0032	0.0149474	0.43	Good
1554631_at	ATM	185.5	5.9	0.015	0.0416016	0.43	Good
218457_s_at	DNMT3A	47.5	9.8	0.0018	0.0103622	0.42	Good
215718_s_at	PHF3	563.7	15	8.5e-05	0.00117565	0.41	Good
210826_x_at	RAD17	1869.9	12	0.00043	0.00388093	0.41	Good
1570352_at	ATM	141.6	5.5	0.019	0.0465172	0.41	Good
202616_s_at	MECP2	443.7	5.5	0.019	0.0460934	0.41	Good
213980_s_at	CTBP1	3061.6	17	3e-05	0.000484091	0.4	Good
218829_s_at	CHD7	564.6	11	0.00073	0.00555321	0.4	Good
220586_at	CHD9	31	10	0.0015	0.00902542	0.4	Good
221406_s_at	MSH5 /// MSH5-SAPCD1 /// SAPCD1	54.4	7.8	0.0052	0.0202857	0.4	Good
235461_at	TET2	124	6.4	0.011	0.0329073	0.4	Good
1563522_at	DDX10	128.6	5.7	0.017	0.0448144	0.4	Good
210554_s_at	CTBP2	532.6	12	0.00045	0.00396074	0.39	Good
203719_at	ERCC1	591.7	11	0.00079	0.00576267	0.39	Good
209106_at	NCOA1	400	16	5.3e-05	0.000795	0.39	Good
223158_s_at	NEK6	454.8	16	8e-05	0.00112105	0.39	Good
236609_at	PMS1	371.4	15	0.00012	0.00155854	0.39	Good
224152_s_at	PBRM1	60.5	14	0.00022	0.00251935	0.39	Good
1553387_at	ATM	249.4	6.1	0.014	0.0395491	0.39	Good
216845_x_at	KMT2D	47	6	0.014	0.0392368	0.39	Good
209940_at	PARP3	799.2	20	8.3e-06	0.00016999	0.38	Good
217954_s_at	PHF3	1543.2	18	1.8e-05	0.000324915	0.38	Good
203825_at	BRD3	918.2	15	0.0001	0.00136538	0.38	Good
205659_at	HDAC9	1354.3	11	0.00074	0.00547292	0.38	Good
238084_at	PCGF3	275.3	8.9	0.0029	0.0139751	0.38	Good
209105_at	NCOA1	421.9	21	4.4e-06	0.000111571	0.37	Good
203080_s_at	BAZ2B	969	16	5.1e-05	0.000787174	0.37	Good
209061_at	NCOA3	1477	15	0.00013	0.00164821	0.37	Good
223561_at	NEK6	48.1	13	0.00025	0.00271684	0.37	Good
209808_x_at	ING1	574.2	6.4	0.011	0.0339565	0.36	Good
212914_at	CBX7	2134.4	23	1.5e-06	5.50862e-05	0.36	Good
229423_at	CHEK1	345	19	1.4e-05	0.00026625	0.36	Good
205301_s_at	OGG1	290.7	15	0.00011	0.00146437	0.36	Good
229194_at	PCGF5	3339.6	14	0.00019	0.00229943	0.35	Good
200033_at	DDX5 /// MIR3064 /// MIR5047	14434.9	13	0.00032	0.00318505	0.35	Good
232546_at	TP73	217.2	5.7	0.017	0.0434173	0.35	Good
1552758_at	HDAC9	118.3	8.5	0.0035	0.0157945	0.33	Good
202284_s_at	CDKN1A	1531.8	20	6.6e-06	0.00014058	0.32	Good
212672_at	ATM	2559.9	13	0.00036	0.00345405	0.32	Good
215757_at	PRKDC	184.8	5.4	0.02	0.0471239	0.32	Good
201746_at	TP53	747.6	21	4.8e-06	0.000118884	0.31	Good
202455_at	HDAC5	763.9	12	0.00054	0.00449297	0.31	Good
212753_at	PCGF3	635.5	11	0.00092	0.00616226	0.31	Good
217707_x_at	SMARCA2	4432.5	7.2	0.0074	0.0257549	0.31	Good
244428_at	DNMT3A	1066.2	13	0.00037	0.00348717	0.3	Good
223159_s_at	NEK6	766.2	7.7	0.0056	0.0210742	0.3	Good
209375_at	XPC	1255.6	21	5.6e-06	0.000129652	0.3	Good
239267_at	NEK6	331.3	26	3.7e-07	1.97025e-05	0.29	Good
1554155_at	MCPH1	544.3	6.8	0.0091	0.0296376	0.28	Good
1557347_at	MCPH1	301.2	25	4.8e-07	2.13e-05	0.27	Good
1569385_s_at	TET2	161	9.8	0.0017	0.00983967	0.26	Good
1552760_at	HDAC9	119.2	9.9	0.0017	0.0100583	0.23	Good
230056_at	BPTF	158.9	7.6	0.0058	0.02175	0.23	Good
226326_at	PCGF5	1215.4	54	1.6e-13	1.704e-10	0.19	Good
228778_at	MCPH1	185.7	13	0.00024	0.00263505	0.19	Good
228230_at	HELZ2	577.7	7.8	0.0052	0.0203603	0.17	Good
205732_s_at	NCOA2	652.3	8.9	0.0028	0.0137419	0.16	Good
210045_at	IDH2	1709.7	9.1	0.0025	0.0129248	0.15	Good
227935_s_at	PCGF5	4803	6.6	0.0099	0.0316622	0.12	Good
203575_at	CSNK2A2	1286.4	9.3	0.0022	0.0121399	0.015	Good

## Sheet: prognostic genes HM cohort
Probe-ID	Name	Maxstat_Cutpoint	Chisq	pvalue	multiple testing	Hazard_Ratio	Prognostic
205345_at	BARD1	352	12	0.00046	0.0122475	8.4	Bad
212836_at	POLD3	262	8.4	0.0038	0.0389135	6.3	Bad
222713_s_at	FANCF	465	11	0.00083	0.0163694	6	Bad
218979_at	RMI1	1356	22	2.3e-06	0.0008165	5	Bad
203358_s_at	EZH2	1421	26	3.2e-07	0.0003408	4.9	Bad
204092_s_at	AURKA	629	24	9.1e-07	0.000484575	4.9	Bad
227545_at	BARD1	381	8.5	0.0035	0.037275	4.9	Bad
201202_at	PCNA	3703	22	2.6e-06	0.00069225	4.5	Bad
242157_at	CHD9	193	9	0.0027	0.0330517	4.3	Bad
209053_s_at	WHSC1	484	22	2.7e-06	0.0005751	3.9	Bad
223472_at	WHSC1	287	21	4.3e-06	0.00076325	3.9	Bad
204603_at	EXO1	295	17	3.8e-05	0.00449667	3.9	Bad
222777_s_at	WHSC1	1506	20	9.6e-06	0.00146057	3.7	Bad
205394_at	CHEK1	617	17	3e-05	0.00399375	3.7	Bad
200608_s_at	RAD21	5476	14	0.00016	0.00811429	3.7	Bad
209054_s_at	WHSC1	1188	17	4.9e-05	0.0052185	3.5	Bad
213007_at	FANCI	648	16	5.4e-05	0.00522818	3.5	Bad
1557218_s_at	FANCB	28	16	6.6e-05	0.00540692	3.5	Bad
213647_at	DNA2	312	15	0.00014	0.00784737	3.5	Bad
222778_s_at	WHSC1	558	15	0.00011	0.00732188	3.4	Bad
204461_x_at	RAD1	1726	11	0.00088	0.01704	3.4	Bad
208079_s_at	AURKA	324	16	6.8e-05	0.00517286	3.3	Bad
220085_at	HELLS	204	16	6e-05	0.005325	3.3	Bad
1552787_at	HELB	607	13	0.00024	0.010224	3.3	Bad
208719_s_at	DDX17	152	13	0.00027	0.0110596	3.3	Bad
1556988_s_at	CHD1L /// LOC101060601	1150	13	0.00034	0.0116806	3.3	Bad
204767_s_at	FEN1	5102	13	0.0004	0.0118333	3.3	Bad
218367_x_at	USP21	897	12	0.0005	0.0118333	3.3	Bad
235478_at	DCLRE1C	144	12	0.00049	0.012136	3.3	Bad
226503_at	RIF1	1273	15	0.00012	0.0071	3.2	Bad
212514_x_at	DDX3X	712	15	0.00011	0.00781	3.2	Bad
235178_x_at	ESCO2	109	12	0.00043	0.012377	3.2	Bad
212287_at	SUZ12	2578	12	0.0006	0.0130408	3.2	Bad
209849_s_at	RAD51C	1228	11	0.0011	0.0183047	3.2	Bad
209507_at	RPA3	3902	8.1	0.0045	0.0435682	3.2	Bad
205393_s_at	CHEK1	226	14	0.00015	0.0079875	3.1	Bad
1555409_a_at	BAGE2 /// BAGE3 /// BAGE5 /// KMT2C	98	14	0.00018	0.00871364	3.1	Bad
215773_x_at	PARP2	1945	13	0.0003	0.0114107	3.1	Bad
209464_at	AURKB	293	10	0.0013	0.0200652	3.1	Bad
200607_s_at	RAD21	1054	14	0.00022	0.0097625	3	Bad
223556_at	HELLS	303	13	0.00036	0.0119813	3	Bad
214086_s_at	PARP2	1153	12	0.0005	0.0121023	3	Bad
201997_s_at	SPEN	3165	11	0.00098	0.017395	3	Bad
204121_at	GADD45G	260	9.5	0.0021	0.0283101	3	Bad
230226_s_at	KDM5A	298	8	0.0047	0.0442965	3	Bad
232915_at	DDX49	59	7.8	0.0053	0.0462664	3	Bad
205733_at	BLM	1450	13	0.00037	0.0115897	2.9	Bad
238075_at	CHEK1	706	13	0.0003	0.0118333	2.9	Bad
201220_x_at	CTBP2	952	13	0.0004	0.0121714	2.9	Bad
228999_at	CHD2 /// LOC100507217	2470	12	0.00049	0.012425	2.9	Bad
224200_s_at	RAD18	207	11	0.0011	0.0185952	2.9	Bad
225217_s_at	BRPF3	712	11	0.0011	0.0188952	2.9	Bad
212674_s_at	DHX30	2092	9.8	0.0018	0.02556	2.9	Bad
210554_s_at	CTBP2	266	9.2	0.0024	0.0300706	2.9	Bad
1552788_a_at	HELB	390	9	0.0028	0.0335056	2.9	Bad
202907_s_at	NBN	5796	8.7	0.0033	0.036232	2.9	Bad
227350_at	HELLS	565	8.7	0.0032	0.0362553	2.9	Bad
209715_at	CBX5	747	8.4	0.0037	0.0390149	2.9	Bad
235588_at	ESCO2	97	8	0.0047	0.044692	2.9	Bad
213008_at	FANCI	329	12	0.00063	0.0131559	2.8	Bad
209052_s_at	WHSC1	126	12	0.00062	0.013206	2.8	Bad
204558_at	RAD54L	181	12	0.0006	0.0133125	2.8	Bad
234733_s_at	FANCM	226	11	0.00071	0.014267	2.8	Bad
210656_at	EED	203	11	0.00091	0.0167095	2.8	Bad
200694_s_at	DDX24	4582	11	0.0009	0.0171161	2.8	Bad
1554572_a_at	SUV39H2	954	11	0.0011	0.0180231	2.8	Bad
223238_s_at	PBRM1	3507	9.7	0.0018	0.0248961	2.8	Bad
218619_s_at	SUV39H1	894	9	0.0027	0.0326761	2.8	Bad
201549_x_at	KDM5B	1241	8.7	0.0032	0.0358737	2.8	Bad
212126_at	CBX5	797	8.6	0.0034	0.036949	2.8	Bad
204768_s_at	FEN1	1008	8.7	0.0032	0.0370435	2.8	Bad
205024_s_at	RAD51	641	8.1	0.0045	0.0439679	2.8	Bad
201589_at	SMC1A	3119	11	0.0009	0.0168158	2.7	Bad
203204_s_at	KDM4A	825	11	0.00096	0.0173288	2.7	Bad
235609_at	BRIP1	177	10	0.0014	0.021	2.7	Bad
209421_at	MSH2	608	8.8	0.0029	0.0343167	2.7	Bad
228535_at	RAD1	478	7.8	0.0051	0.0452625	2.7	Bad
202463_s_at	MBD3	406	7.8	0.0052	0.0457686	2.7	Bad
242655_at	BARD1	389	10	0.0016	0.0236667	2.6	Bad
203344_s_at	RBBP8	2339	9.5	0.002	0.0273077	2.6	Bad
228289_at	BRD7	200	8.6	0.0033	0.0366094	2.6	Bad
223909_s_at	HDAC8	299	8.7	0.0032	0.0366452	2.6	Bad
204123_at	LIG3	502	8.4	0.0038	0.0392913	2.6	Bad
217299_s_at	NBN	311	8.3	0.004	0.0401887	2.6	Bad
226335_at	RPS6KA3	1427	8	0.0048	0.0444522	2.6	Bad
1564521_x_at	PRMT5	1920	8.2	0.0042	0.0418037	2.5	Bad
1558965_at	PHF21A	152	7.6	0.0057	0.0493537	2.5	Bad
228906_at	TET1	289	8.8	0.0031	0.0362802	2.4	Bad
206066_s_at	RAD51C	323	8.3	0.0039	0.0395571	2.4	Bad
210649_s_at	ARID1A	588	8	0.0046	0.0441351	2.4	Bad
40255_at	DDX28	953	7.9	0.0049	0.0449871	2.4	Bad
202906_s_at	NBN	1294	7.9	0.005	0.0451271	2.4	Bad
232940_s_at	KMT2C	458	7.9	0.005	0.0455128	2.4	Bad
214239_x_at	PCGF2	107	7.9	0.0048	0.0448421	0.43	Good
228803_at	PMS1	32	8.1	0.0044	0.0433889	0.42	Good
221564_at	PRMT2	456	7.9	0.005	0.0447479	0.42	Good
205277_at	PRDM2	386	8.6	0.0034	0.0365758	0.41	Good
204880_at	MGMT	304	8.4	0.0037	0.0386324	0.4	Good
224442_at	PHF6	41	10	0.0016	0.0233425	0.39	Good
243809_at	HELQ	14	9.7	0.0018	0.0252237	0.39	Good
202098_s_at	PRMT2	333	9.5	0.0021	0.0279562	0.39	Good
244428_at	DNMT3A	527	9.9	0.0017	0.0244662	0.38	Good
1552758_at	HDAC9	34	9.3	0.0023	0.029512	0.37	Good
209808_x_at	ING1	153	12	0.00052	0.011783	0.35	Good
223159_s_at	NEK6	208	11	0.001	0.017459	0.35	Good
203719_at	ERCC1	1287	10	0.0012	0.0190746	0.35	Good
228722_at	PRMT2	230	12	0.00051	0.0118076	0.34	Good
225446_at	BRWD1	523	10	0.0012	0.0193636	0.34	Good
238837_at	PHF8	31	13	0.00036	0.0116182	0.33	Good
228252_at	PIF1	179	9.3	0.0024	0.0297209	0.33	Good
202284_s_at	CDKN1A	2647	14	0.00021	0.00972391	0.32	Good
230330_at	PPM1D	106	10	0.0013	0.0197786	0.32	Good
203575_at	CSNK2A2	1095	9.3	0.0022	0.0289259	0.32	Good
211202_s_at	KDM5B	333	9.3	0.0023	0.0291607	0.32	Good
228131_at	ERCC1	297	12	0.00044	0.0120154	0.3	Good
1555146_at	ATF2	3	12	0.00044	0.0123316	0.3	Good
201219_at	CTBP2	30	13	0.00031	0.011005	0.29	Good
216326_s_at	HDAC3	1237	15	0.00012	0.00751765	0.28	Good
213965_s_at	CHD5	22	12	0.00048	0.0124683	0.27	Good
219482_at	SETD4	75	13	0.0003	0.0110172	0.26	Good
1564285_at	HFM1	8	12	0.00065	0.0133125	0.26	Good
221630_s_at	DDX4	18	9.3	0.0023	0.029872	0.26	Good
227935_s_at	PCGF5	3303	10	0.0012	0.0187941	0.21	Good

## Sheet: common prognostic genes
Probe-ID	Name	Prognostic
204092_s_at	AURKA	Bad
209464_at	AURKB	Bad
205345_at	BARD1	Bad
205733_at	BLM	Bad
228289_at	BRD7	Bad
235609_at	BRIP1	Bad
209715_at	CBX5	Bad
1556988_s_at	CHD1L /// LOC101060601	Bad
242157_at	CHD9	Bad
205394_at	CHEK1	Bad
213647_at	DNA2	Bad
235178_x_at	ESCO2	Bad
204603_at	EXO1	Bad
203358_s_at	EZH2	Bad
1557218_s_at	FANCB	Bad
222713_s_at	FANCF	Bad
213007_at	FANCI	Bad
234733_s_at	FANCM	Bad
204767_s_at	FEN1	Bad
204121_at	GADD45G	Bad
1552787_at	HELB	Bad
220085_at	HELLS	Bad
232940_s_at	KMT2C	Bad
204123_at	LIG3	Bad
209421_at	MSH2	Bad
202907_s_at	NBN	Bad
215773_x_at	PARP2	Bad
201202_at	PCNA	Bad
1558965_at	PHF21A	Bad
212836_at	POLD3	Bad
1564521_x_at	PRMT5	Bad
204461_x_at	RAD1	Bad
224200_s_at	RAD18	Bad
200608_s_at	RAD21	Bad
205024_s_at	RAD51	Bad
209849_s_at	RAD51C	Bad
203344_s_at	RBBP8	Bad
226503_at	RIF1	Bad
218979_at	RMI1	Bad
209507_at	RPA3	Bad
201589_at	SMC1A	Bad
218619_s_at	SUV39H1	Bad
1554572_a_at	SUV39H2	Bad
212287_at	SUZ12	Bad
218367_x_at	USP21	Bad
202284_s_at	CDKN1A	Good
213965_s_at	CHD5	Good
203575_at	CSNK2A2	Good
201219_at	CTBP2	Good
244428_at	DNMT3A	Good
228131_at	ERCC1	Good
1552758_at	HDAC9	Good
209808_x_at	ING1	Good
211202_s_at	KDM5B	Good
223159_s_at	NEK6	Good
227935_s_at	PCGF5	Good
224442_at	PHF6	Good
238837_at	PHF8	Good
228252_at	PIF1	Good
228803_at	PMS1	Good
205277_at	PRDM2	Good
202098_s_at	PRMT2	Good

## Sheet: clinical data primary samples
Patient	Gender	Age	Isotype	ISS	patient status	Molecular subgroup (ref Zhan et al, Blood 2006)
#1	F	57	IgG κ	2	diagnosis	CD2
#2	F	47	IgG λ	1	diagnosis	CD1; t(11;14)
#3	M	73	IgG λ	2	diagnosis	Proliferation
#4	M	53	IgA λ	1	relapse	MS; t(4;14)
#5	F	67	IgG κ	3	diagnosis	CD2; t(11;14)
#6	F	77	IgA κ	3	diagnosis	NA
#7	M	66	IgG κ	2	diagnosis	NA
